# Supplementary material for: Proteasome targeting of proteins in Arabidopsis leaf mesophyll, epidermal and vascular tissues
Source: Front Plant Sci. 2015 May 28;6:376. doi: 10.3389/fpls.2015.00376 (PMC4446536; doi:10.3389/fpls.2015.00376)
Supplement: Supplementary file 1 [file Table1.XLSX]

## Sheet: total_protein_identified
Supplemental Data 1: Proteins identified in the full protein extracts of each tissue type treated with SylA or mock-treated and the respective quantification spec_epi, spec_mes, spec_vasc: total number of spectra assigned to the protein in the respective tissue type; only proteins with at least 5 spectra in the corresponding tissue type were further considered in the quantiative analysis fact_%: …
AGI	spec_epi	spec_mes	spec_vasc	fact_epi_syla_1	fact_epi_syla_2	fact_epi_syla_3	fact_epi_tween_1	fact_epi_tween_2	fact_epi_tween_3	avg_epi_syla	avg_epi_tween	fc_epi_syla_tween	ttest_epi	higher_syla_vs_twe_epi	fact_mes_syla_1	fact_mes_syla_2	fact_mes_syla_3	fact_mes_tween_1	fact_mes_tween_2	fact_mes_tween_3	avg_mes_syla	avg_mes_tween	fc_mes_syla_tween	ttest_mes	higher_syla_vs_twe_mes	fact_vasc_sylaa_1	fact_vasc_syla_2	fact_vasc_syla_3	fact_vasc_tween_1	fact_vasc_tween_2	fact_vasc_tween_3	avg_vasc_syla	avg_vasc_tween	fc_vasc_syla_tween	ttest_vasc	higher_syla_vs_twe_vasc	Location
AT1G01090	12	4	4	0.209999	0.0760667	0.152404	0.260341	0.0852793	0.106694	0.146157	0.150771	0.969392	0.883517	0	0	0	0	0	0	0	0	0	0	0	0	0	0	0	0	0	0	0	0	0	0	0	plastid
AT1G01100	0	0	1
AT1G01170	0	0	17	0	0	0	0	0	0	0	0	0	0	0	0	0	0	0	0	0	0	0	0	0	0	1.04822	1.55614	0.654601	1.26473	0.70743	0.608309	1.08632	0.860155	1.26294	0.553384	0	mitochondrion
AT1G01320	0	4	0
AT1G01470	1	0	5	0	0	0	0	0	0	0	0	0	0	0	0	0	0	0	0	0	0	0	0	0	0	0.279526	0.311229	0	0	0.848916	0	0.196918	0.282972	0.695894	0.754047	0	cytosol
AT1G01610	5	0	0	0.136744	0.0495318	0.0496199	0	0	0	0.0786318	0	0	0.11372	2	0	0	0	0	0	0	0	0	0	0	0	0	0	0	0	0	0	0	0	0	0	0	plasma membrane
AT1G01620	0	0	2
AT1G01680	0	0	1
AT1G01790	3	116	0	0	0	0	0	0	0	0	0	0	0	0	0.393393	0.378534	0.511318	0.450558	0.420626	0.481272	0.427748	0.450819	0.948825	0.481627	0	0	0	0	0	0	0	0	0	0	0	0	plastid
AT1G01800	11	0	0	0.226153	0.163836	0	0.140184	0.183679	0.229802	0.129996	0.184555	0.704379	0.616108	0	0	0	0	0	0	0	0	0	0	0	0	0	0	0	0	0	0	0	0	0	0	0	cytosol
AT1G01910	0	0	1
AT1G01960	0	1	0
AT1G02150	0	3	0
AT1G02335	0	0	18	0	0	0	0	0	0	0	0	0	0	0	0	0	0	0	0	0	0	0	0	0	0	0.860081	0.957628	0.201416	0.58372	0.653012	0.561516	0.673041	0.599416	1.12283	0.766724	0	extracellular
AT1G02500	0	0	1
AT1G02560	1	4	6	0	0	0	0	0	0	0	0	0	0	0	0	0	0	0	0	0	0	0	0	0	0	0.164427	0.366152	0.154024	0.297583	0	0	0.228201	0.0991942	2.30055	0.466654	0	plastid
AT1G02780	0	0	3
AT1G02910	0	2	0
AT1G02920	11	0	0	0.217777	0.473304	0	0.506218	0	0	0.23036	0.168739	1.36518	0.80744	0	0	0	0	0	0	0	0	0	0	0	0	0	0	0	0	0	0	0	0	0	0	0	cytosol
AT1G02930	6	0	0	0.230587	0.125286	0	0.214398	0	0.175731	0.118625	0.130043	0.912195	0.908618	0	0	0	0	0	0	0	0	0	0	0	0	0	0	0	0	0	0	0	0	0	0	0	cytosol
AT1G02950	0	0	5	0	0	0	0	0	0	0	0	0	0	0	0	0	0	0	0	0	0	0	0	0	0	0	0.11527	0	0.0936834	0.104804	0.18024	0.0384233	0.126242	0.304361	0.252185	0	cytosol
AT1G03220	3	0	0
AT1G03475	4	24	0	0	0	0	0	0	0	0	0	0	0	0	0.124043	0.159143	0.18603	0.150425	0.234053	0.182103	0.156405	0.18886	0.828155	0.293062	0	0	0	0	0	0	0	0	0	0	0	0	plastid
AT1G03600	32	32	25	0.979995	1.06493	1.06683	1.06306	0.79594	0.746856	1.03725	0.868618	1.19414	0.314667	0	0.764931	0.981384	0.458875	0.618413	0.865995	0.561484	0.735063	0.681964	1.07786	0.567938	0	0.931754	1.29679	0.872801	0.843151	0.70743	1.01385	1.03378	0.85481	1.20937	0.493852	0	plastid
AT1G03630	6	6	0	0.139999	0.152133	0	0.13017	0	0	0.0973776	0.0433901	2.24423	0.386627	0	0	0.157722	0.147496	0	0	0	0.101739	0	0	0.183961	2	0	0	0	0	0	0	0	0	0	0	0	plastid
AT1G03680	10	15	9	0.279999	0.304267	0.304808	0.260341	0.341117	0	0.296358	0.200486	1.4782	0.460258	0	0.327827	0.420593	0.196661	0.132517	0.123714	0.481272	0.315027	0.245834	1.28146	0.73677	0	0.199662	0.222306	0.374058	0.180675	0	0.69521	0.265342	0.291962	0.908824	0.882094	0	plastid
AT1G03860	14	0	2	0.178181	0.193624	0.290953	0.414179	0.217075	0	0.220919	0.210418	1.04991	0.951542	0	0	0	0	0	0	0	0	0	0	0	0	0	0	0	0	0	0	0	0	0	0	0	mitochondrion
AT1G03870	57	3	20	1.22499	1.73052	2.0003	1.13899	1.34315	0	1.65194	0.82738	1.99659	0.299666	0	0	0	0	0	0	0	0	0	0	0	0	0.698816	0.389036	0.818251	0.790454	0.353715	0.304155	0.635368	0.482774	1.31608	0.495027	0	plasma membrane
AT1G04170	0	1	0
AT1G04250	0	1	0
AT1G04410	73	22	188	2.04908	1.93624	0.872858	1.32537	0.325612	0.271584	1.61939	0.640856	2.52693	0.0913742	0	0.347696	0.468388	0.375443	0	0	0.306264	0.397176	0.102088	3.89052	0.129917	3	3.30349	3.9611	3.9276	4.02413	3.73008	4.09226	3.73073	3.94882	0.94477	0.512245	0	plasma membrane
AT1G04420	0	20	0	0	0	0	0	0	0	0	0	0	0	0	0.105508	0.152284	0.474698	0	0.179171	0.116169	0.244163	0.0984469	2.48015	0.326421	0	0	0	0	0	0	0	0	0	0	0	0	plastid
AT1G04480	2	0	5	0	0	0	0	0	0	0	0	0	0	0	0	0	0	0	0	0	0	0	0	0	0	0.279526	0.622458	0	0	0	0.486647	0.300661	0.162216	1.85347	0.713883	0	cytosol,nucleus
AT1G04690	6	0	13	0.163333	0.177489	0	0.151865	0	0	0.113607	0.0506218	2.24423	0.386627	0	0	0	0	0	0	0	0	0	0	0	0	0.349408	0.129679	0.1091	0.210788	0.47162	0.20277	0.196062	0.295059	0.664485	0.549569	0	plasma membrane
AT1G04820	3	0	0
AT1G05010	51	0	0	1.39999	1.21707	1.01603	1.21492	0	0	1.21103	0.404975	2.99038	0.125336	0	0	0	0	0	0	0	0	0	0	0	0	0	0	0	0	0	0	0	0	0	0	0	cytosol
AT1G05190	23	19	6	0.206315	0.224197	0.224595	0.38366	1.13107	0.628931	0.218369	0.714555	0.305601	0.147946	0	0.241557	0.154955	0.36227	0.195288	0.36463	0.265966	0.252927	0.275295	0.918751	0.835372	0	0.147119	0.327609	0.137811	0.133129	0	0.128065	0.20418	0.0870647	2.34515	0.381657	0	plastid
AT1G05500	0	0	3
AT1G06070	0	1	0
AT1G06430	0	7	0	0	0	0	0	0	0	0	0	0	0	0	0.0784544	0.0377455	0.105894	0	0	0.0431911	0.0740314	0.014397	5.14213	0.0372996	3	0	0	0	0	0	0	0	0	0	0	0	plastid
AT1G06490	0	1	0
AT1G06530	0	0	8	0	0	0	0	0	0	0	0	0	0	0	0	0	0	0	0	0	0	0	0	0	0	0	0.135317	0.227687	0.329928	0.123031	0.105793	0.121001	0.186251	0.649669	0.678879	0	mitochondrion
AT1G06670	0	1	1
AT1G06680	33	52	29	0.705597	0.596363	0.768115	0.583163	0	0	0.690025	0.194388	3.54973	0.124121	0	0.673139	0.529947	0.605715	0.296838	0.484957	0.673781	0.602934	0.485192	1.24267	0.470363	0	0.447242	0.497966	0.418944	0.607068	0.792321	0.389318	0.454718	0.596236	0.762647	0.271038	0	plastid
AT1G06690	0	2	0
AT1G06840	9	0	0	0.0739619	0.0401862	0.0805152	0.0687693	0.0901065	0	0.0648878	0.0529586	1.22526	0.782224	0	0	0	0	0	0	0	0	0	0	0	0	0	0	0	0	0	0	0	0	0	0	0	plasma membrane
AT1G06950	23	268	32	0.398123	0.232954	0	0.0854243	0	0	0.210359	0.0284748	7.38756	0.192086	3	0.788835	1.38007	1.46266	0.898631	0.865995	1.15806	1.21052	0.974229	1.24254	0.32635	0	0.480436	0.0972591	0.245475	0.197613	0.3095	0.0380193	0.27439	0.181711	1.51003	0.608445	0	plastid
AT1G07110	0	4	0
AT1G07140	0	0	1
AT1G07320	32	25	22	0.712724	0.87131	0.67889	0.662686	0	0	0.754308	0.220895	3.41478	0.164424	0	0.347696	0.334563	0.375443	0.252987	0.236181	0.229698	0.352567	0.239622	1.47135	0.0205222	0	0.50823	0.565871	0.119018	0.574875	0.643118	0.331805	0.397706	0.516599	0.769854	0.127348	0	plastid
AT1G07430	0	1	0
AT1G07590	0	0	1
AT1G07660	48	34	49	2.44999	2.92857	3.46719	2.73358	0.596955	0	2.94858	1.11018	2.65595	0.239659	0	1.52986	1.28807	0.516234	0.927619	1.08249	1.4739	1.11139	1.16134	0.95699	0.924758	0	2.09645	3.50133	2.2911	2.21327	3.53715	3.04155	2.62963	2.93065	0.897283	0.314244	0	nucleus
AT1G07750	0	0	7	0	0	0	0	0	0	0	0	0	0	0	0	0	0	0	0	0	0	0	0	0	0	0.243066	0.135317	0.113844	0	0	0.317379	0.164076	0.105793	1.55091	0.707141	0	vacuole
AT1G07770	6	2	3	0.356362	0.387249	0	0.331343	0	0	0.24787	0.110448	2.24423	0.386627	0	0	0	0	0	0	0	0	0	0	0	0	0	0	0	0	0	0	0	0	0	0	0	cytosol
AT1G07790	0	0	1
AT1G07820	48	34	49	2.79999	3.34694	3.9625	3.12409	0.682235	0	3.36981	1.26877	2.65595	0.239659	0	1.74841	1.47208	0.589982	1.06014	1.23714	1.68445	1.27016	1.32724	0.95699	0.924758	0	2.39594	4.00152	2.6184	2.52945	4.04245	3.47605	3.00529	3.34932	0.897283	0.314244	0	nucleus
AT1G07890	106	1	68	2.31635	2.51712	2.03667	2.15373	0.759761	0	2.29005	0.971163	2.35804	0.152351	0	0	0	0	0	0	0	0	0	0	0	0	1.01646	1.13174	2.02331	1.26473	1.15761	1.65902	1.3905	1.36045	1.02209	0.882138	0	cytosol
AT1G07920	284	207	310	4.45452	4.25974	3.75006	4.36268	0.289433	0.181056	4.15477	1.61106	2.57891	0.174847	0	1.57622	1.56129	2.6281	1.23683	1.10218	1.63341	1.92187	1.32414	1.45141	0.0973033	0	4.57407	4.24403	4.91942	3.6792	4.45895	3.61299	4.57917	3.91705	1.16904	0.282349	0	cytosol
AT1G07930	284	207	310	4.32351	4.13445	3.63976	4.23437	0.28092	0.175731	4.03257	1.56367	2.57891	0.174847	0	1.52986	1.51537	2.5508	1.20045	1.06976	1.58537	1.86535	1.28519	1.45141	0.0973033	0	4.43953	4.11921	4.77473	3.57099	4.3278	3.50672	4.44449	3.80184	1.16904	0.282349	0	cytosol
AT1G07940	284	207	310	4.45452	4.25974	3.75006	4.36268	0.289433	0.181056	4.15477	1.61106	2.57891	0.174847	0	1.57622	1.56129	2.6281	1.23683	1.10218	1.63341	1.92187	1.32414	1.45141	0.0973033	0	4.57407	4.24403	4.91942	3.6792	4.45895	3.61299	4.57917	3.91705	1.16904	0.282349	0	cytosol
AT1G08110	7	0	6	0	0	0	0	0.477564	0.448113	0	0.308559	0	0.183916	-2	0	0	0	0	0	0	0	0	0	0	0	0.139763	0.466843	0	0.126473	0.141486	0	0.202202	0.0893195	2.26381	0.399566	0	cytosol
AT1G08160	0	0	24	0	0	0	0	0	0	0	0	0	0	0	0	0	0	0	0	0	0	0	0	0	0	0.43004	1.91526	0.201416	0.778293	0.870683	0.93586	0.848904	0.861612	0.985251	0.98337	0	plasma membrane
AT1G08200	8	0	2	0.111999	0.121707	0.121923	0.104136	0	0	0.118543	0.0347121	3.41504	0.158028	0	0	0	0	0	0	0	0	0	0	0	0	0	0	0	0	0	0	0	0	0	0	0	cytosol
AT1G08360	1	0	2
AT1G08380	0	6	0	0	0	0	0	0	0	0	0	0	0	0	0.339969	0.163564	0.152958	0	0.192443	0.187161	0.21883	0.126535	1.72941	0.533803	0	0	0	0	0	0	0	0	0	0	0	0	plastid
AT1G08480	5	0	11	0	0.236652	0	0	0.79594	0.331936	0.078884	0.375959	0.209821	0.208841	0	0	0	0	0	0	0	0	0	0	0	0	0.621169	0.69162	0	0.5621	0.943239	0.540719	0.437596	0.68202	0.641619	0.293605	0	mitochondrion
AT1G08520	3	72	0	0	0	0	0	0	0	0	0	0	0	0	0.147102	0.481255	0.688312	0.214066	0.0999225	0.4859	0.43889	0.266629	1.64607	0.317068	0	0	0	0	0	0	0	0	0	0	0	0	plastid
AT1G08550	0	3	0
AT1G08830	24	0	3	1.11999	0.912801	1.21923	0.781022	1.36447	2.56065	1.08401	1.56871	0.691018	0.423176	0	0	0	0	0	0	0	0	0	0	0	0	0	0	0	0	0	0	0	0	0	0	0	cytosol
AT1G08980	3	0	0
AT1G09210	2	13	16	0	0	0	0	0	0	0	0	0	0	0	0.0463594	0.0446083	0.0834318	0.168658	0.104969	0.204176	0.0581332	0.159268	0.365003	0.0383325	-1	0.16941	0.282935	0.238037	0.38325	0.171498	0.0737344	0.230127	0.209494	1.09849	0.877523	0	endoplasmic reticulum
AT1G09270	4	0	0
AT1G09310	147	0	0	3.31691	4.25974	4.10318	3.64477	4.77564	5.05564	3.89328	4.49202	0.86671	0.0836635	0	0	0	0	0	0	0	0	0	0	0	0	0	0	0	0	0	0	0	0	0	0	0	cytosol
AT1G09340	33	410	22	0.629997	0.304267	0.609615	0.781022	0	0	0.514627	0.260341	1.97674	0.368883	0	3.66074	4.04821	4.27737	3.31293	3.40212	4.45177	3.99544	3.72227	1.07339	0.37266	0	0.399323	0.33346	0.467572	0.271013	0.303184	0.347605	0.400118	0.307267	1.30218	0.0977579	0	plastid
AT1G09430	4	0	5	0	0	0	0	0	0	0	0	0	0	0	0	0	0	0	0	0	0	0	0	0	0	0.116469	0.129679	0.1091	0	0.23581	0	0.118416	0.0786033	1.5065	0.640199	0	cytosol
AT1G09620	5	3	18	0.117014	0.0317891	0	0	0	0	0.0496012	0	0	0.291482	2	0	0	0	0	0	0	0	0	0	0	0	0.166881	0.23226	0.0781613	0	0.295642	0	0.159101	0.0985474	1.61446	0.461796	0	cytosol
AT1G09640	14	3	76	0.279999	0.152133	0.304808	0.260341	0	0	0.245647	0.0867803	2.83067	0.193613	0	0	0	0	0	0	0	0	0	0	0	0	1.59729	1.55614	1.3092	0.993713	0.808491	1.12972	1.48755	0.977307	1.52209	0.0958986	0	cytosol
AT1G09750	2	0	0
AT1G09760	3	0	1
AT1G09780	1	1	25	0	0	0	0	0	0	0	0	0	0	0	0	0	0	0	0	0	0	0	0	0	0	0.377738	0.42058	0.141535	0.341818	0.305916	0.263053	0.313284	0.303595	1.03191	0.901798	0	cytosol
AT1G09870	0	0	1
AT1G10320	2	1	0
AT1G10670	1	0	0
AT1G10760	1	224	9	0	0	0	0	0	0	0	0	0	0	0	0.50435	0.630889	0.862281	0.489294	0.628085	0.758929	0.66584	0.625436	1.0646	0.330186	0	0.0921515	0.034201	0	0.0555923	0.0932874	0	0.0421175	0.0496266	0.848688	0.812814	0	plastid
AT1G10840	1	2	0
AT1G10950	3	0	4
AT1G11260	4	0	1
AT1G11580	0	0	59	0	0	0	0	0	0	0	0	0	0	0	0	0	0	0	0	0	0	0	0	0	0	0.493282	0.915379	1.23219	0.446374	0.83227	0.787223	0.880284	0.688622	1.27833	0.270539	0	extracellular
AT1G11600	0	1	0
AT1G11650	4	0	0
AT1G11750	0	3	0
AT1G11840	79	0	57	0.862396	1.02234	1.02415	1.31212	1.62372	1.07547	0.969629	1.3371	0.725172	0.154389	0	0	0	0	0	0	0	0	0	0	0	0	1.00629	1.36941	0.733153	1.11296	0.792321	1.16795	1.03628	1.02441	1.01159	0.971842	0	cytosol
AT1G11860	87	281	80	1.80922	2.04795	0.9027	1.89248	0	0	1.58662	0.630826	2.51515	0.260816	0	2.94204	3.62357	3.54746	1.56982	2.33153	2.78583	3.37102	2.22906	1.51231	0.0270072	1	1.29012	0.957628	1.81274	1.84845	1.08835	1.21662	1.3535	1.38447	0.977626	0.935137	0	mitochondrion
AT1G11910	12	0	24	0.279999	0.0760667	0.0762019	0.195256	0.170559	0.106694	0.144089	0.157503	0.914836	0.82202	0	0	0	0	0	0	0	0	0	0	0	0	0.698816	0	0.374058	0.451688	0.404245	0.347605	0.357624	0.401179	0.891432	0.841025	0	vacuole
AT1G12000	0	0	1
AT1G12050	3	0	0
AT1G12230	22	9	16	0.376921	0.40959	0.328254	0.350459	0.275518	0	0.371589	0.208659	1.78084	0.206327	0	0.117682	0.113237	0.0529471	0.142711	0.066615	0.0647867	0.0946218	0.0913708	1.03558	0.896154	0	0.32253	0.478814	0	0.389146	0.435341	0.093586	0.267115	0.306025	0.872854	0.4513	0	plastid
AT1G12240	4	0	0
AT1G12250	2	0	0
AT1G12310	7	0	4	0	0.177489	0	0	0.79594	0.497904	0.059163	0.431281	0.13718	0.188223	0	0	0	0	0	0	0	0	0	0	0	0	0	0	0	0	0	0	0	0	0	0	0	cytosol
AT1G12410	0	4	0
AT1G12840	87	12	73	1.14896	1.39543	1.17719	1.3825	0.823387	0.309044	1.24053	0.83831	1.47979	0.346213	0	0.105508	0.203045	0.237349	0	0	0.0580846	0.181967	0.0193615	9.39839	0.0310949	3	1.25305	1.18052	0.722318	1.13389	1.56122	1.00686	1.05196	1.23399	0.852489	0.356561	0	vacuole,golgi
AT1G12900	10	22	0	0.244999	0.133117	0	0.227798	0	0	0.126039	0.0759327	1.65987	0.353423	0	0.143425	0.230012	0.344156	0.0579762	0.108249	0.157917	0.239197	0.108048	2.21381	0.0469693	1	0	0	0	0	0	0	0	0	0	0	0	plastid
AT1G13090	0	2	0
AT1G13110	29	0	0	0.567366	0.224197	0.112298	0.57549	0	0	0.301287	0.19183	1.57059	0.244323	0	0	0	0	0	0	0	0	0	0	0	0	0	0	0	0	0	0	0	0	0	0	0	endoplasmic reticulum
AT1G13280	19	0	24	0	0.106493	0.320048	0.0911193	0.596955	1.34434	0.142181	0.677472	0.209869	0.186218	0	0	0	0	0	0	0	0	0	0	0	0	0.559053	0.622458	0.523681	0.632363	0.424458	0.486647	0.568397	0.514489	1.10478	0.564419	0	plastid
AT1G13440	14	2	20	0.313599	0.340779	0.170692	0.291582	0	0	0.275023	0.0971939	2.82964	0.193214	0	0	0	0	0	0	0	0	0	0	0	0	0.335432	0.124492	0.523681	0.50589	0.113189	0.486647	0.327868	0.368575	0.889554	0.596641	0	cytosol
AT1G13900	57	3	14	0.391998	0.532467	0.373389	0.410037	1.13422	0.298742	0.432618	0.614331	0.70421	0.481171	0	0	0	0	0	0	0	0	0	0	0	0	0.139763	0.311229	0.13092	0.126473	0.141486	0.121662	0.193971	0.129873	1.49354	0.348911	0	vacuole
AT1G13930	0	14	26	0	0	0	0	0	0	0	0	0	0	0	0.254977	0.368019	0.229437	0.46381	0.288665	0.280742	0.284144	0.344406	0.825028	0.544643	0	0.931754	1.03743	0.872801	0.843151	1.17905	1.01385	0.947328	1.01202	0.93608	0.487535	0	plastid
AT1G14000	3	0	0
AT1G14150	0	1	0
AT1G14320	0	0	2
AT1G14345	0	6	1	0	0	0	0	0	0	0	0	0	0	0	0	0.147208	0.137662	0.185524	0.346398	0.168445	0.0949567	0.233456	0.406744	0.124309	0	0	0	0	0	0	0	0	0	0	0	0	plastid
AT1G14610	0	0	1
AT1G14810	0	0	6	0	0	0	0	0	0	0	0	0	0	0	0	0	0	0	0	0	0	0	0	0	0	0.279526	0.155614	0	0.126473	0.141486	0.121662	0.145047	0.129873	1.11683	0.865931	0	plastid
AT1G14830	9	0	8	0.311817	0.0968122	0	0	0	0	0.13621	0	0	0.277421	2	0	0	0	0	0	0	0	0	0	0	0	0.127057	0.0707339	0.0595092	0	0.257247	0	0.0857668	0.085749	1.00021	0.999868	0	cytosol
AT1G15690	196	278	87	2.66358	2.51215	2.46191	2.42985	0	0	2.54588	0.809949	3.14326	0.147061	0	1.88291	1.96277	1.7649	2.04552	1.73199	1.98679	1.87019	1.92143	0.973332	0.752831	0	1.21845	1.43644	1.27563	0.778293	1.08835	0.374344	1.31017	0.746997	1.75392	0.0812426	0	vacuole
AT1G15820	150	214	83	4.47998	4.41187	3.65769	5.20682	3.07006	1.49371	4.18318	3.25686	1.28442	0.394082	0	4.26176	3.89049	3.63822	4.6381	3.95884	4.09081	3.93016	4.22925	0.92928	0.125768	0	2.19628	2.88998	2.24435	2.52945	3.23396	2.95464	2.44354	2.90602	0.840853	0.0649097	0	plastid
AT1G15930	12	0	6	0.587997	0.851948	0.426731	0.546716	0	0	0.622225	0.182239	3.41434	0.200956	0	0	0	0	0	0	0	0	0	0	0	0	0.279526	0.311229	0.26184	0	0.565944	0.243324	0.284198	0.269756	1.05354	0.933931	0	cytosol
AT1G15980	0	22	0	0	0	0	0	0	0	0	0	0	0	0	0.0874207	0.420593	0.235993	0.0530068	0.0494854	0.0962545	0.248002	0.0662489	3.74349	0.2091	3	0	0	0	0	0	0	0	0	0	0	0	plastid
AT1G16030	0	4	0
AT1G16080	1	20	1	0	0	0	0	0	0	0	0	0	0	0	0.145701	0.210296	0.327768	0.176689	0.247427	0.40106	0.227922	0.275059	0.828629	0.0702297	0	0	0	0	0	0	0	0	0	0	0	0	plastid
AT1G16250	1	0	0
AT1G16410	0	0	102	0	0	0	0	0	0	0	0	0	0	0	0	0	0	0	0	0	0	0	0	0	0	1.49514	1.30282	1.21786	0.764718	0.987111	0.735629	1.33861	0.829153	1.61443	0.0516406	0	endoplasmic reticulum
AT1G16720	0	3	0
AT1G16800	0	1	3
AT1G16880	0	18	7	0	0	0	0	0	0	0	0	0	0	0	0.127488	0.306682	0.458875	0.0773016	0.0721663	0.0701855	0.297682	0.0732178	4.0657	0.148755	3	0.116469	0	0.1091	0.421575	0	0.101385	0.0751898	0.17432	0.431332	0.437429	0	plastid
AT1G16890	0	0	8	0	0	0	0	0	0	0	0	0	0	0	0	0	0	0	0	0	0	0	0	0	0	0	0.282935	0.476073	0.22995	0.514494	0.442407	0.253003	0.395617	0.639515	0.247067	0	plasma membrane
AT1G17050	0	4	0
AT1G17140	0	0	1
AT1G17220	0	4	0
AT1G17290	3	0	8	0	0	0	0	0	0	0	0	0	0	0	0	0	0	0	0	0	0	0	0	0	0	0.232939	0.0864525	0	0.0702625	0.23581	0	0.106464	0.102024	1.04351	0.965181	0	mitochondrion
AT1G17630	0	0	1
AT1G17745	0	0	1
AT1G17840	1	0	0
AT1G17880	1	0	2
AT1G18050	0	1	0
AT1G18070	0	0	4
AT1G18080	2	0	15	0	0	0	0	0	0	0	0	0	0	0	0	0	0	0	0	0	0	0	0	0	0	0.121533	0.676585	0.341531	0.439905	0.246062	0	0.379883	0.228656	1.66138	0.587572	0	cytosol
AT1G18210	3	0	0
AT1G18540	0	0	9	0	0	0	0	0	0	0	0	0	0	0	0	0	0	0	0	0	0	0	0	0	0	0	0.135317	0.341531	0.219952	0.246062	0.105793	0.158949	0.190603	0.83393	0.839178	0	cytosol
AT1G18590	0	0	61	0	0	0	0	0	0	0	0	0	0	0	0	0	0	0	0	0	0	0	0	0	0	1.50514	0.478814	1.20849	1.16744	0.870683	1.02945	1.06415	1.02252	1.04071	0.86829	0	cytosol
AT1G19130	3	0	0
AT1G19150	0	1	0
AT1G19450	0	3	0
AT1G19570	98	1	67	1.74221	2.12987	2.37073	1.51865	1.98985	2.32355	2.08094	1.94402	1.07043	0.115028	0	0	0	0	0	0	0	0	0	0	0	0	1.55292	1.55614	2.32747	1.6863	0.943239	1.89252	1.81218	1.50735	1.20223	0.308298	0	cytosol
AT1G19670	99	18	0	1.8447	2.12987	2.25916	1.92958	2.52828	2.10877	2.07791	2.18888	0.949303	0.557371	0	0.269976	0.346371	0.485868	0.218263	0.101882	0.198171	0.367405	0.172772	2.12653	0.115362	0	0	0	0	0	0	0	0	0	0	0	0	plastid
AT1G20010	17	0	0	0.452306	0.40959	0.410318	0.0700918	0	0	0.424071	0.0233639	18.1507	0.000532354	3	0	0	0	0	0	0	0	0	0	0	0	0	0	0	0	0	0	0	0	0	0	0	cytosol
AT1G20020	47	189	18	0.725923	0.867724	0.632194	0.742454	0.265313	0.442581	0.741947	0.483449	1.53469	0.2913	0	1.69985	2.45346	2.14142	1.37425	1.21881	2.05878	2.09824	1.55061	1.35317	0.258697	0	0.207056	0.23054	0.290934	0.28105	0.314413	0.450599	0.242843	0.348688	0.69645	0.0595857	0	plastid
AT1G20200	7	0	4	0.158918	0.115128	0	0.0985073	0	0	0.0913488	0.0328358	2.78199	0.220495	0	0	0	0	0	0	0	0	0	0	0	0	0	0	0	0	0	0	0	0	0	0	0	cytosol,nucleus
AT1G20340	44	18	8	2.61332	3.1948	2.13365	1.21492	4.37767	2.98742	2.64726	2.86001	0.925613	0.817652	0	1.01991	0.736038	0.688312	0.618413	0.865995	0.842227	0.814753	0.775545	1.05056	0.848819	0	0.931754	0.518715	0.872801	0.421575	0.47162	0.405539	0.774423	0.432911	1.78887	0.146961	0	plastid
AT1G20440	0	0	4
AT1G20620	381	262	333	5.71197	5.11169	3.9625	6.24818	0.477564	0.256065	4.92872	2.32727	2.11781	0.243759	0	2.0981	2.35532	1.57329	2.49132	2.0289	1.44382	2.0089	1.98801	1.01051	0.931377	0	4.95161	4.97966	4.18944	3.54123	4.285	3.9627	4.70691	3.92964	1.19779	0.152465	0	peroxisome
AT1G20630	0	2	0
AT1G20950	1	0	0
AT1G20960	0	0	1
AT1G21130	22	0	0	0.65333	0.443723	0.0889022	0.607462	0	0	0.395318	0.202487	1.95231	0.265722	0	0	0	0	0	0	0	0	0	0	0	0	0	0	0	0	0	0	0	0	0	0	0	cytosol
AT1G21400	1	0	0
AT1G21440	0	0	84	0	0	0	0	0	0	0	0	0	0	0	0	0	0	0	0	0	0	0	0	0	0	1.7304	1.77845	1.99497	1.9272	1.75173	1.62216	1.83461	1.76703	1.03824	0.722905	0	plastid
AT1G21500	0	4	0
AT1G21580	0	0	1
AT1G21680	0	43	0	0	0	0	0	0	0	0	0	0	0	0	0.127488	0.153341	0.229437	0.154603	0.360831	0.421113	0.170089	0.312183	0.544838	0.13271	0	0	0	0	0	0	0	0	0	0	0	0	extracellular
AT1G21750	53	12	43	0.552818	0.709956	0.547091	0.373823	0.428583	0.306402	0.603288	0.369603	1.63226	0.0158346	1	0.0784544	0.113237	0.141192	0	0.13323	0	0.110961	0.04441	2.49856	0.291771	0	0.358367	0.957628	0	0.648577	0.725569	0.374344	0.438665	0.58283	0.752646	0.52659	0	endoplasmic reticulum
AT1G21920	0	2	0
AT1G22300	72	0	51	1.30666	2.43414	1.52404	0.954583	0.682235	0.284516	1.75495	0.640445	2.7402	0.11237	0	0	0	0	0	0	0	0	0	0	0	0	1.19797	1.03743	0.997487	1.32495	0.943239	1.04282	1.07763	1.10367	0.976406	0.725774	0	cytosol
AT1G22410	0	0	1
AT1G22530	28	0	0	0.145185	0.19721	0.355609	0.337479	0	0	0.232668	0.112493	2.06829	0.537248	0	0	0	0	0	0	0	0	0	0	0	0	0	0	0	0	0	0	0	0	0	0	0	plasma membrane
AT1G22670	0	0	2
AT1G22780	51	7	59	2.74399	3.1948	2.56038	1.82239	0	0	2.83306	0.607462	4.66376	0.081442	0	0.305972	0.147208	0.412987	0	0	0.168445	0.288722	0.0561484	5.14213	0.0372996	3	3.07479	3.11229	3.66576	1.77062	1.9808	2.43324	3.28428	2.06155	1.59311	0.001674	1	cytosol
AT1G23130	0	0	7	0	0	0	0	0	0	0	0	0	0	0	0	0	0	0	0	0	0	0	0	0	0	0.186351	0.207486	0.17456	0.16863	0.377296	0.162216	0.189466	0.236047	0.80266	0.528667	0	cytosol
AT1G23190	17	0	23	0.293999	0.106493	0.0533413	0.318918	0.0596955	0	0.151278	0.126204	1.19867	0.422557	0	0	0	0	0	0	0	0	0	0	0	0	0.489171	0.311229	0.26184	0.189709	0.282972	0.0608309	0.35408	0.177837	1.99103	0.15621	0	cytosol
AT1G23310	21	83	0	0.257894	0.280246	0.0561488	0.335703	0.0628374	0.157233	0.198096	0.185258	1.0693	0.911782	0	0.563633	0.697299	0.796993	0.341754	0.227894	0.753571	0.685975	0.441073	1.55524	0.185853	0	0	0	0	0	0	0	0	0	0	0	0	peroxisome
AT1G23740	2	31	5	0	0	0	0	0	0	0	0	0	0	0	0.197402	0.237432	0.666109	0.119693	0.111741	0.163012	0.366981	0.131482	2.79111	0.222093	0	0.0901698	0	0	0.16319	0.0912812	0.0784915	0.0300566	0.110988	0.27081	0.00443987	-1	plastid
AT1G23900	1	0	0
AT1G24020	45	0	0	1.30666	1.41991	1.42244	1.21492	1.79087	0.995807	1.383	1.33387	1.03684	0.851402	0	0	0	0	0	0	0	0	0	0	0	0	0	0	0	0	0	0	0	0	0	0	0	cytosol
AT1G24100	0	0	108	0	0	0	0	0	0	0	0	0	0	0	0	0	0	0	0	0	0	0	0	0	0	1.90078	2.48983	1.67578	2.02356	1.69783	1.94659	2.02213	1.88933	1.07029	0.728101	0	plasma membrane
AT1G24180	0	0	27	0	0	0	0	0	0	0	0	0	0	0	0	0	0	0	0	0	0	0	0	0	0	0.931754	0.907751	0.1091	0.526969	0.589525	0.101385	0.649535	0.40596	1.6	0.180733	0	mitochondrion
AT1G24250	0	1	0
AT1G24360	20	0	26	0.618945	0.448393	0.224595	0.671405	0.125675	0	0.430644	0.265693	1.62083	0.279734	0	0	0	0	0	0	0	0	0	0	0	0	0.441357	0.982828	0.826864	0.532516	0.446798	0.51226	0.75035	0.497191	1.50918	0.301982	0	plastid
AT1G24510	0	0	3
AT1G25490	25	11	13	0.423782	0.460512	0.288332	0.197015	0	0	0.390875	0.0656716	5.95197	0.0432841	3	0.0413476	0.0795716	0.0744121	0.0501416	0.0468106	0.182103	0.0651105	0.0930184	0.699974	0.571878	0	0.302191	0.252348	0.353838	0	0.0764789	0	0.302792	0.025493	11.8775	0.0344714	3	plasma membrane
AT1G26630	29	0	6	1.46999	1.24242	1.24463	0.759327	0	0.248952	1.31902	0.336093	3.92456	0.0235715	1	0	0	0	0	0	0	0	0	0	0	0	0	0.518715	0.2182	0	0.47162	0.20277	0.245638	0.224796	1.09271	0.271585	0	cytosol
AT1G26850	1	0	16	0	0	0	0	0	0	0	0	0	0	0	0	0	0	0	0	0	0	0	0	0	0	0.456369	0.381097	0	0	0.115499	0	0.279155	0.0384996	7.25087	0.210597	3	golgi
AT1G27030	0	0	9	0	0	0	0	0	0	0	0	0	0	0	0	0	0	0	0	0	0	0	0	0	0	0.441357	0.327609	0.137811	0.266258	0.148933	0	0.302259	0.138397	2.184	0.00629873	1	cytosol,plastid
AT1G27130	53	0	0	1.22499	1.46428	1.06683	1.13899	1.19391	1.12028	1.25204	1.15106	1.08772	0.394242	0	0	0	0	0	0	0	0	0	0	0	0	0	0	0	0	0	0	0	0	0	0	0	cytosol
AT1G27400	0	0	2
AT1G27450	2	0	14	0	0	0	0	0	0	0	0	0	0	0	0	0	0	0	0	0	0	0	0	0	0	0.243066	0.270634	0.113844	0.549881	0.246062	0.211586	0.209181	0.335843	0.622854	0.320672	0	plastid
AT1G27950	2	0	0
AT1G27970	8	0	1	0.65333	0	0.474145	0.202487	0.530627	0	0.375825	0.244371	1.53793	0.729719	0	0	0	0	0	0	0	0	0	0	0	0	0	0	0	0	0	0	0	0	0	0	0	nucleus
AT1G28200	0	0	3
AT1G28290	0	0	1
AT1G28410	0	0	1
AT1G28660	10	0	0	0.0933329	0.202845	0.304808	0.0867803	0.341117	0	0.200328	0.142633	1.40451	0.701489	0	0	0	0	0	0	0	0	0	0	0	0	0	0	0	0	0	0	0	0	0	0	0	extracellular
AT1G29150	11	0	8	0.139999	0.380334	0.228606	0.0650852	0	0	0.249646	0.0216951	11.5071	0.122673	3	0	0	0	0	0	0	0	0	0	0	0	0.0998308	0.33346	0.187029	0	0.202123	0	0.206773	0.0673742	3.06902	0.031854	3	cytosol,nucleus
AT1G29470	4	0	0
AT1G29660	21	0	0	0.326665	0.354978	0.474145	0.202487	0.663284	0.663872	0.385263	0.509881	0.755594	0.436013	0	0	0	0	0	0	0	0	0	0	0	0	0	0	0	0	0	0	0	0	0	0	0	extracellular
AT1G29670	36	0	0	1.02666	0.709956	0	0.694242	1.13706	0	0.578873	0.610433	0.948298	0.898998	0	0	0	0	0	0	0	0	0	0	0	0	0	0	0	0	0	0	0	0	0	0	0	extracellular
AT1G29880	0	1	15	0	0	0	0	0	0	0	0	0	0	0	0	0	0	0	0	0	0	0	0	0	0	0.152469	0.169761	0.0952146	0.04599	0.205798	0.0884813	0.139148	0.113423	1.22681	0.604332	0	mitochondrion
AT1G29900	0	0	6	0	0	0	0	0	0	0	0	0	0	0	0	0	0	0	0	0	0	0	0	0	0	0.0345094	0.0384233	0.032326	0.0936834	0	0	0.0350862	0.0312278	1.12356	0.913887	0	plastid
AT1G29990	0	0	1
AT1G30140	1	0	0
AT1G30230	0	0	1
AT1G30360	119	0	186	1.30666	1.29463	1.33876	0.786127	0	0	1.31335	0.262042	5.01198	0.0583373	0	0	0	0	0	0	0	0	0	0	0	0	2.63084	2.07486	1.28353	1.7359	1.72002	0.620237	1.99641	1.35872	1.46933	0.0552429	0	plasma membrane
AT1G30380	1	6	1	0	0	0	0	0	0	0	0	0	0	0	0.218552	0	0.196661	0.265034	0.247427	0.481272	0.138404	0.331245	0.417831	0.120981	0	0	0	0	0	0	0	0	0	0	0	0	plastid
AT1G30530	5	0	0	0.0725923	0.157768	0.158048	0	0	0	0.12947	0	0	0.0450158	2	0	0	0	0	0	0	0	0	0	0	0	0	0	0	0	0	0	0	0	0	0	0	plasma membrane
AT1G30580	0	6	26	0	0	0	0	0	0	0	0	0	0	0	0.0493504	0	0.0444072	0	0.111741	0.108674	0.0312525	0.0734719	0.425367	0.47021	0	0.631188	0.702775	0.422323	0.16319	0.456406	0	0.585429	0.206532	2.83456	0.0303559	3	cytosol
AT1G30630	0	0	3
AT1G30690	3	0	1
AT1G30890	0	0	1
AT1G31150	0	9	0	0	0	0	0	0	0	0	0	0	0	0	0.0305972	0.058883	0	0.111314	0.0346398	0.0673781	0.0298267	0.0711107	0.419441	0.337305	0	0	0	0	0	0	0	0	0	0	0	0	nucleus
AT1G31190	0	1	0
AT1G31230	1	4	58	0	0	0	0	0	0	0	0	0	0	0	0	0	0	0	0	0	0	0	0	0	0	1.08204	0.401586	0.295626	0.203988	0.593328	0.0392457	0.593083	0.278854	2.12686	0.41765	0	plastid
AT1G31330	105	237	104	2.23999	2.43414	3.04808	4.03528	1.87615	2.34726	2.57407	2.7529	0.93504	0.845623	0	4.37103	4.10078	4.2282	4.90313	5.07226	4.45177	4.23334	4.80905	0.880286	0.117546	0	3.19459	2.22306	2.05732	3.25215	4.4467	4.69267	2.49166	4.13051	0.603232	0.176895	0	plastid
AT1G31400	0	2	0
AT1G31730	5	0	1	0.130666	0.0354978	0	0	0	0	0.055388	0	0	0.291482	2	0	0	0	0	0	0	0	0	0	0	0	0	0	0	0	0	0	0	0	0	0	0	nucleus
AT1G31800	0	11	0	0	0	0	0	0	0	0	0	0	0	0	0.0746274	0.0359043	0.0671524	0.0904994	0.0422437	0.123253	0.059228	0.0853319	0.69409	0.229047	0	0	0	0	0	0	0	0	0	0	0	0	plastid
AT1G32060	102	373	49	2.4123	1.47452	1.06683	2.66349	0	0.114901	1.65122	0.926129	1.78292	0.291655	0	3.70697	5.09565	4.18282	2.21201	3.06429	4.14635	4.32848	3.14088	1.37811	0.184524	0	0.752571	0.837924	0.604247	1.07015	1.08835	0.748688	0.731581	0.969065	0.754935	0.0422064	0	plastid
AT1G32080	3	63	0	0	0	0	0	0	0	0	0	0	0	0	0.764931	0.674701	0.86039	0.386508	0.505164	0.912412	0.766674	0.601361	1.2749	0.31486	0	0	0	0	0	0	0	0	0	0	0	0	plastid
AT1G32470	2	0	0
AT1G32990	14	31	1	0.206315	0.448393	0.224595	0.19183	0.25135	0.314465	0.293101	0.252548	1.16057	0.676398	0	0.483114	0.464866	0.434724	0.390576	0.36463	0.443277	0.460901	0.399494	1.15371	0.221881	0	0	0	0	0	0	0	0	0	0	0	0	plastid
AT1G33120	5	3	48	0.301537	0	0.164127	0.280367	0	0	0.155221	0.0934557	1.66091	0.353535	0	0	0	0	0	0	0	0	0	0	0	0	1.93518	1.91526	1.40991	1.75116	1.52369	1.49738	1.75345	1.59074	1.10228	0.361545	0	cytosol
AT1G33140	5	3	48	0.301537	0	0.164127	0.280367	0	0	0.155221	0.0934557	1.66091	0.353535	0	0	0	0	0	0	0	0	0	0	0	0	1.93518	1.91526	1.40991	1.75116	1.52369	1.49738	1.75345	1.59074	1.10228	0.361545	0	cytosol
AT1G33590	74	0	7	1.04125	0.39935	0.40006	0.911193	2.01472	0.186714	0.613552	1.03754	0.59135	0.550726	0	0	0	0	0	0	0	0	0	0	0	0	0	0	0.409125	0.0790454	0	0.0760386	0.136375	0.0516947	2.63809	0.571561	3	extracellular
AT1G33600	1	0	0
AT1G34030	51	7	59	2.74399	3.1948	2.56038	1.82239	0	0	2.83306	0.607462	4.66376	0.081442	0	0.305972	0.147208	0.412987	0	0	0.168445	0.288722	0.0561484	5.14213	0.0372996	3	3.07479	3.11229	3.66576	1.77062	1.9808	2.43324	3.28428	2.06155	1.59311	0.001674	1	cytosol
AT1G34430	2	0	5	0	0	0	0	0	0	0	0	0	0	0	0	0	0	0	0	0	0	0	0	0	0	0	0.119703	0.100708	0.0972866	0.217671	0	0.0734704	0.104986	0.699813	0.680582	0	plastid
AT1G35160	12	0	13	0.313599	0.17039	0.170692	0.291582	0	0	0.218227	0.0971939	2.24527	0.134398	0	0	0	0	0	0	0	0	0	0	0	0	0.223621	0.248983	0.104736	0.303534	0.339566	0.194659	0.192447	0.279253	0.689148	0.0015775	0	cytosol
AT1G35620	0	0	4
AT1G35680	3	0	0
AT1G35720	219	4	474	3.68478	3.91896	3.24315	4.15504	2.00577	1.19497	3.61563	2.45193	1.47461	0.290761	0	0	0	0	0	0	0	0	0	0	0	0	6.93225	8.09195	8.79783	7.99307	8.82872	10.3169	7.94068	9.04624	0.877788	0.039648	0	peroxisome
AT1G36160	1	0	0
AT1G41830	0	0	1
AT1G42550	0	1	0
AT1G42960	11	0	11	0.391998	0.425974	0.426731	0.364477	0.477564	0.298742	0.414901	0.380261	1.09109	0.573615	0	0	0	0	0	0	0	0	0	0	0	0	0.559053	0.622458	0.523681	0.50589	0.282972	0.486647	0.568397	0.42517	1.33687	0.282213	0	plastid
AT1G42970	145	342	101	2.02322	2.06116	1.17007	2.41025	1.1554	0.963685	1.75148	1.50978	1.16009	0.58401	0	2.71427	3.98885	3.50817	1.85524	2.40244	2.71686	3.40376	2.32485	1.46408	0.0513892	0	1.44272	1.10436	1.26697	1.46871	1.36922	2.04078	1.27135	1.62624	0.781773	0.248823	0	plastid
AT1G43170	0	27	62	0	0	0	0	0	0	0	0	0	0	0	0.158262	0.304567	0.427228	0.191921	0.119448	0.232338	0.296686	0.181236	1.63702	0.261836	0	0.963884	0.643922	1.08348	0.785002	1.17092	1.09076	0.897094	1.01556	0.883349	0.631336	0	cytosol
AT1G43670	0	10	0	0	0	0	0	0	0	0	0	0	0	0	0.0849923	0.245346	0.458875	0	0	0	0.263071	0	0	0.135782	2	0	0	0	0	0	0	0	0	0	0	0	cytosol
AT1G43790	0	0	3
AT1G43800	0	2	0
AT1G44170	0	0	1
AT1G44575	110	304	111	3.34351	2.88159	2.13365	3.43037	0.56184	0.878654	2.78625	1.62362	1.71607	0.236905	0	4.85956	5.02238	4.69672	4.69266	4.4828	4.65702	4.85955	4.61083	1.05394	0.239118	0	2.13755	2.92921	3.2345	3.27341	2.99617	3.00576	2.76709	3.09178	0.894982	0.515433	0	plastid
AT1G45145	8	0	26	0.356362	0.387249	0	0.331343	0.217075	0.271584	0.24787	0.273334	0.906841	0.862805	0	0	0	0	0	0	0	0	0	0	0	0	1.01646	1.13174	0.952147	1.3797	1.28624	0.66361	1.03345	1.10985	0.931162	0.729359	0	cytosol
AT1G45201	16	0	44	0.567366	0.168148	0	0.095915	0	0	0.245171	0.0319717	7.66838	0.262251	3	0	0	0	0	0	0	0	0	0	0	0	0.662036	0.245707	0.689053	0.332823	0.446798	0.704358	0.532265	0.494659	1.07602	0.831287	0	plasma membrane
AT1G45545	0	1	0
AT1G47128	84	23	1	0.783996	0.937142	1.28019	0.874745	2.10128	1.67296	1.00044	1.54966	0.645589	0.227837	0	0.122389	0.235532	0.22026	0.222629	0.415678	0.269512	0.192727	0.302606	0.63689	0.102103	0	0	0	0	0	0	0	0	0	0	0	0	extracellular
AT1G47260	6	0	15	0.186666	0.101422	0.203205	0.0867803	0	0	0.163764	0.0289268	5.66135	0.0586808	0	0	0	0	0	0	0	0	0	0	0	0	0.399323	0.296409	0.249372	0.36135	0.404245	0.231737	0.315034	0.332444	0.947631	0.739328	0	mitochondrion
AT1G47420	1	0	2
AT1G47710	0	0	6	0	0	0	0	0	0	0	0	0	0	0	0	0	0	0	0	0	0	0	0	0	0	0.121533	0.135317	0.113844	0	0.123031	0.211586	0.123565	0.111539	1.10781	0.86686	0	cytosol
AT1G48030	10	1	6	0.111999	0.0608534	0.0609615	0	0.136447	0.34142	0.0779381	0.159289	0.489288	0.547388	0	0	0	0	0	0	0	0	0	0	0	0	0.0798646	0.0889226	0.0748115	0.07227	0.0808491	0.069521	0.0811996	0.0742134	1.09414	0.0147855	0	mitochondrion
AT1G48350	4	1	0
AT1G48420	2	0	16	0	0	0	0	0	0	0	0	0	0	0	0	0	0	0	0	0	0	0	0	0	0	0.43004	0.35911	0.201416	0.389146	0.217671	0.093586	0.330189	0.233468	1.41428	0.0820292	0	mitochondrion
AT1G48520	0	4	0
AT1G48600	18	18	138	0.334633	0.311688	0.156121	0.0888969	0	0	0.267481	0.0296323	9.02666	0.0340977	3	0.111941	0.179521	0.100729	0.0904994	0.126731	0.0821684	0.13073	0.0997996	1.30993	0.105994	0	1.90896	1.82183	1.46886	1.54235	1.10428	1.30564	1.73322	1.31742	1.31561	0.124027	0	cytosol
AT1G48830	13	0	5	0.890905	0.774498	0.193969	0.497014	0	0	0.61979	0.165671	3.74108	0.116518	0	0	0	0	0	0	0	0	0	0	0	0	0	0	0	0	1.02899	0.221203	0	0.416731	0	0.314203	-2	cytosol
AT1G48850	0	0	4
AT1G49590	0	0	2
AT1G49750	68	3	81	1.17599	1.36312	1.28019	1.45791	0.191026	0	1.2731	0.549645	2.31623	0.287407	0	0	0	0	0	0	0	0	0	0	0	0	1.67716	1.86737	1.25683	2.02356	1.58464	0.486647	1.60045	1.36495	1.17254	0.541973	0	extracellular
AT1G50010	3	0	0
AT1G50200	2	6	4	0	0	0	0	0	0	0	0	0	0	0	0.0212481	0	0.0573594	0	0.0240554	0.0233952	0.0262025	0.0158169	1.65662	0.615058	0	0	0	0	0	0	0	0	0	0	0	0	mitochondrion
AT1G50250	0	8	0	0	0	0	0	0	0	0	0	0	0	0	0	0.205406	0.0640291	0	0	0	0.0898116	0	0	0.276991	2	0	0	0	0	0	0	0	0	0	0	0	plastid
AT1G50460	1	0	0
AT1G50480	42	0	23	0.928417	0.560492	0.112298	0.57549	0	0	0.533735	0.19183	2.78233	0.118495	0	0	0	0	0	0	0	0	0	0	0	0	0.514917	0.327609	0.551243	0	0.297865	0	0.46459	0.0992884	4.6792	0.161862	3	cytosol
AT1G50520	0	0	1
AT1G50620	0	1	0
AT1G51110	0	7	0	0	0	0	0	0	0	0	0	0	0	0	0	0.226473	0.105894	0	0.066615	0	0.110789	0.022205	4.98937	0.199834	3	0	0	0	0	0	0	0	0	0	0	0	plastid
AT1G51680	0	0	17	0	0	0	0	0	0	0	0	0	0	0	0	0	0	0	0	0	0	0	0	0	0	0.310585	0.259357	0.2182	0.140525	0.23581	0.13518	0.262714	0.170505	1.5408	0.162509	0	peroxisome
AT1G51805	2	0	0
AT1G51980	28	0	30	0.428748	0.532467	0.20003	0.569496	0	0	0.387082	0.189832	2.03908	0.41694	0	0	0	0	0	0	0	0	0	0	0	0	0.611464	0.389036	0.16365	0.553318	0.442143	0.380193	0.38805	0.458551	0.846252	0.47004	0	mitochondrion
AT1G52130	1	0	0
AT1G52190	0	0	22	0	0	0	0	0	0	0	0	0	0	0	0	0	0	0	0	0	0	0	0	0	0	0.670863	0.248983	0.628417	0.202356	0.339566	0.291988	0.516088	0.27797	1.85663	0.293608	0	vacuole
AT1G52400	1	1	219	0	0	0	0	0	0	0	0	0	0	0	0	0	0	0	0	0	0	0	0	0	0	2.7154	2.84552	4.03982	2.38491	2.42547	2.50276	3.20025	2.43771	1.31281	0.188401	0	endoplasmic reticulum
AT1G52410	0	0	28	0	0	0	0	0	0	0	0	0	0	0	0	0	0	0	0	0	0	0	0	0	0	0.161265	0.119703	0.453185	0.14593	0.435341	0.140379	0.244718	0.24055	1.01733	0.983765	0	cytosol,nucleus
AT1G52510	1	27	0	0	0	0	0	0	0	0	0	0	0	0	0.127488	0.490692	0.344156	0.231905	0.288665	0.280742	0.320779	0.267104	1.20095	0.606222	0	0	0	0	0	0	0	0	0	0	0	0	plastid
AT1G52520	0	1	0
AT1G52620	0	0	1
AT1G52760	0	0	2
AT1G53210	56	16	33	1.33636	0.774498	1.64873	1.32537	0	0	1.2532	0.44179	2.83663	0.22849	0	0.0695392	0.26765	0.125148	0.337316	0.314907	0.076566	0.154112	0.24293	0.63439	0.443067	0	0.50823	0.707339	1.19018	0.4599	0.514494	0.66361	0.801917	0.546001	1.46871	0.212479	0	plasma membrane
AT1G53240	135	29	111	2.54799	3.3013	2.13365	2.55134	2.74599	1.0456	2.66098	2.11431	1.25856	0.224885	0	0.305972	0.515226	0.757144	0.185524	0.173199	0.252668	0.526114	0.203797	2.58156	0.101417	0	2.23621	2.80106	2.35656	2.52945	2.68823	2.43324	2.46461	2.55031	0.966398	0.541062	0	mitochondrion
AT1G53280	0	0	7	0	0	0	0	0	0	0	0	0	0	0	0	0	0	0	0	0	0	0	0	0	0	0.299492	0.111153	0	0.0903376	0.101061	0.0869013	0.136882	0.0927667	1.47555	0.66297	0	plastid
AT1G53310	6	0	4	0.100512	0	0.0273545	0.0233639	0	0	0.0426223	0.00778797	5.47284	0.262901	0	0	0	0	0	0	0	0	0	0	0	0	0	0	0	0	0	0	0	0	0	0	0	cytosol
AT1G53430	2	0	0
AT1G53580	0	0	9	0	0	0	0	0	0	0	0	0	0	0	0	0	0	0	0	0	0	0	0	0	0	0.133108	0.296409	0	0.36135	0.269497	0.115868	0.143172	0.248905	0.575207	0.288463	0	mitochondrion
AT1G53750	1	0	0
AT1G53840	1	0	0
AT1G54100	0	3	9	0	0	0	0	0	0	0	0	0	0	0	0	0	0	0	0	0	0	0	0	0	0	0.360679	0.301189	0	0.0815952	0.0912812	0	0.220623	0.0576255	3.82856	0.191553	3	cytosol
AT1G54410	0	0	1
AT1G54440	0	2	0
AT1G54500	0	1	0
AT1G54580	7	0	13	0.489998	0.354978	0	0.303731	0	0	0.281659	0.101244	2.78199	0.220495	0	0	0	0	0	0	0	0	0	0	0	0	0.465877	0.518715	0.654601	0.421575	0.47162	0.405539	0.546398	0.432911	1.26215	0.236104	0	plastid
AT1G54630	6	0	17	0.301537	0.163836	0	0.420551	0	0	0.155124	0.140184	1.10658	0.872206	0	0	0	0	0	0	0	0	0	0	0	0	0.860081	0.718221	0.402831	0.778293	0.217671	0.561516	0.660378	0.51916	1.27201	0.539742	0	plastid
AT1G54780	76	109	28	1.51454	1.35537	1.35778	1.24254	1.19391	0.67896	1.40923	1.03847	1.35703	0.142507	0	1.46032	1.13751	1.68949	1.09628	1.1809	1.22506	1.42911	1.16741	1.22417	0.233952	0	0.381172	0.565871	0.476073	0.574875	1.02899	0.442407	0.474372	0.68209	0.695468	0.284909	0	plastid
AT1G54790	13	14	13	0.279999	0.0760667	0.152404	0.325426	0	0.106694	0.16949	0.14404	1.17669	0.557849	0	0.109276	0.0525741	0	0.265034	0.18557	0.240636	0.05395	0.230414	0.234144	0.0327649	-1	0.0998308	0.33346	0.187029	0.0903376	0.303184	0.260704	0.206773	0.218075	0.948173	0.755964	0	extracellular
AT1G54990	0	0	5	0	0	0	0	0	0	0	0	0	0	0	0	0	0	0	0	0	0	0	0	0	0	0.0963884	0.10732	0.0902898	0.0872225	0.0975765	0	0.0979995	0.0615997	1.59091	0.309273	0	endoplasmic reticulum
AT1G55130	0	1	0
AT1G55190	0	0	1
AT1G55260	11	0	0	0	0.141991	0.568974	0.242985	0.318376	0.398323	0.236989	0.319895	0.740833	0.584212	0	0	0	0	0	0	0	0	0	0	0	0	0	0	0	0	0	0	0	0	0	0	0	cytosol
AT1G55450	9	0	0	0.255651	0.277809	0	0.237703	0	0	0.17782	0.0792342	2.24423	0.386627	0	0	0	0	0	0	0	0	0	0	0	0	0	0	0	0	0	0	0	0	0	0	0	cytosol
AT1G55480	2	15	0	0	0	0	0	0	0	0	0	0	0	0	0.244778	0.235532	0.22026	0.0742095	0	0.134756	0.233523	0.0696553	3.35256	0.0636357	3	0	0	0	0	0	0	0	0	0	0	0	plastid
AT1G55490	19	52	6	0.186666	0.202845	0.152404	0.173561	0.113706	0.142258	0.180638	0.143175	1.26166	0.28432	0	0.327827	0.315445	0.360545	0.265034	0.247427	0.441166	0.334606	0.317876	1.05263	0.76395	0	0.0665539	0.0741021	0.124686	0.12045	0	0	0.0884473	0.04015	2.20292	0.459372	0	plastid
AT1G55670	28	46	20	1.14333	0.887445	0.889022	0.911193	0.79594	0.248952	0.973265	0.652028	1.49267	0.190088	0	0.382465	0.858711	1.14719	1.23683	1.44333	1.12297	0.796121	1.26771	0.628001	0.211204	0	0.232939	0.518715	0.872801	0.632363	1.17905	1.01385	0.541485	0.941754	0.574975	0.116296	0	plastid
AT1G55840	1	0	0
AT1G55970	1	0	0
AT1G56070	207	163	367	2.44999	1.81039	0.960144	1.60977	0	0.0497904	1.74017	0.553188	3.14572	0.0627968	0	0.713935	0.90778	1.05541	0.432889	0.317532	0.758004	0.892376	0.502808	1.77478	0.0605158	0	3.68043	3.42352	2.31292	3.0775	2.73539	1.54105	3.13896	2.45131	1.28052	0.00499258	0	cytosol
AT1G56190	33	71	1	0.489998	0.532467	0.177804	0.55684	0.0663284	0	0.40009	0.207723	1.92608	0.338065	0	0.594946	0.613365	0.497114	0.309206	0.432998	0.655065	0.568475	0.465756	1.22054	0.523017	0	0	0	0	0	0	0	0	0	0	0	0	plastid
AT1G56330	2	0	1
AT1G56340	5	8	33	0.105945	0	0.0576663	0.0985073	0	0	0.0545373	0.0328358	1.66091	0.353535	0	0	0.119357	0.0744121	0.0501416	0.0468106	0.0455258	0.0645899	0.0474926	1.36	0.680888	0	0.302191	0.42058	0.495374	0.478545	0.458873	0.263053	0.406048	0.400157	1.01472	0.965315	0	endoplasmic reticulum
AT1G56450	5	0	8	0.150769	0.327672	0.328254	0	0	0	0.268898	0	0	0.0450158	2	0	0	0	0	0	0	0	0	0	0	0	0.43004	0.478814	0.402831	0	0.217671	0.187172	0.437228	0.134948	3.23999	0.0435288	3	cytosol,nucleus
AT1G56500	0	1	0
AT1G57720	18	30	49	0.261332	0.283983	0.426731	0.242985	0	0	0.324015	0.0809949	4.00044	0.179351	0	0.305972	0.196277	0.458875	0.123683	0.115466	0.336891	0.320375	0.192013	1.6685	0.0488698	1	0.931754	0.726201	0.960081	0.67452	0.754592	0.405539	0.872679	0.61155	1.42699	0.260917	0	cytosol
AT1G57770	0	1	0
AT1G58250	0	0	1
AT1G58270	56	0	0	0.559997	0.836734	0.609615	0.781022	0.938073	0.640162	0.668782	0.786419	0.850415	0.168562	0	0	0	0	0	0	0	0	0	0	0	0	0	0	0	0	0	0	0	0	0	0	0	extracellular,plasma membrane
AT1G59610	2	0	0
AT1G59870	119	22	0	0.85217	0.62507	0.417454	0.67349	0	0	0.631565	0.224497	2.81325	0.0874132	0	0.0831447	0.112006	0.0598532	0	0.018826	0.0915464	0.0850012	0.0367908	2.31039	0.351891	0	0	0	0	0	0	0	0	0	0	0	0	plasma membrane
AT1G59900	3	0	13	0	0	0	0	0	0	0	0	0	0	0	0	0	0	0	0	0	0	0	0	0	0	0.32253	0.119703	0.302123	0.194573	0.326506	0.093586	0.248119	0.204888	1.211	0.766267	0	mitochondrion
AT1G60070	5	0	0	0.0362961	0	0.0790242	0.0337479	0	0.0553226	0.0384401	0.0296902	1.29471	0.364241	0	0	0	0	0	0	0	0	0	0	0	0	0	0	0	0	0	0	0	0	0	0	0	cytosol
AT1G60710	0	0	23	0	0	0	0	0	0	0	0	0	0	0	0	0	0	0	0	0	0	0	0	0	0	0.486133	0.541268	0.455374	0.219952	0.615156	0.423171	0.494258	0.419427	1.17841	0.533964	0	cytosol
AT1G60920	2	1	0
AT1G61520	180	293	65	3.55248	4.25974	4.53401	4.55596	4.02945	3.36085	4.11541	3.98209	1.03348	0.852054	0	4.87643	4.60024	4.47403	5.44976	4.97947	4.94808	4.65023	5.12577	0.907226	0.0136019	0	1.74704	2.1397	1.47285	1.58091	1.76857	2.28116	1.78653	1.87688	0.951862	0.827047	0	plastid
AT1G61900	6	0	0	0	0.0887445	0.266707	0	0.198985	0	0.118484	0.0663284	1.78632	0.686978	0	0	0	0	0	0	0	0	0	0	0	0	0	0	0	0	0	0	0	0	0	0	0	plasma membrane
AT1G61940	1	0	0
AT1G62020	3	0	2
AT1G62180	0	0	2
AT1G62380	13	0	19	0.489998	0.31948	0.213365	0.273358	0	0	0.340948	0.0911193	3.74177	0.018897	1	0	0	0	0	0	0	0	0	0	0	0	0.838579	0.466843	0.39276	0.252945	0.282972	0.364985	0.566061	0.300301	1.88498	0.250857	0	golgi
AT1G62390	0	2	0
AT1G62560	0	0	13	0	0	0	0	0	0	0	0	0	0	0	0	0	0	0	0	0	0	0	0	0	0	0.254115	0.282935	0.158691	0.07665	0.171498	0.147469	0.231914	0.131872	1.75862	0.174291	0	plastid
AT1G62660	5	0	0	0.108888	0	0	0	0.0663284	0.165968	0.0362961	0.0774321	0.468748	0.659562	0	0	0	0	0	0	0	0	0	0	0	0	0	0	0	0	0	0	0	0	0	0	0	extracellular
AT1G62750	11	157	5	0.290369	0.078884	0	0.0337479	0	0	0.123084	0.0112493	10.9415	0.278494	3	0.651608	0.954123	1.32564	0.343563	0.384887	0.779839	0.977123	0.502763	1.94351	0.0295699	1	0.0517641	0	0.145467	0	0.0524022	0	0.0657436	0.0174674	3.76379	0.487178	3	plastid
AT1G63000	17	0	8	0.445453	0.193624	0.193969	0.248507	0.108537	0.543168	0.277682	0.300071	0.925388	0.90538	0	0	0	0	0	0	0	0	0	0	0	0	0.127057	0	0.119018	0.114975	0.514494	0.110602	0.0820252	0.24669	0.332503	0.44588	0	cytosol
AT1G63310	0	0	2
AT1G63660	1	0	2
AT1G63770	1	5	5	0	0	0	0	0	0	0	0	0	0	0	0	0.0372677	0.0348513	0	0	0.0213222	0.0240397	0.0071074	3.38234	0.260292	3	0	0.0787921	0	0	0.0716384	0.0308005	0.026264	0.0341463	0.769162	0.568238	0	plastid
AT1G63940	61	7	146	0.41263	0.616541	0.617637	0.287745	0.565537	1.25786	0.548936	0.703715	0.780055	0.590262	0	0	0.0387388	0.217362	0	0	0	0.0853669	0	0	0.330305	2	1.76543	2.45707	1.2403	1.66411	2.08506	1.34468	1.82093	1.69795	1.07243	0.466736	0	plastid
AT1G64190	0	0	5	0	0	0	0	0	0	0	0	0	0	0	0	0	0	0	0	0	0	0	0	0	0	0	0.200793	0	0.0815952	0.182562	0	0.066931	0.0880526	0.760125	0.562433	0	plastid
AT1G64510	1	0	0
AT1G64520	5	0	0	0.195999	0.106493	0.106683	0.0911193	0	0	0.136392	0.0303731	4.49054	2.91e-05	1	0	0	0	0	0	0	0	0	0	0	0	0	0	0	0	0	0	0	0	0	0	0	cytosol,nucleus
AT1G64650	1	0	5	0	0	0	0	0	0	0	0	0	0	0	0	0	0	0	0	0	0	0	0	0	0	0.243066	0.270634	0	0	0.123031	0	0.171233	0.0410104	4.17536	0.20684	3	vacuole
AT1G64710	10	0	0	0.186666	0.304267	0.203205	0.260341	0	0	0.231379	0.0867803	2.66627	0.328954	0	0	0	0	0	0	0	0	0	0	0	0	0	0	0	0	0	0	0	0	0	0	0	cytosol
AT1G64740	2	0	0
AT1G64760	1	0	0
AT1G64790	4	25	9	0	0	0	0	0	0	0	0	0	0	0	0	0.0578906	0.0618708	0.0104227	0.00973028	0.0757058	0.0399205	0.0319529	1.24935	0.730363	0	0.0314074	0	0.0588405	0	0.0476919	0	0.0300827	0.0158973	1.89231	0.70035	0	cytosol
AT1G64970	0	0	1
AT1G65110	0	0	1
AT1G65160	0	0	1
AT1G65260	2	10	0	0	0	0	0	0	0	0	0	0	0	0	0.127488	0.306682	0	0.0773016	0.0721663	0.0701855	0.144724	0.0732178	1.97662	0.504365	0	0	0	0	0	0	0	0	0	0	0	0	plastid
AT1G65540	0	1	0
AT1G65860	0	0	4
AT1G65930	72	1	71	1.28624	1.19805	0.733443	1.02509	0.149239	0.186714	1.07258	0.453682	2.36417	0.114993	0	0	0	0	0	0	0	0	0	0	0	0	1.13558	0.972591	1.06373	1.34377	0.972716	0.53227	1.0573	0.949586	1.11343	0.673146	0	cytosol
AT1G65960	119	41	194	2.37575	1.67808	1.09915	1.98806	0	0	1.71766	0.662686	2.59197	0.105653	0	0.324516	0.178433	0.584023	0.168658	0.209938	0.459396	0.362324	0.279331	1.29711	0.288479	0	3.89643	2.92367	2.93579	2.7594	2.31522	1.25349	3.25196	2.10937	1.54167	0.0663702	0	cytosol
AT1G65980	4	0	19	0	0	0	0	0	0	0	0	0	0	0	0	0	0	0	0	0	0	0	0	0	0	0.621169	1.03743	0.872801	0.5621	1.57207	1.08144	0.8438	1.07187	0.787224	0.315304	0	cytosol
AT1G66200	15	0	0	0.426085	0.185206	0.278303	0.396171	0	0	0.296531	0.132057	2.24548	0.151218	0	0	0	0	0	0	0	0	0	0	0	0	0	0	0	0	0	0	0	0	0	0	0	cytosol
AT1G66240	12	0	0	0.979995	0.532467	0.533413	0.455596	0.596955	0	0.681959	0.350851	1.94373	0.236141	0	0	0	0	0	0	0	0	0	0	0	0	0	0	0	0	0	0	0	0	0	0	0	cytosol
AT1G66430	0	0	25	0	0	0	0	0	0	0	0	0	0	0	0	0	0	0	0	0	0	0	0	0	0	0.559053	0.746949	0	0.607068	0.339566	0.486647	0.435334	0.477761	0.911197	0.884543	0	plastid
AT1G66970	25	0	33	0.103157	0.224197	0.112298	0.287745	0.565537	0.157233	0.146551	0.336838	0.435077	0.156302	0	0	0	0	0	0	0	0	0	0	0	0	0.294238	0.245707	0.895769	0.399387	0.297865	0.192098	0.478572	0.29645	1.61434	0.557826	0	plasma membrane
AT1G67090	88	206	87	2.07528	2.12987	2.00814	2.46558	1.26414	0.878654	2.0711	1.53613	1.34826	0.372075	0	3.23971	2.94415	3.07716	3.92874	3.05645	3.17074	3.08701	3.38531	0.911883	0.266468	0	2.95969	1.64768	2.15633	1.93429	1.66454	3.29203	2.25457	2.29695	0.981548	0.952027	0	plastid
AT1G67120	0	2	0
AT1G67230	0	0	3
AT1G67280	0	0	1
AT1G67350	0	0	4
AT1G67430	8	0	0	0.356362	0.387249	0.387937	0.331343	0	0	0.377183	0.110448	3.41504	0.158028	0	0	0	0	0	0	0	0	0	0	0	0	0	0	0	0	0	0	0	0	0	0	0	cytosol,nucleus
AT1G67580	1	1	0
AT1G67730	2	0	0
AT1G68010	57	362	11	0.831511	0.903581	0.646562	1.04925	0	0	0.793885	0.349751	2.26986	0.320569	0	2.78157	3.07798	3.50414	1.91146	2.30932	3.62413	3.12123	2.61497	1.1936	0.248735	0	0.254115	0.0943118	0.0793455	0.1533	0.342996	0	0.142591	0.165432	0.861929	0.858618	0	peroxisome
AT1G68060	0	0	1
AT1G68530	2	0	0
AT1G68560	6	0	3	0	0.0373661	0	0.095915	0.0837832	0	0.0124554	0.0598994	0.207938	0.228807	0	0	0	0	0	0	0	0	0	0	0	0	0	0	0	0	0	0	0	0	0	0	0	extracellular
AT1G68590	0	3	0
AT1G68680	0	0	3
AT1G69740	14	28	8	0.296968	0.193624	0.129312	0.220895	0	0	0.206635	0.0736317	2.80633	0.0595186	0	0.231797	0.223042	0.208579	0.224877	0.157454	0.306264	0.221139	0.229532	0.963437	0.876673	0	0.16941	0.0943118	0	0.1533	0.171498	0.0737344	0.0879072	0.132844	0.661732	0.279014	0	plastid
AT1G69830	0	8	10	0	0	0	0	0	0	0	0	0	0	0	0	0.0499009	0.0699979	0.0314447	0.0587116	0	0.0399662	0.0300521	1.3299	0.777684	0	0	0.105501	0.0887594	0	0.143884	0.123724	0.0647536	0.0892026	0.725916	0.184389	0	plastid
AT1G69840	18	0	0	0.195999	0.638961	0.640096	0.0911193	0.119391	0.298742	0.491685	0.169751	2.89651	0.11555	0	0	0	0	0	0	0	0	0	0	0	0	0	0	0	0	0	0	0	0	0	0	0	plasma membrane
AT1G70080	0	0	1
AT1G70310	3	1	0
AT1G70410	30	2	25	0.596519	0.648221	0.556605	0.475405	0.311455	0.129888	0.600448	0.305583	1.96493	0.0829632	0	0	0	0	0	0	0	0	0	0	0	0	0.364599	0.676585	0.341531	0.549881	0.738187	0.317379	0.460905	0.535149	0.861265	0.346381	0	cytosol
AT1G70670	0	0	5	0	0	0	0	0	0	0	0	0	0	0	0	0	0	0	0	0	0	0	0	0	0	0.186351	0.622458	0	0.16863	0	0	0.269603	0.05621	4.79635	0.406454	3	cytosol
AT1G70730	8	2	1	0	0.177489	0.0889022	0.0759327	0	0	0.0887971	0.0253109	3.50825	0.482624	0	0	0	0	0	0	0	0	0	0	0	0	0	0	0	0	0	0	0	0	0	0	0	cytosol
AT1G70770	0	1	12	0	0	0	0	0	0	0	0	0	0	0	0	0	0	0	0	0	0	0	0	0	0	0.340886	0.0759095	0	0.123388	0.27607	0	0.138932	0.133153	1.0434	0.966136	0	plasma membrane,endoplasmic reticulum
AT1G70830	0	0	83	0	0	0	0	0	0	0	0	0	0	0	0	0	0	0	0	0	0	0	0	0	0	1.96704	1.38324	1.35769	1.40525	1.15285	1.08144	1.56932	1.21318	1.29356	0.0752894	0	cytosol
AT1G70890	22	0	9	0.783996	0.425974	0.568974	0.728954	0.318376	0.199161	0.592982	0.415497	1.42716	0.209863	0	0	0	0	0	0	0	0	0	0	0	0	0.559053	0.207486	0	0.33726	0.377296	0.162216	0.255513	0.292257	0.874274	0.802974	0	cytosol
AT1G71220	0	0	3
AT1G71500	15	20	1	0.163333	0.532467	0.177804	0.379664	0	0	0.291201	0.126555	2.301	0.525978	0	0.127488	0.245346	0.229437	0.231905	0.216499	0.280742	0.200757	0.243049	0.825996	0.388879	0	0	0	0	0	0	0	0	0	0	0	0	plastid
AT1G71695	95	2	6	2.44999	2.23636	1.70692	2.46022	0.477564	0.298742	2.13109	1.07884	1.97535	0.191092	0	0	0	0	0	0	0	0	0	0	0	0	0.139763	0.155614	0	0.126473	0.282972	0.121662	0.0984592	0.177035	0.556155	0.229474	0	extracellular
AT1G71810	0	1	0
AT1G71820	0	0	1
AT1G72150	165	1	57	2.13042	1.38905	1.80897	1.34698	0.519092	0.129888	1.77615	0.66532	2.66961	0.0600514	0	0	0	0	0	0	0	0	0	0	0	0	0.1823	1.01488	0.0569218	0.714845	1.10728	0.370275	0.418033	0.7308	0.572021	0.132909	0	plasma membrane
AT1G72160	0	0	30	0	0	0	0	0	0	0	0	0	0	0	0	0	0	0	0	0	0	0	0	0	0	0.441357	0.655219	0.0689053	0.266258	0.59573	0.192098	0.388494	0.351362	1.10568	0.710563	0	cytosol
AT1G72370	48	5	83	1.19777	1.06493	1.42244	1.11368	0.39797	0.331936	1.22838	0.614529	1.9989	0.170041	0	0.0849923	0.081782	0.152958	0	0	0.0935807	0.106578	0.0311936	3.41665	0.0112302	3	2.32939	1.90195	1.7456	2.2484	2.04369	2.16288	1.99231	2.15165	0.925945	0.384053	0	cytosol
AT1G73060	0	15	0	0	0	0	0	0	0	0	0	0	0	0	0.133031	0.19201	0.239413	0.161325	0.150608	0.146474	0.188151	0.152802	1.23134	0.420229	0	0	0	0	0	0	0	0	0	0	0	0	plastid
AT1G73370	0	0	56	0	0	0	0	0	0	0	0	0	0	0	0	0	0	0	0	0	0	0	0	0	0	0.657709	0.594997	0.308047	0.148791	0.540976	0.0715658	0.520251	0.253778	2.05003	0.181326	0	cytosol
AT1G73600	6	11	41	0.0489998	0.15974	0.106683	0	0	0	0.105141	0	0	0.0813693	2	0.0764931	0.110406	0.103247	0	0.0432998	0.0842227	0.0967152	0.0425075	2.27525	0.0930171	0	0.559053	0.778072	0.458221	0.379418	0.424458	0.243324	0.598448	0.349066	1.71443	0.0424718	1	cytosol
AT1G73990	0	17	0	0	0	0	0	0	0	0	0	0	0	0	0.147102	0.113237	0.0794207	0	0.0333075	0.129573	0.113253	0.0542936	2.08594	0.415669	0	0	0	0	0	0	0	0	0	0	0	0	plastid
AT1G74030	0	0	2
AT1G74050	0	1	0
AT1G74070	0	1	0
AT1G74090	0	0	37	0	0	0	0	0	0	0	0	0	0	0	0	0	0	0	0	0	0	0	0	0	0	0.21502	0.718221	0.90637	0.58372	0.435341	0.93586	0.613204	0.65164	0.941016	0.85703	0	cytosol
AT1G74100	0	0	32	0	0	0	0	0	0	0	0	0	0	0	0	0	0	0	0	0	0	0	0	0	0	0.537551	0.718221	0.201416	0.778293	0.870683	0.280758	0.485729	0.643244	0.755123	0.0776661	0	cytosol
AT1G74130	0	1	0
AT1G74420	0	0	1
AT1G74470	23	117	30	0.473101	0.367219	0.441446	0.314204	0	0	0.427255	0.104735	4.0794	0.0623932	0	1.05508	1.11675	1.13928	1.08755	0.955581	1.04552	1.1037	1.02955	1.07202	0.321419	0	0.57833	0.429281	0.18058	0.261667	0.683035	0.671238	0.396064	0.538647	0.735294	0.612135	0	plastid
AT1G74560	0	0	1
AT1G74730	10	9	6	0.559997	0	0.609615	0.520682	0.682235	0.853549	0.389871	0.685489	0.568749	0.294342	0	0.218552	0.420593	0.393321	0	0.494855	0.481272	0.344155	0.325376	1.05772	0.868316	0	0.399323	0.889226	0.374058	0	0.808491	0	0.554202	0.269497	2.05643	0.108402	0	plastid
AT1G74790	6	0	0	0.0466665	0.101422	0.101603	0.0433901	0	0	0.0832305	0.0144634	5.75456	0.170544	3	0	0	0	0	0	0	0	0	0	0	0	0	0	0	0	0	0	0	0	0	0	0	extracellular
AT1G74920	6	0	7	0.0593937	0.129083	0.193969	0	0	0	0.127482	0	0	0.0816827	2	0	0	0	0	0	0	0	0	0	0	0	0.0847049	0.0943118	0.0793455	0.22995	0.085749	0	0.0861208	0.105233	0.818381	0.800252	0	plastid
AT1G74970	8	6	0	0.522664	0.283983	0.142244	0.121492	0	0	0.316297	0.0404975	7.81029	0.0664149	3	0.101991	0.196277	0.18355	0	0.115466	0	0.160606	0.0384887	4.17281	0.0599239	3	0	0	0	0	0	0	0	0	0	0	0	plastid
AT1G75220	1	0	0
AT1G75280	4	0	27	0	0	0	0	0	0	0	0	0	0	0	0	0	0	0	0	0	0	0	0	0	0	0.665539	0.741021	0.249372	0.4818	0.538994	0.811079	0.551977	0.610624	0.903956	0.837361	0	cytosol
AT1G75330	0	0	1
AT1G75350	10	9	0	0.587997	0.425974	0.213365	0.728954	0	0	0.409112	0.242985	1.68369	0.420855	0	0.152986	0.58883	0.412987	0	0	0.168445	0.384935	0.0561484	6.85566	0.131486	3	0	0	0	0	0	0	0	0	0	0	0	plastid
AT1G75680	7	0	7	0.115294	0.0626432	0.125509	0.107199	0	0	0.101149	0.0357331	2.83067	0.193613	0	0	0	0	0	0	0	0	0	0	0	0	0.164427	0.274614	0	0	0.166454	0	0.146347	0.0554847	2.63761	0.200362	3	extracellular
AT1G76040	0	0	1
AT1G76100	9	0	0	0.489998	0.266234	0.533413	0.227798	0.298478	0.746856	0.429882	0.424377	1.01297	0.971928	0	0	0	0	0	0	0	0	0	0	0	0	0	0	0	0	0	0	0	0	0	0	0	plastid
AT1G76180	0	0	14	0	0	0	0	0	0	0	0	0	0	0	0	0	0	0	0	0	0	0	0	0	0	0	0.207486	0.523681	0.50589	0.377296	0.811079	0.243722	0.564755	0.431554	0.0825864	0	nucleus
AT1G76400	0	0	3
AT1G76680	15	0	0	0.288234	0.375859	0.125509	0.107199	0	0	0.263201	0.0357331	7.36575	0.0956501	3	0	0	0	0	0	0	0	0	0	0	0	0	0	0	0	0	0	0	0	0	0	0	cytosol
AT1G77210	2	0	0
AT1G77490	4	69	0	0	0	0	0	0	0	0	0	0	0	0	0.764931	0.89376	0.589982	0.46381	0.371141	0.782067	0.749558	0.539006	1.39063	0.423886	0	0	0	0	0	0	0	0	0	0	0	0	plastid
AT1G77510	3	0	6	0	0	0	0	0	0	0	0	0	0	0	0	0	0	0	0	0	0	0	0	0	0	0	0	0	0.273454	0.0764789	0.0657631	0	0.138565	0	0.176562	-2	endoplasmic reticulum
AT1G78240	0	0	1
AT1G78300	27	0	13	0.839996	0.507112	0.304808	0.347121	0.454823	0.284516	0.550638	0.362154	1.52046	0.341878	0	0	0	0	0	0	0	0	0	0	0	0	0.133108	0.148204	0.374058	0.4818	0.404245	0.115868	0.218457	0.333971	0.654117	0.602856	0	cytosol
AT1G78370	0	0	179	0	0	0	0	0	0	0	0	0	0	0	0	0	0	0	0	0	0	0	0	0	0	3.8251	4.42273	4.40994	3.46135	3.72331	5.5068	4.21925	4.23049	0.997345	0.985596	0	peroxisome
AT1G78380	51	3	43	1.08888	0.946608	1.18536	1.01244	0.928597	0.995807	1.07362	0.978947	1.09671	0.200831	0	0	0	0	0	0	0	0	0	0	0	0	1.08705	1.03743	1.16373	0.983676	1.10045	1.08144	1.09607	1.05519	1.03875	0.516265	0	cytosol
AT1G78510	0	0	1
AT1G78630	11	7	0	0.0979996	0.425974	0.213365	0.364477	0	0	0.24578	0.121492	2.023	0.605645	0	0	0.147208	0.206494	0.0927619	0	0.0842227	0.1179	0.0589949	1.99849	0.520236	0	0	0	0	0	0	0	0	0	0	0	0	plastid
AT1G78680	11	3	2	0.145185	0.236652	0.158048	0.269983	0	0	0.179962	0.0899944	1.9997	0.498523	0	0	0	0	0	0	0	0	0	0	0	0	0	0	0	0	0	0	0	0	0	0	0	vacuole
AT1G78830	12	0	10	0.126451	0	0	0.0587866	0.539185	0.192737	0.0421503	0.26357	0.159921	0.334857	0	0	0	0	0	0	0	0	0	0	0	0	0.0901698	0.100396	0.168929	0.16319	0.182562	0.156983	0.119832	0.167579	0.715078	0.252066	0	extracellular
AT1G78850	94	0	17	1.06909	0.839039	0.258625	0.883581	2.02603	1.35792	0.72225	1.42251	0.507729	0.255184	0	0	0	0	0	0	0	0	0	0	0	0	0.33882	0.282935	0.158691	0.22995	0.257247	0.147469	0.260149	0.211555	1.2297	0.251328	0	extracellular
AT1G78900	609	234	408	5.62976	6.25366	5.8108	5.77735	2.1846	1.01699	5.89807	2.99298	1.97063	0.199992	0	1.33456	1.59736	1.69881	0.986829	0.884421	1.25438	1.54358	1.04188	1.48154	0.0442888	0	3.86579	3.97314	3.67691	4.19781	4.51551	3.31334	3.83861	4.00889	0.957525	0.597377	0	vacuole,golgi
AT1G79040	58	43	2	1.79666	1.95238	2.13365	1.67052	1.3929	1.49371	1.9609	1.51904	1.29088	0.109412	0	1.01991	1.10406	1.26191	1.08222	0.432998	0.701855	1.12862	0.739025	1.52718	0.229918	0	0	0	0	0	0	0	0	0	0	0	0	plastid
AT1G79230	8	0	4	0.108888	0.177489	0	0.101244	0.0663284	0	0.0954592	0.0558573	1.70898	0.384398	0	0	0	0	0	0	0	0	0	0	0	0	0	0	0	0	0	0	0	0	0	0	0	mitochondrion,plastid
AT1G79440	104	17	13	0.904611	0.983016	1.09418	1.1682	1.34698	0.0766006	0.993936	0.863924	1.15049	0.797564	0	0.0392272	0.188728	0.247086	0.0475702	0.08882	0.0431911	0.158347	0.0598604	2.64527	0.249224	0	0.143347	0.239407	0.134277	0.259431	0.145114	0	0.172344	0.134848	1.27806	0.67688	0	mitochondrion
AT1G79550	202	49	203	2.57249	2.86201	2.46704	2.10713	2.08934	1.40035	2.63385	1.86561	1.41179	0.0474593	0	0.430274	0.322017	0.473215	0.347857	0.324748	0.526392	0.408502	0.399666	1.02211	0.844026	0	2.79526	2.72325	2.53658	3.00372	2.12229	3.80193	2.68503	2.97598	0.902234	0.64417	0	cytosol
AT1G79600	0	4	0
AT1G79830	0	1	0
AT1G79850	6	5	0	0.452306	0.491508	0	0	0	0	0.314605	0	0	0.184207	2	0.117682	0.113237	0.317683	0	0	0	0.182867	0	0	0.113291	2	0	0	0	0	0	0	0	0	0	0	0	plastid
AT1G79870	1	1	0
AT1G79920	2	0	0
AT1G80300	0	0	22	0	0	0	0	0	0	0	0	0	0	0	0	0	0	0	0	0	0	0	0	0	0	0.286694	0.239407	0.201416	0.259431	0.290228	0.249563	0.242505	0.266407	0.910281	0.448951	0	plastid
AT1G80360	0	1	0
AT1G80380	9	69	2	0.115294	0.250573	0	0.160799	0	0	0.121955	0.0535996	2.27531	0.535103	0	0.584947	0.909223	0.850268	0.0545658	0.305645	0.346799	0.781479	0.23567	3.31599	0.00298965	3	0	0	0	0	0	0	0	0	0	0	0	plastid
AT1G80410	1	2	10	0	0	0	0	0	0	0	0	0	0	0	0	0	0	0	0	0	0	0	0	0	0	0.166881	0.139356	0	0.075506	0.0422346	0	0.102079	0.0392469	2.60095	0.183883	3	nucleus
AT1G80600	7	9	5	0	0.0665584	0.0666767	0	0.149239	0.280071	0.0444117	0.143103	0.310347	0.253059	0	0.0478082	0.0460024	0.172078	0	0.108249	0.0526392	0.0886295	0.0536295	1.65263	0.575832	0	0.087352	0.194518	0	0.158091	0	0	0.0939567	0.0526969	1.78296	0.654732	0	plastid
AT1G80660	2	0	0
AT2G01140	15	0	36	0.209999	0.532467	0.0762019	0.260341	0	0	0.272889	0.0867803	3.1446	0.403323	0	0	0	0	0	0	0	0	0	0	0	0	0.299492	0.555766	0.84163	0.542025	0.606368	0.608309	0.565629	0.585568	0.965951	0.898526	0	plastid
AT2G01210	0	35	6	0	0	0	0	0	0	0	0	0	0	0	0.299321	0.160008	0.149633	0.161325	0.263564	0.183093	0.202987	0.202661	1.00161	0.996779	0	0.1823	0	0	0.0549881	0.123031	0	0.0607666	0.0593398	1.02404	0.986041	0	plasma membrane
AT2G01250	15	0	35	0.41263	0.560492	0.224595	0.38366	0	0	0.399239	0.127887	3.12182	0.222519	0	0	0	0	0	0	0	0	0	0	0	0	0.882715	0.819024	1.10249	0.665645	0.893595	0.640325	0.934741	0.733189	1.2749	0.323471	0	cytosol
AT2G01630	0	0	5	0	0	0	0	0	0	0	0	0	0	0	0	0	0	0	0	0	0	0	0	0	0	0	0.389036	0	0.105394	0.117905	0	0.129679	0.0744329	1.74222	0.671055	0	extracellular
AT2G01690	1	0	0
AT2G01720	0	0	1
AT2G02050	2	0	1
AT2G02560	0	2	9	0	0	0	0	0	0	0	0	0	0	0	0	0	0	0	0	0	0	0	0	0	0	0.103528	0.0384233	0.129304	0.0312278	0	0	0.0904185	0.0104093	8.68635	0.0945227	3	cytosol
AT2G03440	17	0	10	0.217777	0.118326	0.474145	0.303731	0.530627	0.497904	0.270083	0.444087	0.608175	0.285539	0	0	0	0	0	0	0	0	0	0	0	0	0	0.172905	0.290934	0.28105	0.157207	0.540719	0.154613	0.326325	0.4738	0.209709	0	nucleus
AT2G03510	0	0	5	0	0	0	0	0	0	0	0	0	0	0	0	0	0	0	0	0	0	0	0	0	0	0.21502	0.119703	0	0.0972866	0.108835	0	0.111575	0.0687073	1.62391	0.372024	0	endoplasmic reticulum
AT2G04030	14	151	25	0.178181	0.0774498	0.116381	0.132537	0	0	0.124004	0.044179	2.80685	0.0598286	0	0.667576	0.936775	1.00118	0.337316	0.44087	0.85754	0.868511	0.545242	1.59289	0.08642	0	0.254115	0.226348	0.190429	0.27594	0.205798	0.0884813	0.223631	0.190073	1.17655	0.453026	0	plastid
AT2G04280	0	0	1
AT2G04400	0	0	13	0	0	0	0	0	0	0	0	0	0	0	0	0	0	0	0	0	0	0	0	0	0	0.0931754	0.103743	0.34912	0.33726	0.188648	0.0811079	0.182013	0.202339	0.899546	0.905442	0	plastid
AT2G04690	1	0	0
AT2G04780	34	0	38	1.08888	1.18326	1.89658	1.82239	1.59188	0.331936	1.38958	1.24873	1.11279	0.862621	0	0	0	0	0	0	0	0	0	0	0	0	2.17409	1.72905	1.7456	2.52945	1.57207	1.62216	1.88291	1.90789	0.986909	0.893872	0	extracellular,plasma membrane
AT2G04842	0	1	0
AT2G05070	9	6	3	0.139999	0.304267	0.304808	0.260341	0.341117	0	0.249691	0.200486	1.24543	0.741558	0	0	0.105148	0.0983303	0.265034	0.123714	0.120318	0.0678262	0.169689	0.39971	0.338199	0	0	0	0	0	0	0	0	0	0	0	0	plastid
AT2G05100	5	1	2	0.279999	0	0.457211	0	0	0	0.245737	0	0	0.206118	2	0	0	0	0	0	0	0	0	0	0	0	0	0	0	0	0	0	0	0	0	0	0	plastid
AT2G05520	8	0	2	0.326665	0.354978	0.177804	0.303731	0.198985	0	0.286483	0.167572	1.70961	0.133326	0	0	0	0	0	0	0	0	0	0	0	0	0	0	0	0	0	0	0	0	0	0	0	extracellular
AT2G05620	4	23	3	0	0	0	0	0	0	0	0	0	0	0	1.09276	0.841186	0.589982	0.795102	0.989709	0.962545	0.841309	0.915785	0.918675	0.741728	0	0	0	0	0	0	0	0	0	0	0	0	plastid
AT2G05710	6	0	16	0.0904611	0.0655344	0	0.0280367	0	0	0.0519985	0.00934557	5.56398	0.183744	0	0	0	0	0	0	0	0	0	0	0	0	0.043004	0.143644	0.201416	0.0778293	0.0870683	0.112303	0.129355	0.0924002	1.39994	0.424148	0	mitochondrion
AT2G05830	1	0	5	0	0	0	0	0	0	0	0	0	0	0	0	0	0	0	0	0	0	0	0	0	0	0.0963884	0	0.0902898	0	0.292729	0	0.062226	0.0975765	0.637715	0.809342	0	cytosol
AT2G05840	2	0	0
AT2G05990	22	0	21	0.376921	0.163836	0.656509	0.350459	0.183679	0	0.399089	0.178046	2.2415	0.417567	0	0	0	0	0	0	0	0	0	0	0	0	0.43004	0.598517	0.100708	0.389146	0.326506	0.374344	0.376422	0.363332	1.03603	0.941566	0	plastid
AT2G06050	0	0	23	0	0	0	0	0	0	0	0	0	0	0	0	0	0	0	0	0	0	0	0	0	0	0.207056	0.57635	0.387912	0.374734	0.524022	0.27036	0.390439	0.389705	1.00188	0.993982	0	peroxisome
AT2G06850	73	0	0	1.95999	2.01777	1.68446	1.82239	0.25135	0	1.88741	0.691245	2.73045	0.15253	0	0	0	0	0	0	0	0	0	0	0	0	0	0	0	0	0	0	0	0	0	0	0	extracellular
AT2G07050	25	12	3	0.311817	0.338843	0.193969	0.289925	0	0	0.281543	0.0966417	2.91326	0.181024	0	0	0.100369	0.0625739	0.084329	0.11809	0.076566	0.0543142	0.0929951	0.584054	0.232559	0	0	0	0	0	0	0	0	0	0	0	0	cytosol,plasma membrane
AT2G07727	0	0	1
AT2G07760	0	2	0
AT2G09990	0	0	5	0	0	0	0	0	0	0	0	0	0	0	0	0	0	0	0	0	0	0	0	0	0	0.559053	0.311229	0	0	0.282972	0.243324	0.290094	0.175432	1.6536	0.67462	0	cytosol
AT2G10940	109	26	117	2.65999	2.89054	3.35288	2.47324	3.07006	2.56065	2.9678	2.70131	1.09865	0.446231	0	0.109276	0.420593	0.196661	0.530068	0.742282	1.08286	0.242177	0.785071	0.308477	0.0892128	0	3.79357	4.44613	3.55355	3.43283	4.04245	3.47605	3.93108	3.65044	1.07688	0.111203	0	extracellular
AT2G12400	0	0	1
AT2G13360	84	336	2	1.53391	1.20384	1.02044	1.58468	1.55727	0.909216	1.25273	1.35039	0.927679	0.547698	0	4.12397	3.8402	3.89046	3.38783	3.08746	4.83365	3.95154	3.76965	1.04825	0.777116	0	0	0	0	0	0	0	0	0	0	0	0	peroxisome
AT2G13560	1	1	5	0	0	0	0	0	0	0	0	0	0	0	0	0	0	0	0	0	0	0	0	0	0	0	0.159605	0	0.129715	0.0725569	0	0.0532015	0.0674241	0.789058	0.842306	0	mitochondrion
AT2G13820	0	0	6	0	0	0	0	0	0	0	0	0	0	0	0	0	0	0	0	0	0	0	0	0	0	0	0	0.476073	0.4599	0	0.442407	0.158691	0.300769	0.527618	0.466342	0	extracellular
AT2G14170	2	0	17	0	0	0	0	0	0	0	0	0	0	0	0	0	0	0	0	0	0	0	0	0	0	0.266215	0.296409	0.124686	0.060225	0.336871	0.0579342	0.229103	0.151677	1.51047	0.391211	0	mitochondrion
AT2G14720	1	0	0
AT2G14740	3	0	0
AT2G14750	0	0	1
AT2G14820	1	0	0
AT2G15290	1	0	0
AT2G15620	13	150	88	0.191219	0.363636	0	0.0888969	0	0	0.184952	0.0296323	6.24156	0.287848	3	1.26867	1.29255	1.10801	0.588246	0.549168	0.862769	1.22308	0.666728	1.83445	0.0709145	0	1.15901	1.13864	1.02182	0.678633	1.10428	0.771514	1.10649	0.851476	1.2995	0.18621	0	plastid
AT2G16430	0	0	40	0	0	0	0	0	0	0	0	0	0	0	0	0	0	0	0	0	0	0	0	0	0	0.771107	0.965883	0.270869	0.785002	0.878188	0.167809	0.669286	0.610333	1.09659	0.249371	0	extracellular
AT2G16600	60	0	15	1.56799	1.84589	1.42244	1.33642	1.59188	0.796646	1.61211	1.24165	1.29836	0.101297	0	0	0	0	0	0	0	0	0	0	0	0	0.931754	0.622458	0.34912	0.50589	0.188648	0.162216	0.634444	0.285585	2.22156	0.0499198	1	cytosol
AT2G16950	10	8	22	0.184905	0.160745	0.0402576	0	0	0	0.128636	0	0	0.102658	2	0.0288653	0.05555	0.0779222	0	0	0.0635643	0.0541125	0.0211881	2.55391	0.112112	0	0.210963	0.176167	0.296423	0.143177	0.320345	0	0.227851	0.154507	1.47469	0.622508	0	nucleus
AT2G17033	1	0	0
AT2G17120	8	0	7	0	0.185206	0	0.158468	0.415273	0	0.0617353	0.191247	0.322804	0.197024	0	0	0	0	0	0	0	0	0	0	0	0	0.121533	0	0.227687	0.219952	0.123031	0.105793	0.116407	0.149592	0.778161	0.711454	0	plasma membrane
AT2G17340	6	5	1	0.170434	0.185206	0	0.158468	0	0	0.118547	0.0528228	2.24423	0.386627	0	0.0665157	0.128007	0.119706	0	0	0	0.104743	0	0	0.032198	2	0	0	0	0	0	0	0	0	0	0	0	cytosol
AT2G17790	3	0	2
AT2G17820	0	1	2
AT2G17840	0	0	5	0	0	0	0	0	0	0	0	0	0	0	0	0	0	0	0	0	0	0	0	0	0	0.0963884	0	0.18058	0.0872225	0.0975765	0	0.0923226	0.0615997	1.49875	0.741003	0	cytosol
AT2G18020	0	0	1
AT2G18040	9	0	0	0.783996	0.425974	0	0.546716	0	0	0.403323	0.182239	2.21316	0.214667	0	0	0	0	0	0	0	0	0	0	0	0	0	0	0	0	0	0	0	0	0	0	0	nucleus
AT2G18710	0	15	0	0	0	0	0	0	0	0	0	0	0	0	0.0927189	0.178433	0.166864	0.112439	0	0.153132	0.146005	0.0885236	1.64934	0.447018	0	0	0	0	0	0	0	0	0	0	0	0	plastid
AT2G18960	17	5	28	0.192786	0.139664	0.104934	0.119501	0	0	0.145794	0.0398336	3.66009	0.0312023	1	0.0250797	0.0241324	0.0677029	0	0	0	0.0389716	0	0	0.113291	2	0.22912	0.255106	0.171699	0.248799	0.231944	0.119667	0.218641	0.200137	1.09246	0.468097	0	plasma membrane
AT2G19480	0	0	5	0	0	0	0	0	0	0	0	0	0	0	0	0	0	0	0	0	0	0	0	0	0	0.279526	0.155614	0	0.126473	0.141486	0	0.145047	0.0893195	1.62391	0.372024	0	nucleus
AT2G19730	12	0	5	0.65333	0.709956	0.711218	0.607462	0	0	0.691501	0.202487	3.41504	0.158028	0	0	0	0	0	0	0	0	0	0	0	0	0	0	0	0.5621	0.314413	0.540719	0	0.472411	0	0.0270006	-2	cytosol
AT2G19750	8	0	6	1.30666	1.41991	1.42244	1.21492	0	0	1.383	0.404975	3.41504	0.158028	0	0	0	0	0	0	0	0	0	0	0	0	0.931754	0	0	0.843151	1.88648	1.62216	0.310585	1.4506	0.214108	0.206874	0	cytosol,nucleus
AT2G19760	10	0	5	0.734997	0.532467	0.533413	0.683395	0	0	0.600292	0.227798	2.63519	0.145974	0	0	0	0	0	0	0	0	0	0	0	0	0.349408	0.778072	0	0.316181	0.353715	0	0.375827	0.223299	1.68307	0.379344	0	cytosol
AT2G19860	0	2	0
AT2G19940	0	2	10	0	0	0	0	0	0	0	0	0	0	0	0	0	0	0	0	0	0	0	0	0	0	0.207056	0.11527	0.0969779	0.187367	0.314413	0.0901199	0.139768	0.1973	0.708404	0.502336	0	plastid
AT2G20010	0	0	1
AT2G20260	3	0	0
AT2G20360	34	6	78	0.534543	0.709956	0.193969	0.607462	0	0	0.479489	0.202487	2.368	0.351279	0	0	0.133825	0.125148	0	0	0	0.0863242	0	0	0.183961	2	1.01646	0.848806	0.872801	1.2264	1.02899	1.32722	0.912689	1.1942	0.764266	0.0834863	0	mitochondrion
AT2G20420	55	0	156	0.576468	1.00229	0.815809	0.589595	0.21069	0.175731	0.798189	0.325339	2.45341	0.19555	0	0	0	0	0	0	0	0	0	0	0	0	2.05534	2.47152	1.84828	2.30626	2.33036	1.50288	2.12505	2.0465	1.03838	0.697437	0	mitochondrion
AT2G20580	1	0	12	0	0	0	0	0	0	0	0	0	0	0	0	0	0	0	0	0	0	0	0	0	0	0.172016	0.143644	0.0805662	0	0.130602	0	0.132076	0.0435341	3.03384	0.19453	3	cytosol,nucleus
AT2G20610	0	0	182	0	0	0	0	0	0	0	0	0	0	0	0	0	0	0	0	0	0	0	0	0	0	2.79526	2.07486	2.08129	2.33488	1.74137	1.62216	2.31714	1.89947	1.21989	0.0100032	0	cytosol
AT2G20630	6	0	1	0	0.106493	0.213365	0.273358	0	0	0.10662	0.0911193	1.17011	0.92599	0	0	0	0	0	0	0	0	0	0	0	0	0	0	0	0	0	0	0	0	0	0	0	cytosol
AT2G20760	2	0	0
AT2G20890	48	65	20	0.783996	0.851948	0.746779	0.637835	1.07452	1.34434	0.794241	1.0189	0.77951	0.405203	0	0.917917	1.03045	0.894806	0.742095	0.865995	0.673781	0.947725	0.760624	1.24598	0.00841833	0	0.559053	0.466843	0.39276	0.50589	0.424458	0.364985	0.472885	0.431778	1.09521	0.0305646	0	plastid
AT2G20900	0	0	1
AT2G20990	16	0	40	0.0816663	0.221861	0.266707	0.113899	0	0	0.190078	0.0379664	5.00649	0.24382	0	0	0	0	0	0	0	0	0	0	0	0	0.582346	0.778072	0.16365	0.158091	0.648477	0.0506924	0.508023	0.285753	1.77784	0.158993	0	plasma membrane
AT2G21160	5	0	4	0.178181	0.193624	0.581906	0	0	0	0.317904	0	0	0.137807	2	0	0	0	0	0	0	0	0	0	0	0	0	0	0	0	0	0	0	0	0	0	0	endoplasmic reticulum
AT2G21170	77	31	32	1.11999	1.31849	0.914423	0.867803	1.59188	2.70291	1.11764	1.72086	0.649462	0.428044	0	0.364253	0.490692	0.393321	0.530068	0.164952	0.40106	0.416089	0.36536	1.13885	0.759668	0	0.798646	0.741021	0.498743	1.2045	0.269497	0.579342	0.67947	0.684447	0.99273	0.986261	0	plastid
AT2G21250	0	1	3
AT2G21330	74	70	20	1.16148	1.26214	0.711218	1.28242	0.79594	0.553226	1.04495	0.877195	1.19124	0.42679	0	0.679938	0.654256	0.91775	0.480988	0.705626	0.623872	0.750648	0.603495	1.24383	0.28922	0	0.207056	0.46108	0.290934	0.374734	0.419218	0.27036	0.31969	0.35477	0.901119	0.650889	0	plastid
AT2G21390	8	1	16	0.071707	0.025974	0.104081	0	0	0	0.0672539	0	0	0.0972246	2	0	0	0	0	0	0	0	0	0	0	0	0.0681771	0.113864	0.0319317	0.030847	0.27607	0.0296736	0.0713244	0.112197	0.635707	0.574716	0	cytosol
AT2G21410	7	0	0	0.0890905	0.0968122	0.0969843	0.0414179	0	0	0.0942957	0.013806	6.83007	0.0391354	3	0	0	0	0	0	0	0	0	0	0	0	0	0	0	0	0	0	0	0	0	0	0	vacuole
AT2G21580	0	0	2
AT2G21620	5	0	6	0.130666	0.141991	0.142244	0.242985	0	0	0.1383	0.0809949	1.70752	0.568902	0	0	0	0	0	0	0	0	0	0	0	0	0.186351	0.207486	0.17456	0.16863	0.377296	0	0.189466	0.181975	1.04116	0.946867	0	cytosol
AT2G21660	26	14	54	1.05538	0.81918	0.656509	1.12147	0.367357	0	0.84369	0.496275	1.70004	0.247541	0	0.470727	0.226473	0.317683	0.428132	0	0.259147	0.338294	0.229093	1.47667	0.20449	0	1.72016	1.43644	2.81982	0.972866	1.95904	2.24606	1.99214	1.72599	1.1542	0.572121	0	nucleus
AT2G21870	10	0	19	0.367498	0.266234	0	0.227798	0.298478	0.186714	0.211244	0.237663	0.888837	0.805618	0	0	0	0	0	0	0	0	0	0	0	0	0.698816	0.583554	0.3273	0.474272	0.70743	0.456232	0.536557	0.545978	0.982745	0.94315	0	mitochondrion
AT2G22125	20	2	31	0.164579	0.11381	0.0325749	0	0	0	0.103655	0	0	0.11442	2	0	0	0	0	0	0	0	0	0	0	0	0.234717	0.166306	0.0399756	0	0.23761	0	0.146999	0.0792033	1.85597	0.527545	0	plasma membrane
AT2G22170	14	0	0	0.890905	0.968122	0.387937	0.331343	0	0	0.748988	0.110448	6.78139	0.0655613	3	0	0	0	0	0	0	0	0	0	0	0	0	0	0	0	0	0	0	0	0	0	0	extracellular
AT2G22230	9	50	1	0.261332	0.567965	0.142244	0.242985	0	0	0.323847	0.0809949	3.99836	0.281945	0	0.815926	0.686969	0.825975	1.23683	1.03919	0.786078	0.77629	1.0207	0.760547	0.230705	0	0	0	0	0	0	0	0	0	0	0	0	plastid
AT2G22250	0	0	5	0	0	0	0	0	0	0	0	0	0	0	0	0	0	0	0	0	0	0	0	0	0	0.0822136	0.0915379	0	0	0.249681	0	0.0579172	0.083227	0.695894	0.754047	0	plastid
AT2G22360	0	1	0
AT2G22500	0	1	0
AT2G22780	1	8	0	0	0	0	0	0	0	0	0	0	0	0	0.133031	0.0640033	0.17956	0	0	0.146474	0.125531	0.0488247	2.57106	0.121815	0	0	0	0	0	0	0	0	0	0	0	0	peroxisome
AT2G22970	1	0	0
AT2G22990	5	6	0	0	0.129083	0.0646562	0	0.144716	0	0.0645797	0.0482388	1.33875	0.574511	0	0.0463594	0.0446083	0	0.112439	0.0524846	0.051044	0.0303226	0.0719891	0.421211	0.139508	0	0	0	0	0	0	0	0	0	0	0	0	vacuole
AT2G23600	10	0	4	0.206315	0.112098	0	0.287745	0.25135	0.314465	0.106138	0.28452	0.373041	0.125795	0	0	0	0	0	0	0	0	0	0	0	0	0	0	0	0	0	0	0	0	0	0	0	cytosol
AT2G23670	0	0	1
AT2G24020	5	5	0	0.150769	0.163836	0	0.280367	0	0.229802	0.104868	0.170056	0.616668	0.636433	0	0	0.113237	0.317683	0	0.13323	0	0.14364	0.04441	3.2344	0.460054	3	0	0	0	0	0	0	0	0	0	0	0	plastid
AT2G24200	65	1	210	0.603074	0.709956	0.437673	0.700918	0.612262	0.536204	0.583568	0.616461	0.946641	0.664434	0	0	0	0	0	0	0	0	0	0	0	0	2.72359	2.71328	1.81274	2.72402	2.32182	2.30845	2.41654	2.45143	0.985765	0.904307	0	cytosol
AT2G24270	121	39	70	1.11999	1.64304	1.40212	1.56204	1.02335	0.51213	1.38838	1.03251	1.34467	0.473667	0	0.218552	0.378534	0.393321	0.106014	0.296913	0.336891	0.330136	0.246606	1.33872	0.0357201	0	1.03824	1.15599	0.673304	1.08405	0.808491	0.69521	0.955846	0.862584	1.10812	0.540041	0	cytosol
AT2G24420	5	0	23	0.122499	0.133117	0	0.0569496	0	0	0.0852054	0.0189832	4.48847	0.226987	0	0	0	0	0	0	0	0	0	0	0	0	0.262056	0.583554	0.16365	0.395227	0.265286	0.304155	0.33642	0.321556	1.04623	0.930888	0	endoplasmic reticulum
AT2G24820	0	43	0	0	0	0	0	0	0	0	0	0	0	0	0.305972	0.515226	0.447403	0.046381	0.129899	0.168445	0.422867	0.114909	3.68003	0.0157296	3	0	0	0	0	0	0	0	0	0	0	0	plastid
AT2G24940	7	0	4	0.489998	0.266234	0.533413	0.455596	0	0	0.429882	0.151865	2.83067	0.193613	0	0	0	0	0	0	0	0	0	0	0	0	0	0	0	0	0	0	0	0	0	0	0	cytosol
AT2G25060	2	0	12	0	0	0	0	0	0	0	0	0	0	0	0	0	0	0	0	0	0	0	0	0	0	0.621169	0.69162	1.16373	0.28105	0.628826	0.27036	0.825508	0.393412	2.09833	0.218768	0	plasma membrane
AT2G25080	13	21	2	0.230587	0.501146	0.251018	0.321597	0.28092	0	0.327584	0.200839	1.63107	0.365729	0	0.359967	0.173185	0.242934	0.218263	0.509409	0.495427	0.258696	0.4077	0.634524	0.418353	0	0	0	0	0	0	0	0	0	0	0	0	plastid
AT2G25450	0	4	53	0	0	0	0	0	0	0	0	0	0	0	0	0	0	0	0	0	0	0	0	0	0	0.860081	0.837924	1.40991	0.486433	0.870683	1.02945	1.03597	0.795521	1.30226	0.220473	0	cytosol
AT2G26080	0	34	33	0	0	0	0	0	0	0	0	0	0	0	0.144327	0.27775	0.311689	0.0350045	0.0980372	0.0953464	0.244588	0.0761294	3.2128	0.0330361	3	0.369186	0.411057	0.148211	0.190902	0.533909	0.0918202	0.309485	0.27221	1.13693	0.711441	0	mitochondrion
AT2G26100	0	1	0
AT2G26250	2	0	0
AT2G26560	16	0	0	0.548797	0.0851948	0	0.583163	0	0	0.211331	0.194388	1.08716	0.680553	0	0	0	0	0	0	0	0	0	0	0	0	0	0	0	0	0	0	0	0	0	0	0	cytosol
AT2G26730	0	0	19	0	0	0	0	0	0	0	0	0	0	0	0	0	0	0	0	0	0	0	0	0	0	0.266215	0.222306	0.0623429	0.2409	0.202123	0.231737	0.183622	0.22492	0.816387	0.585233	0	plasma membrane
AT2G26740	0	0	5	0	0	0	0	0	0	0	0	0	0	0	0	0	0	0	0	0	0	0	0	0	0	0	0.270634	0.113844	0.109976	0.123031	0	0.128159	0.0776691	1.65007	0.595936	0	cytosol
AT2G26900	4	3	1
AT2G27020	0	0	3
AT2G27140	0	0	13	0	0	0	0	0	0	0	0	0	0	0	0	0	0	0	0	0	0	0	0	0	0	0.155292	0.518715	0.290934	0.421575	0.628826	0	0.321647	0.350134	0.91864	0.879504	0	cytosol
AT2G27680	3	25	0	0	0	0	0	0	0	0	0	0	0	0	0.244778	0.235532	0.165195	0.222629	0.484957	0.269512	0.215168	0.325699	0.660634	0.294254	0	0	0	0	0	0	0	0	0	0	0	0	plastid
AT2G27710	0	0	14	0	0	0	0	0	0	0	0	0	0	0	0	0	0	0	0	0	0	0	0	0	0	0.798646	1.33384	0.748115	1.4454	0.808491	0.347605	0.9602	0.867166	1.10729	0.825699	0	cytosol
AT2G27720	0	0	6	0	0	0	0	0	0	0	0	0	0	0	0	0	0	0	0	0	0	0	0	0	0	0	0.389036	0	0.316181	0.70743	0.608309	0.129679	0.543973	0.238392	0.0506955	0	cytosol
AT2G27730	0	0	4
AT2G27860	6	0	0	0.118787	0.129083	0	0.110448	0	0	0.0826234	0.0368159	2.24423	0.386627	0	0	0	0	0	0	0	0	0	0	0	0	0	0	0	0	0	0	0	0	0	0	0	cytosol
AT2G28000	160	210	143	1.95999	1.52134	1.585	1.92652	1.70559	1.02426	1.68878	1.55212	1.08804	0.599635	0	1.52986	1.76649	1.73061	1.21916	1.53405	1.68445	1.67566	1.47922	1.1328	0.129307	0	1.91675	2.31199	1.49623	1.66221	2.26377	1.52946	1.90832	1.81848	1.0494	0.404234	0	plastid
AT2G28190	30	0	2	0.489998	0.709956	0.355609	0.303731	1.79087	2.48952	0.518521	1.52804	0.339338	0.27123	0	0	0	0	0	0	0	0	0	0	0	0	0	0	0	0	0	0	0	0	0	0	0	plastid
AT2G28470	4	0	0
AT2G28740	48	34	49	2.79999	3.34694	3.9625	3.12409	0.682235	0	3.36981	1.26877	2.65595	0.239659	0	1.74841	1.47208	0.589982	1.06014	1.23714	1.68445	1.27016	1.32724	0.95699	0.924758	0	2.39594	4.00152	2.6184	2.52945	4.04245	3.47605	3.00529	3.34932	0.897283	0.314244	0	nucleus
AT2G28800	0	5	0	0	0	0	0	0	0	0	0	0	0	0	0.0527539	0.101522	0.0474698	0	0	0.0580846	0.0672487	0.0193615	3.47332	0.278141	3	0	0	0	0	0	0	0	0	0	0	0	plastid
AT2G28900	40	15	28	1.46999	1.86364	2.66707	1.59459	2.08934	1.12028	2.00023	1.6014	1.24905	0.55948	0	0.191233	0.736038	0.86039	0.695714	0.216499	0.210557	0.595887	0.374257	1.59219	0.605468	0	1.74704	1.94518	1.6365	1.58091	1.06114	1.52077	1.77624	1.38761	1.28007	0.257788	0	plastid
AT2G29080	0	0	1
AT2G29340	3	0	0
AT2G29450	21	0	0	0.559997	0.760668	0.914423	0.781022	0	0	0.745029	0.260341	2.86175	0.306084	0	0	0	0	0	0	0	0	0	0	0	0	0	0	0	0	0	0	0	0	0	0	0	cytosol
AT2G29630	0	1	0
AT2G30110	0	0	13	0	0	0	0	0	0	0	0	0	0	0	0	0	0	0	0	0	0	0	0	0	0	0.153165	0.170536	0	0.03465	0.155053	0	0.1079	0.0632344	1.70636	0.352722	0	nucleus
AT2G30200	3	0	1
AT2G30490	0	0	48	0	0	0	0	0	0	0	0	0	0	0	0	0	0	0	0	0	0	0	0	0	0	0.698816	0.778072	0.39276	0.379418	0.70743	0.364985	0.623216	0.483944	1.28779	0.265213	0	endoplasmic reticulum
AT2G30660	0	0	1
AT2G30860	101	1	90	3.26665	3.01731	3.20048	2.27798	3.58173	3.23637	3.16148	3.03203	1.0427	0.803144	0	0	0	0	0	0	0	0	0	0	0	0	2.56232	2.85293	3.0548	2.31866	3.06553	6.08309	2.82335	3.82243	0.738628	0.431802	0	cytosol
AT2G30870	88	0	44	3.13599	3.1948	2.77375	2.91582	2.86539	4.77988	3.03485	3.52036	0.862084	0.588761	0	0	0	0	0	0	0	0	0	0	0	0	1.95668	1.86737	1.83288	2.02356	1.9808	2.18991	1.88565	2.06476	0.913253	0.184756	0	cytosol
AT2G30930	3	0	0
AT2G30950	26	113	15	0.286828	0.727272	0.104081	0.177794	0	0	0.372727	0.0592646	6.2892	0.269003	3	0.895529	1.04122	1.07444	0.180999	0.253462	0.739516	1.00373	0.391326	2.56495	0.0487117	1	0.204531	0.151819	0.127727	0.123388	0.27607	0.118694	0.161359	0.172717	0.934237	0.867676	0	plastid
AT2G30970	18	0	30	0.252902	0.343527	0.137655	0.0587866	0.154053	0.385474	0.244695	0.199438	1.22692	0.786653	0	0	0	0	0	0	0	0	0	0	0	0	0.541019	0.602379	0.168929	0.489571	0.638969	0.235474	0.437442	0.454671	0.962106	0.674666	0	mitochondrion
AT2G31060	0	0	1
AT2G31320	1	0	0
AT2G31570	15	0	0	0.279999	0.304267	0.304808	0.260341	0.682235	0.640162	0.296358	0.527579	0.561731	0.208017	0	0	0	0	0	0	0	0	0	0	0	0	0	0	0	0	0	0	0	0	0	0	0	cytosol
AT2G31610	0	0	1
AT2G31670	16	0	1	0.489998	0.266234	0.40006	0.341697	0.596955	0	0.38543	0.312884	1.23186	0.767235	0	0	0	0	0	0	0	0	0	0	0	0	0	0	0	0	0	0	0	0	0	0	0	plastid
AT2G31790	0	0	38	0	0	0	0	0	0	0	0	0	0	0	0	0	0	0	0	0	0	0	0	0	0	0.931754	0.34581	0.678845	0.655784	0.733631	0.450599	0.652136	0.613338	1.06326	0.872697	0	plasma membrane
AT2G31960	0	0	1
AT2G32060	4	0	5	0	0	0	0	0	0	0	0	0	0	0	0	0	0	0	0	0	0	0	0	0	0	0.559053	0	0	0.50589	0	0.243324	0.186351	0.249738	0.746185	0.55919	0	cytosol
AT2G32080	0	0	8	0	0	0	0	0	0	0	0	0	0	0	0	0	0	0	0	0	0	0	0	0	0	0.266215	0.148204	0	0.12045	0.404245	0.115868	0.13814	0.213521	0.646961	0.587593	0	nucleus
AT2G32090	3	0	0
AT2G32240	2	0	53	0	0	0	0	0	0	0	0	0	0	0	0	0	0	0	0	0	0	0	0	0	0	0.17788	0.622458	0.071411	0.0919801	0.360146	0.066361	0.290583	0.172829	1.68133	0.261203	0	nucleus,plasma membrane
AT2G32520	3	0	0
AT2G32730	0	0	2
AT2G32860	0	0	8	0	0	0	0	0	0	0	0	0	0	0	0	0	0	0	0	0	0	0	0	0	0	0.0822136	0.274614	0	0.0743956	0.166454	0.0715658	0.118942	0.104138	1.14216	0.80265	0	extracellular
AT2G32920	0	0	1
AT2G33040	41	0	89	1.10782	0.648221	0.649373	1.10928	0	0	0.801805	0.369759	2.16845	0.184422	0	0	0	0	0	0	0	0	0	0	0	0	1.823	1.48849	1.93534	1.64964	2.21456	1.37531	1.74894	1.7465	1.0014	0.995476	0	mitochondrion
AT2G33210	18	0	28	0.195999	0.31948	0.106683	0.273358	0	0	0.207387	0.0911193	2.276	0.417282	0	0	0	0	0	0	0	0	0	0	0	0	0.279526	0.389036	0.3273	0.189709	0.424458	0.304155	0.331954	0.306107	1.08444	0.54909	0	mitochondrion
AT2G33220	1	0	0
AT2G33300	1	0	0
AT2G33370	2	0	5	0	0	0	0	0	0	0	0	0	0	0	0	0	0	0	0	0	0	0	0	0	0	0.279526	0.622458	0	0	0	0.486647	0.300661	0.162216	1.85347	0.713883	0	cytosol,nucleus
AT2G33800	2	15	1	0	0	0	0	0	0	0	0	0	0	0	0.139078	0.200738	0.250295	0.168658	0.157454	0.153132	0.196704	0.159748	1.23134	0.420229	0	0	0	0	0	0	0	0	0	0	0	0	plastid
AT2G34430	15	12	0	0.489998	0.354978	0.355609	0.455596	0.39797	0.746856	0.400195	0.533474	0.750168	0.41573	0	0	0.368019	0	0.618413	0.432998	0.280742	0.122673	0.444051	0.276259	0.184114	0	0	0	0	0	0	0	0	0	0	0	0	plastid
AT2G34460	8	37	1	0.206315	0.336295	0	0.287745	0	0	0.18087	0.095915	1.88573	0.574738	0	0.644152	0.774777	0.507178	0.488221	0.182315	0.443277	0.642035	0.371271	1.72929	0.238625	0	0	0	0	0	0	0	0	0	0	0	0	plastid
AT2G34480	0	0	2
AT2G34930	0	0	37	0	0	0	0	0	0	0	0	0	0	0	0	0	0	0	0	0	0	0	0	0	0	0.240971	0.375621	0.496594	0.261667	0.292729	0.0839047	0.371062	0.212767	1.74398	0.349434	0	extracellular
AT2G35040	0	0	4
AT2G35120	0	0	4
AT2G35370	3	0	1
AT2G35410	0	15	0	0	0	0	0	0	0	0	0	0	0	0	0.0695392	0.334563	0.375443	0	0.0787269	0.153132	0.259848	0.0772863	3.36215	0.0860844	3	0	0	0	0	0	0	0	0	0	0	0	plastid
AT2G35490	2	13	13	0	0	0	0	0	0	0	0	0	0	0	0.0588408	0.33971	0.264736	0	0	0.0647867	0.221095	0.0215956	10.238	0.133004	3	0.32253	0.239407	0	0.29186	0.326506	0.187172	0.187312	0.268513	0.697593	0.326136	0	plastid
AT2G35800	0	1	0
AT2G35960	0	0	1
AT2G36160	3	0	1
AT2G36460	12	0	0	0.313599	0.17039	0.170692	0.145791	0.191026	0	0.218227	0.112272	1.94373	0.236141	0	0	0	0	0	0	0	0	0	0	0	0	0	0	0	0	0	0	0	0	0	0	0	cytosol
AT2G36530	202	15	287	3.65865	3.12381	2.84487	3.28029	0.477564	0.199161	3.20911	1.31901	2.43297	0.129565	0	0	0.0981384	0.412987	0	0.057733	0.168445	0.170375	0.0753928	2.25984	0.336254	0	3.91337	5.29089	4.01488	4.72164	4.62187	3.48764	4.40638	4.27705	1.03024	0.809236	0	cytosol
AT2G36830	13	13	64	0.734997	0.532467	0.266707	0.227798	1.79087	0	0.51139	0.672888	0.759993	0.797703	0	0.382465	0.736038	0.172078	0.46381	0.649497	0.210557	0.430194	0.441288	0.97486	0.846091	0	3.49408	3.89036	4.90951	3.478	2.12229	3.64985	4.09798	3.08338	1.32906	0.190522	0	vacuole
AT2G36880	19	0	54	0.130666	0.283983	0.355609	0.303731	0	0.298742	0.256753	0.200824	1.27849	0.712882	0	0	0	0	0	0	0	0	0	0	0	0	1.49081	0.933687	0.34912	0.50589	1.32054	0.405539	0.924538	0.743988	1.24268	0.704887	0	cytosol
AT2G37170	0	0	17	0	0	0	0	0	0	0	0	0	0	0	0	0	0	0	0	0	0	0	0	0	0	0.645061	0.957628	0.201416	0.389146	0.870683	0.561516	0.601368	0.607115	0.990534	0.977892	0	plasma membrane
AT2G37220	21	20	8	0.618945	0.448393	0.44919	0.479575	0.25135	0	0.505509	0.243642	2.07481	0.110517	0	0.241557	0.387388	0.289816	0.292932	0.182315	0.265966	0.306254	0.247071	1.23954	0.518184	0	0	0.327609	0.137811	0.399387	0	0.25613	0.15514	0.218506	0.710004	0.792897	0	plastid
AT2G37230	6	10	2	0.033793	0.0734438	0.0367871	0.0628409	0	0	0.0480079	0.020947	2.29188	0.462036	0	0.0263769	0.0253806	0.0712047	0.0319869	0.0597238	0.0580846	0.0409874	0.0499318	0.820869	0.583431	0	0	0	0	0	0	0	0	0	0	0	0	mitochondrion,plastid
AT2G37660	29	12	7	0.408331	0.532467	0.177804	0.379664	0.696448	0.497904	0.372868	0.524672	0.710669	0.271247	0	0.0637442	0.184009	0.229437	0.154603	0	0.140371	0.159064	0.0983248	1.61774	0.529742	0	0.116469	0.129679	0	0.316181	0	0.20277	0.0820493	0.172984	0.474318	0.496405	0	plastid
AT2G37720	6	0	0	0.0529727	0.172692	0.0576663	0.0492537	0	0	0.0944437	0.0164179	5.75249	0.25787	3	0	0	0	0	0	0	0	0	0	0	0	0	0	0	0	0	0	0	0	0	0	0	plastid
AT2G37970	1	0	0
AT2G38040	22	27	34	0.391998	0.271074	0	0.132537	0	0	0.221024	0.044179	5.00292	0.183699	0	0.0556313	0.21412	0.275325	0	0	0.183759	0.181692	0.0612528	2.96626	0.128735	3	0.254115	0	0.285644	0.36792	0.514494	0.221203	0.17992	0.367873	0.489081	0.386757	0	plastid
AT2G38140	0	3	0
AT2G38170	0	5	0	0	0	0	0	0	0	0	0	0	0	0	0.080519	0	0.144908	0	0.0911574	0.0886554	0.0751423	0.0599376	1.25368	0.803475	0	0	0	0	0	0	0	0	0	0	0	0	vacuole
AT2G38230	0	2	0
AT2G38400	0	2	0
AT2G38410	1	0	0
AT2G38540	0	0	1
AT2G38750	9	0	0	0.309472	0	0.224595	0.38366	0	0	0.178022	0.127887	1.39203	0.63287	0	0	0	0	0	0	0	0	0	0	0	0	0	0	0	0	0	0	0	0	0	0	0	cytosol,plasma membrane
AT2G38760	1	0	0
AT2G38770	0	0	1
AT2G39010	28	7	3	0.979995	1.5974	0.711218	1.36679	0	0	1.09621	0.455596	2.40609	0.380424	0	0	0.245346	0.114719	0	0.288665	0.280742	0.120022	0.189802	0.63235	0.29559	0	0	0	0	0	0	0	0	0	0	0	0	plasma membrane
AT2G39330	0	0	74	0	0	0	0	0	0	0	0	0	0	0	0	0	0	0	0	0	0	0	0	0	0	0.931754	1.24492	1.48376	0.758835	1.50918	0.811079	1.22014	1.02637	1.1888	0.548351	0	cytosol
AT2G39730	859	824	477	15.1899	15.5176	10.4397	12.7567	5.88427	3.84097	13.7157	7.49398	1.83023	0.0965065	0	7.64931	9.72621	8.99723	5.96327	6.18568	7.58004	8.79092	6.57633	1.33675	0.0800864	0	7.18782	6.78034	8.60332	8.40139	8.28703	6.6914	7.52383	7.79327	0.965426	0.828421	0	plastid
AT2G39800	0	2	0
AT2G39850	0	0	235	0	0	0	0	0	0	0	0	0	0	0	0	0	0	0	0	0	0	0	0	0	0	2.57164	1.86737	2.09472	2.3271	2.26377	1.60594	2.17791	2.0656	1.05437	0.711882	0	extracellular
AT2G39930	0	0	1
AT2G39940	0	0	1
AT2G39990	7	0	19	0	0.106493	0	0.0911193	0.477564	0.149371	0.0354978	0.239352	0.148308	0.139349	0	0	0	0	0	0	0	0	0	0	0	0	0.279526	0.622458	0.13092	0.885308	0.282972	0.364985	0.344301	0.511088	0.673663	0.605786	0	cytosol,nucleus
AT2G40100	4	0	0
AT2G40290	0	1	1
AT2G40300	0	3	0
AT2G40490	5	6	1	0.217777	0.078884	0	0.0674958	0	0	0.0988869	0.0224986	4.39525	0.22046	0	0.0566615	0.109043	0.152958	0	0	0	0.106221	0	0	0.0623161	2	0	0	0	0	0	0	0	0	0	0	0	plastid
AT2G40765	0	0	2
AT2G40840	1	37	1	0	0	0	0	0	0	0	0	0	0	0	0.109276	0.168237	0.216327	0.0265034	0.148456	0.144382	0.164613	0.106447	1.54643	0.0959478	0	0	0	0	0	0	0	0	0	0	0	0	cytosol
AT2G40890	0	0	6	0	0	0	0	0	0	0	0	0	0	0	0	0	0	0	0	0	0	0	0	0	0	0.143347	0.159605	0	0.0648577	0.0725569	0	0.100984	0.0458049	2.20465	0.184593	0	endoplasmic reticulum
AT2G41100	17	0	0	0.435554	0.473304	0.355609	0.202487	0.265313	0.331936	0.421489	0.266579	1.5811	0.143522	0	0	0	0	0	0	0	0	0	0	0	0	0	0	0	0	0	0	0	0	0	0	0	vacuole
AT2G41300	0	0	3
AT2G41475	2	0	0
AT2G41530	12	0	13	0.244999	0.266234	0.266707	0.227798	0.596955	0	0.259313	0.274918	0.943238	0.936436	0	0	0	0	0	0	0	0	0	0	0	0	0.349408	0.583554	0.16365	0.474272	0.353715	0.304155	0.365537	0.37738	0.968618	0.930914	0	cytosol
AT2G41560	0	7	0	0	0	0	0	0	0	0	0	0	0	0	0	0.0748513	0.0233326	0	0.0293558	0.0571001	0.032728	0.0288186	1.13565	0.880489	0	0	0	0	0	0	0	0	0	0	0	0	vacuole
AT2G41630	0	0	1
AT2G41680	0	36	0	0	0	0	0	0	0	0	0	0	0	0	0.105508	0.456851	0.474698	0.191921	0.179171	0.522761	0.345686	0.297951	1.16021	0.719506	0	0	0	0	0	0	0	0	0	0	0	0	plastid
AT2G41740	0	0	3
AT2G41840	8	0	5	0.326665	0.177489	0	0.151865	0	0	0.168051	0.0506218	3.31974	0.183527	0	0	0	0	0	0	0	0	0	0	0	0	0	0	0.3273	0.105394	0.117905	0	0.1091	0.0744329	1.46575	0.834815	0	cytosol
AT2G42130	0	1	0
AT2G42210	7	0	5	0.391998	0.212987	0.640096	0.182239	0	0	0.415027	0.0607462	6.83215	0.131398	3	0	0	0	0	0	0	0	0	0	0	0	0.279526	0.622458	0	0	0.565944	0	0.300661	0.188648	1.59377	0.319687	0	mitochondrion
AT2G42220	2	3	0
AT2G42510	0	0	1
AT2G42540	0	2	0
AT2G42590	17	0	19	0.489998	0.443723	0.177804	0.151865	0.198985	0	0.370508	0.11695	3.16809	0.0320149	1	0	0	0	0	0	0	0	0	0	0	0	0.349408	0.389036	0.2182	0.421575	0.23581	0.506924	0.318881	0.388103	0.821641	0.64182	0	cytosol
AT2G42600	34	160	172	0.361051	0.196172	0.168446	0.167851	0	0	0.24189	0.0559504	4.32329	0.00222656	1	0.503244	0.542344	0.706426	0.366165	0.455787	0.731407	0.584004	0.517787	1.12789	0.300792	0	1.10339	1.22854	1.27475	0.865339	1.00529	0.704358	1.20223	0.85833	1.40066	0.0936011	0	cytosol
AT2G42730	0	0	1
AT2G42910	5	0	11	0.206315	0.112098	0.112298	0.095915	0	0	0.14357	0.0319717	4.49054	2.91e-05	1	0	0	0	0	0	0	0	0	0	0	0	0.441357	0.327609	0.551243	0	0.148933	0.128065	0.44007	0.0923325	4.76614	0.0545135	3	cytosol
AT2G43030	19	32	5	0.178181	0.387249	0.0969843	0.57985	0.434149	0.135792	0.220805	0.383264	0.576117	0.307364	0	0.417235	0.26765	0.438017	0.337316	0.393634	0.459396	0.374301	0.396782	0.94334	0.741644	0	0.127057	0.141468	0.238037	0.114975	0	0	0.168854	0.038325	4.40584	0.184304	3	plastid
AT2G43090	8	0	3	0	0.202845	0.101603	0.0867803	0.227412	0.284516	0.101482	0.199569	0.508507	0.166956	0	0	0	0	0	0	0	0	0	0	0	0	0	0	0	0	0	0	0	0	0	0	0	plastid
AT2G43100	0	0	11	0	0	0	0	0	0	0	0	0	0	0	0	0	0	0	0	0	0	0	0	0	0	0.174704	0.194518	0	0.316181	0.884287	0.304155	0.123074	0.501541	0.245392	0.145353	0	plastid
AT2G43460	3	0	2
AT2G43710	7	20	1	0.189677	0	0.137655	0.117573	0	0	0.109111	0.0391911	2.78406	0.220673	0	0.246752	0.0949726	0.133222	0.119693	0.223483	0.217349	0.158315	0.186841	0.847325	0.752139	0	0	0	0	0	0	0	0	0	0	0	0	plastid
AT2G43750	21	23	38	0.135172	0.367219	0.220723	0.377045	0.411693	0	0.241038	0.262913	0.916797	0.885343	0	0.158262	0.304567	0.522168	0	0.119448	0.0580846	0.328332	0.0591774	5.54827	0.110508	3	0.771107	0.536602	0.451449	0.872225	0.683035	0.251714	0.586386	0.602325	0.973538	0.8968	0	plastid
AT2G43910	11	0	5	0.186666	0.405689	0.203205	0.0867803	0.227412	0	0.265187	0.104731	2.53208	0.0356363	1	0	0	0	0	0	0	0	0	0	0	0	0.133108	0.296409	0.249372	0	0	0	0.226296	0	0	0.0430466	2	cytosol
AT2G44050	6	0	10	0	0	0	0	0.367357	0.919207	0	0.428855	0	0.249619	-2	0	0	0	0	0	0	0	0	0	0	0	0.43004	0.478814	0	0.778293	0.217671	0.187172	0.302951	0.394378	0.768174	0.66579	0	plastid
AT2G44060	101	35	85	1.56799	1.34892	1.35131	1.94388	0.39797	0.199161	1.42274	0.847003	1.67974	0.35266	0	0.254977	0.343484	0.275325	0.309206	0.346398	0.336891	0.291262	0.330832	0.880393	0.165158	0	1.39763	0.829944	1.3092	1.26473	1.32054	1.45994	1.17893	1.3484	0.874314	0.446315	0	cytosol
AT2G44100	0	0	17	0	0	0	0	0	0	0	0	0	0	0	0	0	0	0	0	0	0	0	0	0	0	0.43004	0.598517	0.302123	0	0.217671	0.280758	0.44356	0.166143	2.66975	0.164106	3	cytosol
AT2G44120	8	0	11	0.206315	0.224197	0.224595	0.19183	0	0	0.218369	0.0639434	3.41504	0.158028	0	0	0	0	0	0	0	0	0	0	0	0	0.294238	0.327609	0.137811	0.266258	0.297865	0.25613	0.253219	0.273418	0.926126	0.7205	0	cytosol
AT2G44160	2	0	59	0	0	0	0	0	0	0	0	0	0	0	0	0	0	0	0	0	0	0	0	0	0	0.95293	0.707339	0.238037	0.804826	0.836053	0.165902	0.632769	0.60226	1.05066	0.747241	0	cytosol
AT2G44210	3	0	0
AT2G44230	3	0	0
AT2G44350	42	14	33	0.909996	0.684601	0.685817	0.585767	0.170559	0	0.760138	0.252109	3.01512	0.0397483	1	0.163914	0.105148	0.0983303	0.198776	0.0618568	0.180477	0.122464	0.147036	0.832883	0.570895	0	0.499154	0.666919	0.561086	0.7227	0.404245	0.347605	0.57572	0.491517	1.17131	0.640462	0	mitochondrion
AT2G44490	5	0	0	0.0675859	0.0734438	0.0735743	0.125682	0	0	0.0715346	0.0418939	1.70752	0.568902	0	0	0	0	0	0	0	0	0	0	0	0	0	0	0	0	0	0	0	0	0	0	0	peroxisome
AT2G44530	0	0	1
AT2G44610	0	0	3
AT2G44770	0	0	1
AT2G45140	0	0	2
AT2G45180	51	0	0	3.26665	1.89322	2.37073	2.83482	0.265313	0.995807	2.5102	1.36531	1.83855	0.0879227	0	0	0	0	0	0	0	0	0	0	0	0	0	0	0	0	0	0	0	0	0	0	0	extracellular
AT2G45470	103	7	195	2.64599	1.91688	1.28019	2.46022	2.26843	0	1.94769	1.57622	1.23567	0.520032	0	0.152986	0.294415	0.0688312	0	0	0	0.172077	0	0	0.120429	2	5.17124	3.73475	3.9276	5.56479	4.10309	3.77152	4.27786	4.4798	0.954923	0.376736	0	extracellular,plasma membrane
AT2G45740	0	2	0
AT2G45770	0	12	0	0	0	0	0	0	0	0	0	0	0	0	0.113323	0.163564	0.101972	0.137425	0.0641478	0.124774	0.126286	0.108782	1.16091	0.710725	0	0	0	0	0	0	0	0	0	0	0	0	plastid
AT2G45790	1	0	0
AT2G45820	2	0	10	0	0	0	0	0	0	0	0	0	0	0	0	0	0	0	0	0	0	0	0	0	0	0	0.327609	0	0.399387	0.446798	0.25613	0.109203	0.367438	0.297201	0.0857019	0	plasma membrane
AT2G45960	69	33	44	2.61332	2.27186	1.84917	2.42985	0	0	2.24478	0.809949	2.77151	0.153262	0	0.611945	0.785107	0.642425	0.247365	0.461864	0.673781	0.679825	0.461004	1.47466	0.223735	0	1.67716	1.24492	1.7456	0.67452	1.50918	1.13551	1.55589	1.1064	1.40626	0.352866	0	plasma membrane
AT2G46520	13	22	10	0.163333	0.141991	0.0355609	0.0911193	0	0	0.113628	0.0303731	3.74108	0.116518	0	0.0764931	0.0981384	0.114719	0.0618413	0.057733	0.168445	0.0964501	0.0960065	1.00462	0.988835	0	0.0931754	0.207486	0.13092	0	0.047162	0	0.143861	0.0157207	9.15105	0.0222369	3	cytosol,nucleus
AT2G46540	0	0	4
AT2G46820	13	7	0	0.783996	0.212987	0.426731	0.728954	0.477564	0	0.474571	0.402173	1.18002	0.751738	0	0.305972	0.147208	0.412987	0	0	0.168445	0.288722	0.0561484	5.14213	0.0372996	3	0	0	0	0	0	0	0	0	0	0	0	plastid
AT2G47230	0	1	0
AT2G47380	0	0	3
AT2G47400	0	3	0
AT2G47450	0	1	0
AT2G47470	45	1	81	0.871107	0.946608	0.790242	0.607462	0.176876	0	0.869319	0.261446	3.32504	0.0717345	0	0	0	0	0	0	0	0	0	0	0	0	1.4494	2.07486	1.16373	1.03052	1.15285	1.3518	1.56266	1.17839	1.3261	0.353811	0	endoplasmic reticulum
AT2G47510	10	0	0	0.223999	0.36512	0	0	0	0	0.196373	0	0	0.205967	2	0	0	0	0	0	0	0	0	0	0	0	0	0	0	0	0	0	0	0	0	0	0	mitochondrion
AT2G47610	1	0	3
AT2G47710	0	0	6	0	0	0	0	0	0	0	0	0	0	0	0	0	0	0	0	0	0	0	0	0	0	0.254115	0.282935	0	0.4599	0.257247	0.221203	0.179017	0.312784	0.572334	0.235882	0	cytosol
AT2G47730	93	0	2	1.85683	1.79357	1.79676	1.63056	2.26215	1.25786	1.81572	1.71685	1.05759	0.771404	0	0	0	0	0	0	0	0	0	0	0	0	0	0	0	0	0	0	0	0	0	0	0	plastid
AT2G47840	1	0	5	0	0	0	0	0	0	0	0	0	0	0	0	0	0	0	0	0	0	0	0	0	0	0	0.207486	0.34912	0	0.188648	0.162216	0.185535	0.116955	1.58639	0.367662	0	plastid
AT2G47940	0	17	1	0	0	0	0	0	0	0	0	0	0	0	0.212481	0.286237	0.114719	0	0	0.0935807	0.204479	0.0311936	6.55516	0.15953	3	0	0	0	0	0	0	0	0	0	0	0	plastid
AT3G01120	0	0	51	0	0	0	0	0	0	0	0	0	0	0	0	0	0	0	0	0	0	0	0	0	0	0.631188	1.30515	0.422323	1.06074	0.821531	0.313966	0.786222	0.732078	1.07396	0.857012	0	plastid
AT3G01280	23	0	32	0.309472	0.784689	0.336893	0.38366	0.754049	0	0.477018	0.379236	1.25784	0.510969	0	0	0	0	0	0	0	0	0	0	0	0	0.735595	0.655219	0.413432	0.931903	1.04253	0.76839	0.601415	0.914274	0.657807	0.033793	-1	mitochondrion
AT3G01290	35	0	0	0.373332	0.709956	0.711218	0.781022	0.682235	0.284516	0.598169	0.582591	1.02674	0.954332	0	0	0	0	0	0	0	0	0	0	0	0	0	0	0	0	0	0	0	0	0	0	0	plasma membrane
AT3G01340	1	0	0
AT3G01390	12	1	5	0.559997	0.608534	0.609615	0.781022	0.682235	0.426775	0.592716	0.630011	0.940803	0.78189	0	0	0	0	0	0	0	0	0	0	0	0	0	0	0.748115	0	0	1.04282	0.249372	0.347605	0.717399	0.42265	0	vacuole
AT3G01440	0	1	0
AT3G01480	2	2	0
AT3G01500	57	250	9	0.766953	1.01863	0.927676	1.03004	0.830546	0.779328	0.90442	0.879973	1.02778	0.88099	0	2.92669	3.39217	2.93281	2.41988	2.71094	2.78301	3.08389	2.63794	1.16905	0.104139	0	0.121533	0.135317	0.341531	0.219952	0	0.211586	0.19946	0.143846	1.38662	0.545318	0	plastid
AT3G01670	0	0	279	0	0	0	0	0	0	0	0	0	0	0	0	0	0	0	0	0	0	0	0	0	0	3.4682	2.76648	1.35769	2.06103	3.24894	1.3518	2.53079	2.22059	1.13969	0.638823	0	cytosol
AT3G01680	0	0	272	0	0	0	0	0	0	0	0	0	0	0	0	0	0	0	0	0	0	0	0	0	0	2.84609	3.33864	1.23779	1.97757	2.93262	1.37146	2.47417	2.09388	1.18162	0.319552	0	cytosol
AT3G02080	8	0	0	0.301537	0.163836	0.492382	0.280367	0	0	0.319252	0.0934557	3.41607	0.24697	0	0	0	0	0	0	0	0	0	0	0	0	0	0	0	0	0	0	0	0	0	0	0	cytosol
AT3G02090	43	1	76	0.356362	0.516332	0.452593	0.607462	0.578866	0.271584	0.441762	0.485971	0.909031	0.75753	0	0	0	0	0	0	0	0	0	0	0	0	0.677639	1.32037	0.476073	0.843151	1.71498	1.25349	0.824693	1.27054	0.649089	0.129789	0	mitochondrion
AT3G02200	11	8	9	0.337929	0.293775	0.0735743	0.0628409	0	0	0.235093	0.020947	11.2232	0.0934226	3	0	0	0.0474698	0.127947	0.119448	0.174254	0.0158233	0.14055	0.112581	0.000454736	-1	0.192777	0.214641	0	0.174445	0.292729	0	0.135806	0.155725	0.872088	0.569879	0	cytosol,nucleus
AT3G02230	17	0	8	0.301537	0.327672	0.410318	0.280367	0	0	0.346509	0.0934557	3.70774	0.165977	0	0	0	0	0	0	0	0	0	0	0	0	0.21502	0.119703	0.402831	0	0.108835	0	0.245852	0.0362784	6.7768	0.205281	3	golgi
AT3G02350	6	0	2	0.0911624	0.0990637	0	0.0847621	0	0	0.0634087	0.028254	2.24423	0.386627	0	0	0	0	0	0	0	0	0	0	0	0	0	0	0	0	0	0	0	0	0	0	0	golgi
AT3G02360	14	0	32	0.230587	0.250573	0.0627545	0.267998	0	0	0.181305	0.0893326	2.02955	0.389669	0	0	0	0	0	0	0	0	0	0	0	0	0.411068	0.45769	0.385059	0.446374	0.416135	0.429395	0.417939	0.430634	0.970519	0.687107	0	peroxisome
AT3G02520	7	0	0	0.186666	0.202845	0	0.173561	0.113706	0	0.129837	0.0957554	1.35592	0.34481	0	0	0	0	0	0	0	0	0	0	0	0	0	0	0	0	0	0	0	0	0	0	0	plasma membrane
AT3G02530	0	0	3
AT3G02560	8	0	2	0.603074	0.327672	0	0.280367	0	0	0.310249	0.0934557	3.31974	0.183527	0	0	0	0	0	0	0	0	0	0	0	0	0	0	0	0	0	0	0	0	0	0	0	cytosol
AT3G02630	5	0	3	0.0699997	0	0.152404	0.13017	0	0	0.0741345	0.0433901	1.70856	0.675007	0	0	0	0	0	0	0	0	0	0	0	0	0	0	0	0	0	0	0	0	0	0	0	plastid
AT3G02640	0	0	1
AT3G02660	0	3	0
AT3G02730	10	12	1	0.279999	0.304267	0.152404	0.13017	0.341117	0.426775	0.245557	0.299354	0.820288	0.703982	0	0.218552	0.210296	0.196661	0.265034	0.247427	0.240636	0.208503	0.251032	0.830582	0.00429031	0	0	0	0	0	0	0	0	0	0	0	0	plastid
AT3G02760	0	1	2
AT3G02770	1	0	0
AT3G02780	3	0	0
AT3G02880	15	0	23	0.182325	0.148596	0.198479	0.127143	0.0555307	0	0.176467	0.0608913	2.89806	0.114447	0	0	0	0	0	0	0	0	0	0	0	0	0.325031	0.579031	0	0.294122	0.329037	0	0.301354	0.20772	1.45077	0.35617	0	plasma membrane
AT3G03100	1	0	0
AT3G03250	53	1	57	0.951996	0.851948	0.243846	0.781022	0.20467	0	0.682596	0.328564	2.07751	0.13937	0	0	0	0	0	0	0	0	0	0	0	0	0.958376	0.800303	0.374058	0.794971	0.808491	0.69521	0.710912	0.766224	0.927812	0.734196	0	cytosol
AT3G03780	38	22	399	0.314999	0.304267	0.266707	0.423054	0	0.0533468	0.295324	0.1588	1.85972	0.388992	0	0.109276	0.131435	0.172078	0.0662585	0.0309284	0.0902386	0.137596	0.0624752	2.20242	0.0472347	1	3.34433	3.00114	3.31976	3.52316	3.18343	2.86774	3.22174	3.19145	1.00949	0.898925	0	cytosol
AT3G03910	0	0	8	0	0	0	0	0	0	0	0	0	0	0	0	0	0	0	0	0	0	0	0	0	0	0.10751	0.239407	0.100708	0	0.217671	0.187172	0.149208	0.134948	1.10568	0.823149	0	mitochondrion
AT3G03960	0	0	16	0	0	0	0	0	0	0	0	0	0	0	0	0	0	0	0	0	0	0	0	0	0	0.349408	0.466843	0	0.126473	0.212229	0	0.272084	0.1129	2.40994	0.185294	0	cytosol
AT3G04120	8	0	6	0.163333	0.0887445	0.177804	0.227798	0	0	0.143294	0.0759327	1.88712	0.441532	0	0	0	0	0	0	0	0	0	0	0	0	0.116469	0.259357	0.1091	0.105394	0.117905	0	0.161642	0.0744329	2.17165	0.156051	0	cytosol
AT3G04400	2	0	5	0	0	0	0	0	0	0	0	0	0	0	0	0	0	0	0	0	0	0	0	0	0	0.279526	0.622458	0	0	0	0.486647	0.300661	0.162216	1.85347	0.713883	0	cytosol,nucleus
AT3G04470	0	1	0
AT3G04550	0	8	0	0	0	0	0	0	0	0	0	0	0	0	0.0478082	0.0920047	0.0430195	0	0.0541247	0.157917	0.0609441	0.0706807	0.862245	0.870359	0	0	0	0	0	0	0	0	0	0	0	0	plastid
AT3G04720	14	0	0	0	0	0	0	1.19391	2.68868	0	1.2942	0	0.238023	-2	0	0	0	0	0	0	0	0	0	0	0	0	0	0	0	0	0	0	0	0	0	0	extracellular
AT3G04760	0	1	0
AT3G04790	35	52	8	0.489998	0.621212	0.444511	0.531529	0.596955	0.497904	0.518574	0.542129	0.956549	0.432238	0	0.573698	0.368019	0.573594	0.618413	0.649497	0.701855	0.505104	0.656588	0.769285	0.160489	0	0.232939	0.129679	0.1091	0.210788	0.23581	0	0.157239	0.148866	1.05625	0.905708	0	plastid
AT3G04840	0	0	2
AT3G04920	8	0	18	0.783996	0.851948	0.853462	0.728954	0	0	0.829802	0.242985	3.41504	0.158028	0	0	0	0	0	0	0	0	0	0	0	0	1.67716	2.48983	2.09472	1.51767	1.69783	0.486647	2.08724	1.23405	1.69137	0.178843	0	cytosol
AT3G05020	0	0	4
AT3G05560	2	1	7	0	0	0	0	0	0	0	0	0	0	0	0	0	0	0	0	0	0	0	0	0	0	0.621169	0	0.581867	0.5621	0.314413	0	0.401012	0.292171	1.37253	0.716093	0	cytosol
AT3G05950	0	0	32	0	0	0	0	0	0	0	0	0	0	0	0	0	0	0	0	0	0	0	0	0	0	1.50514	1.43644	0.201416	0.972866	1.95904	0.748688	1.04767	1.22686	0.853939	0.664515	0	extracellular
AT3G06035	2	0	0
AT3G06050	8	0	16	0.261332	0.141991	0.142244	0.364477	0.159188	0	0.181856	0.174555	1.04182	0.928375	0	0	0	0	0	0	0	0	0	0	0	0	0.745403	0.829944	0.34912	0.67452	0.188648	0.162216	0.641489	0.341795	1.87683	0.227237	0	mitochondrion
AT3G06350	0	0	5	0	0	0	0	0	0	0	0	0	0	0	0	0	0	0	0	0	0	0	0	0	0	0.0650061	0	0	0.176473	0.0658074	0	0.0216687	0.0807603	0.268309	0.20931	0	plastid
AT3G06510	0	7	0	0	0	0	0	0	0	0	0	0	0	0	0	0.0960049	0.0598532	0	0.037652	0.0366185	0.0519527	0.0247568	2.09852	0.250028	0	0	0	0	0	0	0	0	0	0	0	0	plastid
AT3G06580	3	0	0
AT3G06650	14	0	0	0.301537	0.163836	0.218836	0.0467278	0	0	0.22807	0.0155759	14.6424	0.0151455	3	0	0	0	0	0	0	0	0	0	0	0	0	0	0	0	0	0	0	0	0	0	0	cytosol
AT3G06720	8	0	7	0.237575	0.193624	0	0.0552238	0	0	0.143733	0.0184079	7.80821	0.18387	3	0	0	0	0	0	0	0	0	0	0	0	0.0847049	0.188624	0.0793455	0	0.171498	0.0737344	0.117558	0.0817442	1.43812	0.283708	0	nucleus
AT3G07160	1	0	1
AT3G07270	1	0	0
AT3G07390	63	19	76	1.95999	1.8022	1.31302	1.82239	1.65311	2.06822	1.69174	1.8479	0.915489	0.654094	0	0.235363	0.566183	0.317683	0.142711	0.53292	0.518293	0.373076	0.397975	0.937437	0.807013	0	2.1502	3.11229	3.02123	2.72402	1.95904	2.80758	2.76124	2.49688	1.10588	0.649323	0	plasma membrane
AT3G07420	0	0	32	0	0	0	0	0	0	0	0	0	0	0	0	0	0	0	0	0	0	0	0	0	0	0.425366	0.608926	0.0569218	0.329928	0.430609	0.105793	0.363738	0.288777	1.25958	0.376	0	cytosol
AT3G07460	2	0	0
AT3G07470	4	0	0
AT3G07670	0	1	0
AT3G07770	5	0	1	0.0362961	0	0.0790242	0.0674958	0	0	0.0384401	0.0224986	1.70856	0.675007	0	0	0	0	0	0	0	0	0	0	0	0	0	0	0	0	0	0	0	0	0	0	0	mitochondrion
AT3G08510	0	0	2
AT3G08530	47	0	22	0.277357	0.301397	0.0805152	0.2235	0	0	0.219756	0.0745	2.94975	0.205285	0	0	0	0	0	0	0	0	0	0	0	0	0.158222	0.205529	0.0494038	0	0.186868	0	0.137718	0.0622894	2.21094	0.216761	0	plasma membrane
AT3G08580	135	113	294	1.55448	2.20331	2.2808	3.0792	0.164677	0	2.01286	1.08129	1.86153	0.527936	0	0.896815	1.11675	1.18675	0.895632	1.07503	0.987438	1.06677	0.986033	1.08188	0.313268	0	4.53025	3.97085	4.87565	4.36112	4.5861	4.95038	4.45892	4.63253	0.962523	0.531918	0	mitochondrion
AT3G08590	8	1	11	0.103157	0.112098	0	0.095915	0.125675	0	0.0717519	0.0738633	0.971415	0.76234	0	0	0	0	0	0	0	0	0	0	0	0	0.147119	0.327609	0	0.0665645	0.148933	0.128065	0.158243	0.114521	1.38178	0.676547	0	cytosol
AT3G08600	3	0	3
AT3G08640	0	0	3
AT3G08940	82	235	31	1.05538	1.31069	1.39508	1.82239	0.551036	0.344703	1.25372	0.906041	1.38373	0.600194	0	2.47131	2.66106	2.27673	2.28337	2.59799	2.07317	2.4697	2.31818	1.06536	0.0763456	0	0.43004	0.837924	0.402831	0.29186	0.761847	0.561516	0.556932	0.538408	1.03441	0.856602	0	plastid
AT3G08943	2	0	0
AT3G09070	2	1	0
AT3G09200	10	0	11	0.367498	0.39935	0.40006	0.113899	0	0	0.38897	0.0379664	10.2451	0.0187134	3	0	0	0	0	0	0	0	0	0	0	0	0	0.194518	0.3273	0.158091	0.884287	0.304155	0.173939	0.448844	0.387528	0.327504	0	cytosol
AT3G09440	108	20	174	1.91099	1.38441	1.17351	0.956753	0	0	1.48964	0.318918	4.67092	0.0110663	1	0	0.220811	0.378572	0	0.0432998	0.0842227	0.199794	0.0425075	4.70022	0.207438	3	2.44585	2.25641	1.83288	1.77062	2.05155	1.52077	2.17838	1.78098	1.22314	0.107898	0	cytosol
AT3G09630	46	38	63	0.950299	0.903581	0.517249	0.44179	0	0	0.790376	0.147263	5.36709	0.0386606	1	0.185438	0.223042	0.333727	0.337316	0.314907	0.459396	0.247402	0.37054	0.66768	0.0193242	0	1.10116	1.03743	1.19018	0.4599	0.685992	0.737344	1.10959	0.627746	1.76758	0.0296797	1	cytosol
AT3G09810	1	0	0
AT3G09820	10	0	3	0.150769	0.081918	0.328254	0.0700918	0.0918393	0.114901	0.18698	0.0922773	2.02629	0.281555	0	0	0	0	0	0	0	0	0	0	0	0	0	0	0	0	0	0	0	0	0	0	0	cytosol
AT3G09840	7	0	0	0.036981	0.0401862	0.201288	0	0	0	0.0928184	0	0	0.22918	2	0	0	0	0	0	0	0	0	0	0	0	0	0	0	0	0	0	0	0	0	0	0	cytosol
AT3G10060	0	1	0
AT3G10090	12	8	12	0.783996	0.851948	0.853462	0.728954	0.955128	1.19497	0.829802	0.959684	0.864662	0.376793	0	0.305972	0.58883	0.55065	0.371048	0	0.673781	0.481817	0.348276	1.38343	0.617734	0	1.11811	1.24492	1.04736	1.01178	1.13189	0.973294	1.13679	1.03899	1.09414	0.0147855	0	cytosol
AT3G10350	0	1	0
AT3G10380	0	0	1
AT3G10520	9	0	0	0.534543	0.387249	0	0	0.434149	0.543168	0.307264	0.325772	0.943186	0.958014	0	0	0	0	0	0	0	0	0	0	0	0	0	0	0	0	0	0	0	0	0	0	0	cytosol
AT3G10740	2	0	9	0	0	0	0	0	0	0	0	0	0	0	0	0	0	0	0	0	0	0	0	0	0	0.0681771	0.0759095	0.255454	0.123388	0	0.0593472	0.13318	0.0609117	2.18645	0.424263	0	extracellular
AT3G10750	1	0	0
AT3G10920	34	1	24	0.559997	0.760668	0.609615	0.650852	1.36447	1.7071	0.643427	1.24081	0.518555	0.176139	0	0	0	0	0	0	0	0	0	0	0	0	0.798646	1.33384	0.935144	0.36135	0.606368	0.69521	1.02254	0.55431	1.84471	0.0805447	0	mitochondrion
AT3G11130	49	1	28	0.274765	0.278674	0.179466	0.187348	0	0	0.244302	0.0624494	3.912	0.0811515	0	0	0	0	0	0	0	0	0	0	0	0	0.208992	0.232695	0.0489421	0.0236397	0.238014	0	0.163543	0.0872178	1.87511	0.310669	0	plasma membrane
AT3G11170	0	7	0	0	0	0	0	0	0	0	0	0	0	0	0.117682	0.0566183	0.0529471	0	0.13323	0.0647867	0.075749	0.0660056	1.14762	0.880243	0	0	0	0	0	0	0	0	0	0	0	0	plastid
AT3G11200	0	0	1
AT3G11385	1	0	0
AT3G11400	0	0	6	0	0	0	0	0	0	0	0	0	0	0	0	0	0	0	0	0	0	0	0	0	0	0.111811	0.124492	0.104736	0.101178	0	0.194659	0.113679	0.0986123	1.15279	0.830472	0	cytosol
AT3G11510	0	0	10	0	0	0	0	0	0	0	0	0	0	0	0	0	0	0	0	0	0	0	0	0	0	0.698816	0.389036	0.654601	0.632363	0.353715	0.608309	0.580818	0.531462	1.09287	0.0324657	0	cytosol
AT3G11630	21	25	13	0.515787	0.448393	0.336893	0.479575	0.377024	0.157233	0.433691	0.337944	1.28332	0.156805	0	0.322076	0.464866	0.217362	0.0976441	0.273472	0.709243	0.334768	0.36012	0.929601	0.923439	0	0.294238	0.327609	0.275621	0.133129	0.59573	0.25613	0.299156	0.32833	0.911146	0.838773	0	plastid
AT3G11660	0	0	2
AT3G11820	17	0	0	0.326665	0.443723	0.355609	0.303731	0	0	0.375332	0.101244	3.70722	0.165812	0	0	0	0	0	0	0	0	0	0	0	0	0	0	0	0	0	0	0	0	0	0	0	plasma membrane
AT3G11830	27	0	49	0.382437	0.415584	0.312242	0.222242	0	0	0.370088	0.0740807	4.99574	0.0574293	0	0	0	0	0	0	0	0	0	0	0	0	0.886303	0.379548	0.574771	0.616939	0.621158	0.178042	0.613541	0.472046	1.29975	0.543588	0	cytosol
AT3G11930	0	0	71	0	0	0	0	0	0	0	0	0	0	0	0	0	0	0	0	0	0	0	0	0	0	4.19289	4.66843	1.83288	3.79418	0.848916	3.89318	3.56474	2.84542	1.2528	0.714118	0	cytosol,nucleus
AT3G12010	0	1	0
AT3G12260	0	0	12	0	0	0	0	0	0	0	0	0	0	0	0	0	0	0	0	0	0	0	0	0	0	0.838579	0.622458	0.26184	0.50589	0.565944	0.486647	0.574292	0.519494	1.10548	0.765922	0	mitochondrion
AT3G12290	12	0	14	0.356362	0.290437	0.0969843	0.331343	0	0	0.247928	0.110448	2.24475	0.224918	0	0	0	0	0	0	0	0	0	0	0	0	0.254115	0.141468	0.238037	0.22995	0.514494	0.331805	0.211206	0.35875	0.588729	0.336898	0	cytosol
AT3G12490	0	0	1
AT3G12500	2	0	0
AT3G12580	6	0	5	0.244999	0.0532467	0	0	0	0	0.0994152	0	0	0.313205	2	0	0	0	0	0	0	0	0	0	0	0	0.0698816	0.233422	0	0	0.070743	0	0.101101	0.023581	4.2874	0.241647	3	cytosol
AT3G12780	286	305	237	3.44323	3.05089	2.59498	3.44776	2.64596	0.968894	3.0297	2.3542	1.28693	0.301811	0	2.31547	2.34736	2.56722	1.95552	1.91923	1.86656	2.41002	1.91377	1.2593	0.0412885	0	2.87081	2.77583	3.32608	2.80291	2.98268	2.56476	2.99091	2.78345	1.07453	0.54621	0	plastid
AT3G12800	3	0	0
AT3G13110	0	0	4
AT3G13160	1	0	5	0	0	0	0	0	0	0	0	0	0	0	0	0	0	0	0	0	0	0	0	0	0	0	0	0.0818251	0.158091	0.176857	0	0.027275	0.111649	0.244292	0.417607	0	mitochondrion
AT3G13330	0	0	3
AT3G13470	0	0	1
AT3G13580	0	0	1
AT3G13720	6	0	0	0.244999	0.532467	0.533413	0.227798	0	0	0.43696	0.0759327	5.75456	0.170544	3	0	0	0	0	0	0	0	0	0	0	0	0	0	0	0	0	0	0	0	0	0	0	plastid
AT3G13870	2	0	8	0	0	0	0	0	0	0	0	0	0	0	0	0	0	0	0	0	0	0	0	0	0	0.10751	0.119703	0.0503539	0	0.163253	0	0.0925225	0.0544177	1.70023	0.478073	0	endoplasmic reticulum,golgi
AT3G13920	3	0	17	0	0	0	0	0	0	0	0	0	0	0	0	0	0	0	0	0	0	0	0	0	0	0.262056	0.486295	0.0818251	0.0790454	0.353715	0.228116	0.276725	0.220292	1.25618	0.636911	0	cytosol
AT3G13930	27	0	55	0.515787	0.392344	0.224595	0.287745	0	0	0.377576	0.095915	3.93656	0.0365164	1	0	0	0	0	0	0	0	0	0	0	0	1.25051	0.655219	0.482337	0.332823	0.893595	0.384195	0.796023	0.536871	1.48271	0.529103	0	mitochondrion
AT3G14067	209	92	5	1.39263	1.51333	1.57217	1.63056	3.39322	3.06604	1.49271	2.6966	0.55355	0.135819	0	0.603893	0.542344	0.579631	0.829975	0.683681	0.664916	0.575289	0.72619	0.792202	0.0663192	0	0.0735595	0	0.0689053	0.133129	0	0.0640325	0.0474883	0.0657205	0.722579	0.471642	0	vacuole
AT3G14210	205	263	3	2.85832	2.75108	2.04475	3.41697	4.57666	3.1119	2.55138	3.70184	0.68922	0.0889271	0	2.99598	3.1895	3.04005	2.16444	2.45365	3.43909	3.07517	2.68573	1.145	0.428308	0	0	0	0	0	0	0	0	0	0	0	0	extracellular
AT3G14310	6	0	61	0.103157	0	0	0.19183	0	0	0.0343858	0.0639434	0.537754	0.42265	0	0	0	0	0	0	0	0	0	0	0	0	0.367798	0.982828	1.2403	0.599081	0.521264	0.640325	0.863641	0.58689	1.47155	0.394395	0	extracellular
AT3G14415	24	137	6	0.349998	0.532467	0.304808	0.520682	0	0	0.395758	0.173561	2.28023	0.395675	0	1.36595	1.31435	1.08163	1.32517	1.36085	1.38366	1.25398	1.35656	0.924381	0.423676	0	0	0.111153	0.0935144	0.180675	0.202123	0	0.0682225	0.127599	0.534662	0.538516	0	peroxisome
AT3G14420	12	114	0	0.206315	0.168148	0	0.239788	0	0	0.124821	0.0799292	1.56164	0.54648	0	0.764931	0.890993	1.05058	0.634687	0.546944	0.797899	0.902169	0.659843	1.36725	0.0595524	0	0	0	0	0	0	0	0	0	0	0	0	peroxisome
AT3G14460	0	0	1
AT3G14810	0	0	1
AT3G14840	2	0	1
AT3G14930	0	1	0
AT3G14990	10	2	168	0.145185	0.078884	0.0790242	0.269983	0.176876	0	0.101031	0.148953	0.678274	0.531748	0	0	0	0	0	0	0	0	0	0	0	0	3.41643	2.76648	2.6184	2.8105	2.62011	2.61348	2.93377	2.68136	1.09413	0.298683	0	cytosol
AT3G15000	8	0	2	0.0783996	0.17039	0.0853461	0.145791	0.191026	0	0.111378	0.112272	0.992039	0.986014	0	0	0	0	0	0	0	0	0	0	0	0	0	0	0	0	0	0	0	0	0	0	0	mitochondrion
AT3G15020	0	0	5	0	0	0	0	0	0	0	0	0	0	0	0	0	0	0	0	0	0	0	0	0	0	0	0.155614	0.26184	0.126473	0.141486	0	0.139152	0.0893195	1.55791	0.703526	0	mitochondrion
AT3G15190	20	15	1	0.783996	0.851948	0.853462	0.728954	0.477564	0.597484	0.829802	0.601334	1.37993	0.133824	0	0.152986	0.441623	0.275325	0.742095	0.346398	0.505336	0.289978	0.531276	0.545814	0.346506	0	0	0	0	0	0	0	0	0	0	0	0	plastid
AT3G15356	6	0	0	0.326665	0	0	0.101244	0.265313	0	0.108888	0.122186	0.891171	0.933845	0	0	0	0	0	0	0	0	0	0	0	0	0	0	0	0	0	0	0	0	0	0	0	extracellular
AT3G15360	0	8	0	0	0	0	0	0	0	0	0	0	0	0	0.339969	0.163564	0.152958	0.412275	0.192443	0.187161	0.21883	0.26396	0.829029	0.0808395	0	0	0	0	0	0	0	0	0	0	0	0	plastid
AT3G15680	1	0	0
AT3G15730	141	0	184	1.23407	1.18326	1.18536	1.58615	0	0	1.2009	0.528717	2.27134	0.319739	0	0	0	0	0	0	0	0	0	0	0	0	1.81174	1.72905	1.35769	1.40525	1.88648	1.1265	1.63283	1.47274	1.1087	0.438061	0	cytosol
AT3G15980	3	0	0
AT3G16140	0	1	0
AT3G16170	0	0	1
AT3G16240	230	97	136	21.1679	14.9091	13.6554	17.1304	22.4455	8.96227	16.5775	16.1794	1.0246	0.929311	0	6.42542	4.71064	4.12987	4.45257	5.54237	5.72714	5.08864	5.24069	0.970987	0.901408	0	13.4173	11.2042	17.2815	12.6473	9.62104	9.2463	13.9677	10.5049	1.32964	0.270861	0	vacuole
AT3G16370	4	0	0
AT3G16420	15	0	0	0.345881	0.125286	0.125509	0.214398	0.7023	0.527192	0.198892	0.481297	0.413242	0.316127	0	0	0	0	0	0	0	0	0	0	0	0	0	0	0	0	0	0	0	0	0	0	0	cytosol
AT3G16460	1	0	0
AT3G16470	150	0	187	2.44999	2.12987	2.13365	2.46022	3.58173	4.18239	2.23784	3.40811	0.65662	0.192774	0	0	0	0	0	0	0	0	0	0	0	0	2.79526	4.82405	4.45128	4.67949	4.10309	4.37983	4.02353	4.38747	0.917051	0.687744	0	cytosol
AT3G16520	0	3	0
AT3G16640	32	12	58	1.37199	1.49091	1.49356	1.45791	0.477564	0.298742	1.45215	0.744738	1.94988	0.219082	0	0.305972	0.147208	0.55065	0.185524	0.173199	0.505336	0.33461	0.28802	1.16176	0.385349	0	1.95668	2.48983	1.83288	2.7824	3.11269	3.40653	2.09313	3.10054	0.675087	0.0734082	0	cytosol
AT3G16850	14	0	0	0.0890905	0.0968122	0.193969	0.0828357	0.542687	0.543168	0.126624	0.389563	0.32504	0.195899	0	0	0	0	0	0	0	0	0	0	0	0	0	0	0	0	0	0	0	0	0	0	0	extracellular
AT3G16910	0	2	0
AT3G17020	5	0	17	0.356362	0.580873	0	0	0	0	0.312412	0	0	0.205967	2	0	0	0	0	0	0	0	0	0	0	0	0.762344	0.848806	0.476073	0.919801	0.514494	0.66361	0.695741	0.699302	0.994909	0.985119	0	cytosol,plasma membrane
AT3G17210	19	0	5	0.195999	0.212987	0.853462	0.182239	1.19391	2.0912	0.420816	1.15578	0.364096	0.19398	0	0	0	0	0	0	0	0	0	0	0	0	0.279526	0.622458	0	0.50589	0	0	0.300661	0.16863	1.78296	0.654732	0	cytosol
AT3G17240	10	0	11	0.0515787	0	0.112298	0.0479575	0.188512	0.235849	0.0546254	0.15744	0.346961	0.210017	0	0	0	0	0	0	0	0	0	0	0	0	0.0735595	0.163805	0.0689053	0.133129	0.148933	0.192098	0.10209	0.158053	0.645921	0.295787	0	mitochondrion
AT3G17390	121	1	64	1.46999	2.12987	1.75264	1.69222	1.02335	1.17363	1.78417	1.2964	1.37625	0.333969	0	0	0	0	0	0	0	0	0	0	0	0	1.39763	1.44499	0.561086	0.632363	1.11168	1.12972	1.13457	0.957918	1.18441	0.697056	0	nucleus,plasma membrane
AT3G17600	1	0	0
AT3G17940	1	0	0
AT3G18060	0	0	2
AT3G18190	13	1	23	0.264864	0.345384	0	0.0985073	0	0	0.203416	0.0328358	6.19495	0.229305	3	0	0	0	0	0	0	0	0	0	0	0	0.151095	0.336464	0.495374	0.410181	0.229437	0.0657631	0.327644	0.235127	1.39348	0.687619	0	cytosol
AT3G18820	1	0	0
AT3G18890	5	18	0	0.0687716	0.112098	0	0	0	0	0.06029	0	0	0.205967	2	0.134198	0.0774777	0.0724539	0.0976441	0.0607716	0.0591036	0.09471	0.0725064	1.30623	0.0919126	0	0	0	0	0	0	0	0	0	0	0	0	plastid
AT3G19170	2	77	2	0	0	0	0	0	0	0	0	0	0	0	0.188613	0.463805	0.52802	0.0508284	0.0711777	0.276896	0.393479	0.132968	2.95921	0.0715795	3	0	0	0	0	0	0	0	0	0	0	0	mitochondrion,plastid
AT3G19340	2	0	0
AT3G19400	1	0	0
AT3G19710	0	0	230	0	0	0	0	0	0	0	0	0	0	0	0	0	0	0	0	0	0	0	0	0	0	3.62349	3.91918	3.97609	3.74734	4.08737	3.69491	3.83959	3.84321	0.999058	0.9821	0	cytosol
AT3G19820	13	0	7	0.230587	0.18793	0.251018	0.107199	0	0	0.223178	0.0357331	6.24571	0.0365322	3	0	0	0	0	0	0	0	0	0	0	0	0.164427	0.0915379	0.231036	0.0743956	0	0	0.162334	0.0247985	6.54609	0.0987351	3	plasma membrane,golgi
AT3G20050	8	0	23	0.154736	0.168148	0	0.095915	0	0	0.107628	0.0319717	3.36635	0.264393	0	0	0	0	0	0	0	0	0	0	0	0	0.514917	0.409512	0.137811	0.332823	0.297865	0	0.35408	0.210229	1.68426	0.0198215	1	cytosol
AT3G20330	0	0	6	0	0	0	0	0	0	0	0	0	0	0	0	0	0	0	0	0	0	0	0	0	0	0	0	0.0935144	0	0.303184	0.173803	0.0311715	0.158996	0.196052	0.29409	0	plastid
AT3G20390	96	8	85	2.22132	1.41991	2.70263	1.82239	3.18376	2.98742	2.11462	2.66452	0.793621	0.479727	0	0.101991	0.0981384	0.091775	0.123683	0.115466	0.336891	0.0973014	0.192013	0.506743	0.334995	0	2.42256	2.9048	2.6184	2.36082	2.82972	2.27102	2.64859	2.48719	1.06489	0.225018	0	plastid
AT3G20570	0	0	32	0	0	0	0	0	0	0	0	0	0	0	0	0	0	0	0	0	0	0	0	0	0	2.32939	2.07486	1.7456	3.3726	2.3581	2.43324	2.04995	2.72131	0.753294	0.0923562	0	extracellular
AT3G20820	46	4	22	0.816663	1.06493	0.711218	1.06306	0.198985	0	0.864272	0.420681	2.05446	0.330351	0	0	0	0	0	0	0	0	0	0	0	0	0.232939	0.778072	0.3273	0.316181	0.70743	0.20277	0.446104	0.408794	1.09127	0.609794	0	extracellular
AT3G21055	0	12	0	0	0	0	0	0	0	0	0	0	0	0	0.382465	0.368019	0.344156	0.46381	0.432998	0.421113	0.36488	0.439307	0.830582	0.00429031	0	0	0	0	0	0	0	0	0	0	0	0	plastid
AT3G21180	0	0	1
AT3G21190	0	0	1
AT3G21550	0	0	4
AT3G21580	1	0	0
AT3G21630	2	0	0
AT3G21740	0	0	2
AT3G22110	6	0	12	0.244999	0.266234	0	0.227798	0	0	0.170411	0.0759327	2.24423	0.386627	0	0	0	0	0	0	0	0	0	0	0	0	0.349408	0.389036	0.3273	0.316181	0.353715	0.304155	0.355248	0.324684	1.09414	0.0147855	0	cytosol,nucleus
AT3G22190	0	1	0
AT3G22200	105	1	9	0.65333	0.473304	0.770486	0.860571	1.92352	2.15758	0.632374	1.64723	0.383902	0.128716	0	0	0	0	0	0	0	0	0	0	0	0	0.155292	0.259357	0.145467	0.140525	0	0	0.186706	0.0468417	3.98588	0.186347	3	mitochondrion
AT3G22845	2	0	7	0	0	0	0	0	0	0	0	0	0	0	0	0	0	0	0	0	0	0	0	0	0	0.399323	0.889226	0	0.7227	0.404245	0.347605	0.429516	0.491517	0.873858	0.841769	0	endoplasmic reticulum
AT3G22890	15	1	165	0.244999	0.199675	0.133353	0.284748	0.0746194	0	0.192676	0.119789	1.60846	0.32522	0	0	0	0	0	0	0	0	0	0	0	0	2.1838	2.52874	2.53658	1.97613	2.21072	2.50927	2.41637	2.23204	1.08258	0.161581	0	plastid
AT3G22960	18	1	37	0.286828	0.207792	0.104081	0.266691	0	0	0.199567	0.0888969	2.24493	0.178272	0	0	0	0	0	0	0	0	0	0	0	0	0.545417	0.683186	0.383181	0.493552	0.207053	0.178042	0.537261	0.292882	1.8344	0.187618	0	plastid
AT3G23390	1	0	4
AT3G23400	38	37	16	0.890905	0.677686	0.775874	0.662686	0.325612	0.271584	0.781488	0.419961	1.86086	0.0454645	1	0.417235	0.602213	0.563165	0.252987	0.393634	0.38283	0.527537	0.34315	1.53734	0.00490134	1	0.381172	0.565871	0.238037	0.344925	0.128624	0.331805	0.395027	0.268451	1.4715	0.511351	0	plastid
AT3G23490	8	0	0	0	0	0	0	0.994925	0.746856	0	0.580594	0	0.191661	-2	0	0	0	0	0	0	0	0	0	0	0	0	0	0	0	0	0	0	0	0	0	0	cytosol
AT3G23600	63	0	3	1.51454	1.35537	0.775874	0.662686	1.30245	0.543168	1.21526	0.8361	1.45349	0.257644	0	0	0	0	0	0	0	0	0	0	0	0	0	0	0	0	0	0	0	0	0	0	0	cytosol
AT3G23700	0	3	0
AT3G23810	131	0	56	3.00999	2.43414	1.75264	2.14781	0	0	2.39892	0.715937	3.35074	0.0659748	0	0	0	0	0	0	0	0	0	0	0	0	1.09814	1.22269	0.935144	0.903376	1.21274	0.173803	1.08532	0.763305	1.42187	0.290322	0	cytosol
AT3G23820	0	0	6	0	0	0	0	0	0	0	0	0	0	0	0	0	0	0	0	0	0	0	0	0	0	0.0822136	0.183076	0.154024	0.0743956	0	0	0.139771	0.0247985	5.63626	0.168097	3	golgi
AT3G23940	5	9	0	0	0	0	0	0.155727	0.129888	0	0.0952051	0	0.186824	-2	0	0.0960049	0.0598532	0	0.0753039	0.0732371	0.0519527	0.0495137	1.04926	0.828624	0	0	0	0	0	0	0	0	0	0	0	0	plastid
AT3G23990	19	0	17	0.301537	0.27306	0.273545	0.140184	0	0	0.282714	0.0467278	6.05023	0.0241048	3	0	0	0	0	0	0	0	0	0	0	0	0.143347	0.159605	0.201416	0.454004	0.145114	0.0623907	0.168122	0.220503	0.76245	0.733673	0	mitochondrion
AT3G24170	0	0	30	0	0	0	0	0	0	0	0	0	0	0	0	0	0	0	0	0	0	0	0	0	0	0.399323	0.622458	0.224435	0.43362	0.323396	0.347605	0.415405	0.368207	1.12818	0.748654	0	peroxisome
AT3G24480	3	0	8	0	0	0	0	0	0	0	0	0	0	0	0	0	0	0	0	0	0	0	0	0	0	0.364599	0.405951	0	0.109976	0.123031	0	0.25685	0.0776691	3.30698	0.184632	3	extracellular
AT3G24503	66	0	0	0.703587	0.873792	0.547091	0.981285	0.122452	0.229802	0.708157	0.444513	1.59311	0.469985	0	0	0	0	0	0	0	0	0	0	0	0	0	0	0	0	0	0	0	0	0	0	0	cytosol
AT3G24830	0	1	15	0	0	0	0	0	0	0	0	0	0	0	0	0	0	0	0	0	0	0	0	0	0	0.657709	0.549228	0.154024	0	0.665816	0.429395	0.453653	0.36507	1.24265	0.787639	0	cytosol
AT3G25140	8	0	0	0.182325	0.198127	0	0	0	0	0.126817	0	0	0.184207	2	0	0	0	0	0	0	0	0	0	0	0	0	0	0	0	0	0	0	0	0	0	0	mitochondrion,golgi
AT3G25230	0	0	6	0	0	0	0	0	0	0	0	0	0	0	0	0	0	0	0	0	0	0	0	0	0	0	0.0864525	0.145467	0	0.0786033	0.13518	0.0773064	0.071261	1.08483	0.190781	0	cytosol
AT3G25400	1	0	0
AT3G25520	0	0	2
AT3G25530	4	0	6	0	0	0	0	0	0	0	0	0	0	0	0	0	0	0	0	0	0	0	0	0	0	0	0.155614	0.26184	0.126473	0.282972	0	0.139152	0.136481	1.01956	0.985432	0	cytosol
AT3G25760	0	3	0
AT3G25770	0	19	0	0	0	0	0	0	0	0	0	0	0	0	0.191233	0.552028	0.602273	0	0.432998	0	0.448511	0.144333	3.10749	0.180655	3	0	0	0	0	0	0	0	0	0	0	0	plastid
AT3G25800	2	0	1
AT3G25860	12	1	21	0.217777	0.157768	0.0790242	0.134992	0.176876	0.221291	0.151523	0.177719	0.852598	0.726181	0	0	0	0	0	0	0	0	0	0	0	0	0.310585	0.23054	0.193956	0.468417	0.628826	0.27036	0.245027	0.455868	0.537496	0.160835	0	plastid
AT3G25920	7	21	0	0.186666	0.202845	0.203205	0.0867803	0	0	0.197572	0.0289268	6.83007	0.0391354	3	0.291402	0.350494	0.131107	0.441723	0.247427	0.160424	0.257668	0.283192	0.909871	0.760523	0	0	0	0	0	0	0	0	0	0	0	0	plastid
AT3G26060	15	38	3	0.65333	0.567965	0.426731	0.364477	0	0	0.549342	0.121492	4.52162	0.0336844	1	0.713935	0.58883	0.91775	0.371048	0.923728	0.449187	0.740172	0.581321	1.27326	0.589521	0	0	0	0	0	0	0	0	0	0	0	0	plastid
AT3G26070	1	0	1
AT3G26450	38	0	0	1.74221	1.65656	2.6078	1.6199	0.265313	0.995807	2.00219	0.96034	2.08488	0.15393	0	0	0	0	0	0	0	0	0	0	0	0	0	0	0	0	0	0	0	0	0	0	0	cytosol
AT3G26520	95	23	14	10.4533	9.93939	9.95705	13.9716	12.735	11.9497	10.1166	12.8855	0.785116	0.0244019	0	3.05972	1.47208	1.8355	1.23683	1.15466	3.36891	2.12243	1.92013	1.10536	0.854191	0	2.79526	2.07486	1.7456	1.6863	1.88648	2.43324	2.20524	2.00201	1.10152	0.732994	0	vacuole
AT3G26570	0	11	34	0	0	0	0	0	0	0	0	0	0	0	0.169985	0.109043	0.0509861	0.0687125	0.128296	0.124774	0.110004	0.107261	1.02558	0.962515	0	0.517641	0.46108	0.581867	0.749467	0.524022	0.540719	0.520196	0.604736	0.860204	0.399192	0	plastid
AT3G26650	46	105	38	0.629997	0.912801	0.533413	0.911193	0.170559	0.213387	0.692071	0.431713	1.60308	0.47307	0	0.710293	1.47208	1.42579	0.530068	0.742282	0.902386	1.20272	0.724912	1.65913	0.0965077	0	0.598985	0.555766	0.467572	0.632363	0.70743	0.69521	0.540774	0.678334	0.797209	0.135368	0	plastid
AT3G26710	0	2	0
AT3G26720	33	28	11	0.0622219	0.101422	0.304808	0.0289268	0.530627	0.189678	0.156151	0.249744	0.625243	0.636222	0	0.0728506	0.140198	0.0874047	0.0883447	0.164952	0.160424	0.100151	0.137907	0.726222	0.168454	0	0.0443692	0.0988028	0.124686	0.0803001	0.0449162	0.0772456	0.089286	0.0674873	1.323	0.529708	0	vacuole
AT3G27160	0	1	0
AT3G27240	0	0	2
AT3G27430	0	0	3
AT3G27690	7	8	0	0.279999	0.152133	0.304808	0.260341	0	0	0.245647	0.0867803	2.83067	0.193613	0	0.109276	0	0.196661	0.265034	0.247427	0.120318	0.101979	0.210926	0.483481	0.375516	0	0	0	0	0	0	0	0	0	0	0	0	plastid
AT3G27890	6	0	0	0	0	0	0	0.530627	0.331936	0	0.287521	0	0.20434	-2	0	0	0	0	0	0	0	0	0	0	0	0	0	0	0	0	0	0	0	0	0	0	mitochondrion
AT3G28270	0	3	0
AT3G28290	63	0	0	0.943699	1.10438	1.26439	1.21492	0.176876	0	1.10415	0.463933	2.37999	0.303187	0	0	0	0	0	0	0	0	0	0	0	0	0	0	0	0	0	0	0	0	0	0	0	plasma membrane
AT3G28300	63	0	0	0.943699	1.10438	1.26439	1.21492	0.176876	0	1.10415	0.463933	2.37999	0.303187	0	0	0	0	0	0	0	0	0	0	0	0	0	0	0	0	0	0	0	0	0	0	0	plasma membrane
AT3G28860	0	0	2
AT3G28900	0	0	1
AT3G28940	17	0	0	0.871107	0.709956	0.474145	0.809949	0.79594	0.331936	0.68507	0.645942	1.06057	0.617283	0	0	0	0	0	0	0	0	0	0	0	0	0	0	0	0	0	0	0	0	0	0	0	cytosol
AT3G29320	2	13	39	0	0	0	0	0	0	0	0	0	0	0	0.0250797	0.0965295	0.112838	0	0	0.082842	0.0781491	0.027614	2.83006	0.159563	3	0.320768	0.255106	0.257548	0.248799	0.556666	0.119667	0.277807	0.308377	0.900868	0.843949	0	plastid
AT3G29360	15	0	8	0.239023	0.207792	0.208161	0.0888969	0	0	0.218326	0.0296323	7.36783	0.0102832	3	0	0	0	0	0	0	0	0	0	0	0	0.272709	0.0759095	0.127727	0	0.0690175	0	0.158782	0.0230058	6.9018	0.219265	3	extracellular
AT3G29670	0	0	30	0	0	0	0	0	0	0	0	0	0	0	0	0	0	0	0	0	0	0	0	0	0	0.465877	0.414972	0.523681	0.67452	0.377296	0.243324	0.468177	0.431713	1.08446	0.820323	0	cytosol
AT3G42050	41	42	23	0.758706	0.824465	0.619448	0.470293	0	0	0.734206	0.156764	4.6835	0.0659818	0	0.148051	0.427377	0.355258	0.359078	0.391095	0.489035	0.310229	0.413069	0.751033	0.294492	0	0.360679	0.100396	0.844646	0.326381	0.365125	0	0.435241	0.230502	1.88823	0.599675	0	vacuole,golgi
AT3G43300	1	4	13	0	0	0	0	0	0	0	0	0	0	0	0	0	0	0	0	0	0	0	0	0	0	0.105881	0.0471559	0.0396728	0.0191625	0.0643118	0	0.0642366	0.0278248	2.30861	0.349109	0	cytosol
AT3G43520	0	0	1
AT3G43540	0	2	0
AT3G43720	1	0	0
AT3G43920	0	1	0
AT3G43930	0	0	1
AT3G43980	0	0	1
AT3G44010	0	0	1
AT3G44100	2	0	0
AT3G44310	95	20	3	2.21564	2.03727	2.22642	1.74315	0.103818	0	2.15978	0.615657	3.50809	0.104434	0	0.133031	0.128007	0.299266	0.241988	0.301216	0.292948	0.186768	0.278717	0.670099	0.22208	0	0	0	0	0	0	0	0	0	0	0	0	cytosol
AT3G44330	0	0	7	0	0	0	0	0	0	0	0	0	0	0	0	0	0	0	0	0	0	0	0	0	0	0.164427	0.0915379	0.0770119	0.223187	0	0	0.110992	0.0743956	1.49192	0.524394	0	endoplasmic reticulum
AT3G44860	0	5	0	0	0	0	0	0	0	0	0	0	0	0	0	0.0613365	0.114719	0	0.0721663	0.0701855	0.0586851	0.0474506	1.23676	0.575427	0	0	0	0	0	0	0	0	0	0	0	0	cytosol
AT3G44880	0	0	1
AT3G44890	10	23	3	0.489998	0.354978	0.533413	0.303731	0	0	0.459463	0.101244	4.53819	0.0701448	0	0.254977	0.368019	0.573594	0.773016	0.721663	0.421113	0.398863	0.638597	0.624593	0.356735	0	0	0	0	0	0	0	0	0	0	0	0	plastid
AT3G45030	3	0	0
AT3G45140	252	1322	2	2.24822	2.38044	0.658922	2.06358	0	0	1.76253	0.687861	2.56233	0.248488	0	5.17453	5.36875	5.20283	5.15647	4.99221	5.00382	5.2487	5.05083	1.03918	0.196012	0	0	0	0	0	0	0	0	0	0	0	0	plastid
AT3G45780	1	0	0
AT3G45930	48	34	49	2.79999	3.34694	3.9625	3.12409	0.682235	0	3.36981	1.26877	2.65595	0.239659	0	1.74841	1.47208	0.589982	1.06014	1.23714	1.68445	1.27016	1.32724	0.95699	0.924758	0	2.39594	4.00152	2.6184	2.52945	4.04245	3.47605	3.00529	3.34932	0.897283	0.314244	0	nucleus
AT3G45980	1	0	10	0	0	0	0	0	0	0	0	0	0	0	0	0	0	0	0	0	0	0	0	0	0	0.43004	0.478814	0.402831	0.389146	0.435341	0	0.437228	0.274829	1.59091	0.309273	0	nucleus
AT3G46060	3	0	0
AT3G46100	0	2	0
AT3G46320	48	34	49	2.79999	3.34694	3.9625	3.12409	0.682235	0	3.36981	1.26877	2.65595	0.239659	0	1.74841	1.47208	0.589982	1.06014	1.23714	1.68445	1.27016	1.32724	0.95699	0.924758	0	2.39594	4.00152	2.6184	2.52945	4.04245	3.47605	3.00529	3.34932	0.897283	0.314244	0	nucleus
AT3G46430	1	0	7	0	0	0	0	0	0	0	0	0	0	0	0	0	0	0	0	0	0	0	0	0	0	2.09645	0.778072	0.654601	0.632363	0.70743	0	1.17637	0.446597	2.63408	0.21261	3	mitochondrion
AT3G46740	6	7	5	0.0376921	0.122877	0	0.0700918	0	0	0.0535231	0.0233639	2.29084	0.588932	0	0.0294204	0.0849274	0.0529471	0	0	0.0323933	0.055765	0.0107978	5.16449	0.155247	3	0.053755	0.119703	0	0	0.108835	0	0.0578195	0.0362784	1.59377	0.319687	0	plastid
AT3G46780	57	73	12	0.864702	1.12758	0.376527	0.857593	0.14046	0	0.789602	0.332684	2.37343	0.250929	0	0.674939	0.606149	0.566845	0.491092	0.509409	0.54497	0.615978	0.515157	1.19571	0.164043	0	0	0.0915379	0.231036	0.0743956	0.249681	0.286263	0.107524	0.203447	0.528515	0.0935409	0	plastid
AT3G46970	21	100	13	0.28509	0.232349	0.0387937	0.198806	0	0	0.185411	0.0662686	2.79787	0.177423	0	0.389419	0.69589	0.700827	0.20239	0.283417	0.520649	0.595379	0.335485	1.77468	0.0764663	0	0.203292	0.113174	0.190429	0.04599	0.102899	0	0.168965	0.0496296	3.40452	0.163888	3	cytosol
AT3G47070	0	19	0	0	0	0	0	0	0	0	0	0	0	0	0.382465	0.736038	0.688312	0.231905	1.08249	0.63167	0.602272	0.64869	0.928444	0.789523	0	0	0	0	0	0	0	0	0	0	0	0	plastid
AT3G47400	0	0	1
AT3G47470	158	374	78	3.68939	4.00917	4.64383	4.60956	1.4046	0.702923	4.11413	2.23903	1.83746	0.325154	0	5.93946	5.80171	6.07334	5.56571	5.70538	5.84604	5.93817	5.70571	1.04074	0.101111	0	2.13755	2.19691	2.15633	2.23187	1.66454	2.00384	2.1636	1.96675	1.10009	0.393058	0	plastid
AT3G47520	58	51	122	0.849329	0.851948	0.640096	0.971939	0.477564	0.199161	0.780458	0.549555	1.42016	0.323618	0	0.305972	0.58883	0.688312	0.309206	0.346398	0.393039	0.527705	0.349548	1.50968	0.192334	0	2.04986	1.86737	1.7456	2.02356	1.69783	1.62216	1.88761	1.78118	1.05975	0.127859	0	plastid
AT3G47800	13	0	1	0.178181	0.290437	0.193969	0.331343	0.217075	0	0.220862	0.182806	1.20818	0.744323	0	0	0	0	0	0	0	0	0	0	0	0	0	0	0	0	0	0	0	0	0	0	0	extracellular
AT3G48000	165	30	12	1.7021	1.28913	1.45987	2.01422	1.69661	1.10063	1.4837	1.60382	0.925104	0.667916	0	0.080519	0.387388	0.289816	0.0976441	0.182315	0.177311	0.252574	0.152423	1.65706	0.260374	0	0.220679	0.409512	0	0.0665645	0.223399	0	0.210063	0.0966544	2.17335	0.187091	0	mitochondrion
AT3G48110	1	34	0	0	0	0	0	0	0	0	0	0	0	0	0.0874207	0.105148	0.275325	0.0795102	0.0742282	0.120318	0.155965	0.0913521	1.70729	0.292853	0	0	0	0	0	0	0	0	0	0	0	0	plastid
AT3G48310	0	1	0
AT3G48420	0	10	0	0	0	0	0	0	0	0	0	0	0	0	0.0728506	0.210296	0.196661	0.176689	0.0824758	0	0.159936	0.0863884	1.85136	0.503375	0	0	0	0	0	0	0	0	0	0	0	0	plastid
AT3G48690	1	0	0
AT3G48720	13	0	0	0.419998	0.152133	0.228606	0.13017	0	0	0.266912	0.0433901	6.15145	0.0303161	3	0	0	0	0	0	0	0	0	0	0	0	0	0	0	0	0	0	0	0	0	0	0	cytosol
AT3G48730	19	44	0	0.163333	0.266234	0.0889022	0.151865	0.497463	0.746856	0.172823	0.465395	0.371347	0.273474	0	0.318721	0.490692	0.630953	0.309206	0.721663	0.421113	0.480122	0.483994	0.992	0.978518	0	0	0	0	0	0	0	0	0	0	0	0	plastid
AT3G48930	0	0	4
AT3G48990	10	0	0	0.111999	0.121707	0.0609615	0.208273	0.0682235	0	0.0982226	0.0921654	1.06572	0.916654	0	0	0	0	0	0	0	0	0	0	0	0	0	0	0	0	0	0	0	0	0	0	0	peroxisome
AT3G49010	2	5	15	0	0	0	0	0	0	0	0	0	0	0	0	0.173185	0	0.109132	0.101882	0.0990855	0.0577285	0.103366	0.558484	0.51725	0	0.328854	0.549228	0.462071	0.297583	0.499362	0.286263	0.446718	0.361069	1.23721	0.199849	0	cytosol
AT3G49120	91	17	11	1.60363	1.45218	0.872858	1.32537	1.84513	2.17267	1.30956	1.78106	0.735269	0.41083	0	0.139078	0.26765	0.125148	0.252987	0.314907	0.153132	0.177292	0.240342	0.737665	0.136423	0	0	0.282935	0.238037	0.574875	0.128624	0.110602	0.173657	0.271367	0.639936	0.721975	0	extracellular
AT3G49560	2	0	0
AT3G49680	0	0	14	0	0	0	0	0	0	0	0	0	0	0	0	0	0	0	0	0	0	0	0	0	0	0.262056	0.389036	0.0818251	0.237136	0.265286	0	0.244306	0.167474	1.45877	0.115385	0	plastid
AT3G49720	37	0	4	0.881996	0.425974	0.746779	0.911193	0.596955	0.298742	0.684916	0.602297	1.13717	0.702147	0	0	0	0	0	0	0	0	0	0	0	0	0	0	0	0	0	0	0	0	0	0	0	golgi
AT3G49870	3	0	0
AT3G49910	10	0	48	0.839996	0	0.914423	1.04136	0	0	0.584806	0.347121	1.68473	0.560324	0	0	0	0	0	0	0	0	0	0	0	0	3.19459	3.5569	1.87029	3.25215	3.23396	3.47605	2.87393	3.32072	0.865452	0.527816	0	cytosol
AT3G50440	0	0	1
AT3G50820	51	40	9	0.943699	1.02549	0.553169	0.607462	0.619065	0.221291	0.840787	0.482606	1.74218	0.00451744	1	0.453292	0.436171	0.407889	0.206138	0.384887	0.43671	0.432451	0.342578	1.26234	0.387295	0	0	0.11527	0	0.28105	0.209609	0.27036	0.0384233	0.253673	0.151468	0.0707932	0	plastid
AT3G51260	8	0	4	0.0979996	0.106493	0.320048	0	0.358173	0	0.174847	0.119391	1.46449	0.770638	0	0	0	0	0	0	0	0	0	0	0	0	0	0	0	0	0	0	0	0	0	0	0	cytosol,nucleus
AT3G51490	0	0	1
AT3G51800	0	0	6	0	0	0	0	0	0	0	0	0	0	0	0	0	0	0	0	0	0	0	0	0	0	0.087352	0.0972591	0	0	0.265286	0.0760386	0.061537	0.113775	0.540866	0.556633	0	nucleus
AT3G51820	0	1	0
AT3G52150	1	10	2	0	0	0	0	0	0	0	0	0	0	0	0.0665157	0.256013	0.17956	0.161325	0	0	0.167363	0.053775	3.11228	0.39791	3	0	0	0	0	0	0	0	0	0	0	0	plastid
AT3G52180	0	11	0	0	0	0	0	0	0	0	0	0	0	0	0.0509954	0.147208	0.137662	0	0.057733	0.168445	0.111955	0.0753928	1.48496	0.410841	0	0	0	0	0	0	0	0	0	0	0	0	plastid
AT3G52300	44	0	50	0.871107	1.06493	0.474145	0.708706	1.19391	1.16178	0.803396	1.02146	0.786514	0.474111	0	0	0	0	0	0	0	0	0	0	0	0	1.39763	1.21033	0.872801	1.40525	1.57207	1.08144	1.16026	1.35292	0.857595	0.201014	0	mitochondrion
AT3G52380	3	2	0
AT3G52500	106	0	37	1.30666	1.20693	1.06683	1.51865	1.59188	0.896227	1.19347	1.33559	0.893593	0.477848	0	0	0	0	0	0	0	0	0	0	0	0	0.745403	0.311229	0.610961	1.01178	0.47162	0.162216	0.555864	0.548539	1.01335	0.976759	0	extracellular
AT3G52580	0	0	2
AT3G52730	8	0	10	0.65333	0.709956	0.711218	0.607462	0	0	0.691501	0.202487	3.41504	0.158028	0	0	0	0	0	0	0	0	0	0	0	0	0.465877	1.03743	0.4364	0.843151	1.41486	0.405539	0.646569	0.88785	0.728242	0.218198	0	mitochondrion
AT3G52880	81	12	88	1.30666	1.41991	0.711218	0.747645	0	0	1.14593	0.249215	4.59816	0.0774744	0	0.0392272	0.0377455	0.247086	0	0.04441	0.0863822	0.10802	0.0435974	2.47766	0.326015	0	1.00343	1.11723	0.805662	1.16744	1.08835	0.93586	0.975441	1.06388	0.916867	0.275323	0	peroxisome
AT3G52930	82	1	132	1.33279	1.53351	1.1095	1.23922	0.955128	0.836478	1.32527	1.01028	1.31179	0.155957	0	0	0	0	0	0	0	0	0	0	0	0	2.23621	2.48983	1.67578	2.3271	3.16928	2.43324	2.13394	2.64321	0.80733	0.136573	0	cytosol
AT3G52960	9	10	23	0.326665	0.354978	0	0.303731	0	0	0.227214	0.101244	2.24423	0.386627	0	0	0.245346	0.229437	0.103069	0.0962217	0.187161	0.158261	0.128817	1.22857	0.726024	0	0.155292	0.864525	0.145467	0.843151	0.786033	0.675899	0.388428	0.768361	0.505528	0.245482	0	plastid
AT3G52990	13	10	16	0.334633	0.103896	0.0520403	0.133345	0	0	0.163523	0.0444484	3.67894	0.112628	0	0.0373137	0.0718086	0.0671524	0	0.0844874	0.123253	0.0587582	0.0692467	0.848535	0.735023	0	0.272709	0.227729	0.255454	0.0616939	0.207053	0.0593472	0.251964	0.109365	2.30389	0.144812	0	cytosol
AT3G53100	0	0	13	0	0	0	0	0	0	0	0	0	0	0	0	0	0	0	0	0	0	0	0	0	0	0.372702	1.03743	0.17456	0.33726	0.565944	0	0.528231	0.301068	1.75452	0.219347	0	extracellular
AT3G53130	0	23	0	0	0	0	0	0	0	0	0	0	0	0	0.11474	0.184009	0.172078	0.0927619	0.129899	0.210557	0.156942	0.144406	1.08681	0.689535	0	0	0	0	0	0	0	0	0	0	0	0	plastid
AT3G53420	55	3	52	2.77665	2.83983	1.06683	2.42985	0	0	2.22777	0.809949	2.7505	0.195727	0	0	0	0	0	0	0	0	0	0	0	0	2.32939	2.07486	1.7456	2.10788	3.06553	0.608309	2.04995	1.92724	1.06367	0.860577	0	plasma membrane
AT3G53430	8	0	5	0.391998	0.212987	0.426731	0.364477	0.238782	0	0.343905	0.201086	1.71024	0.422566	0	0	0	0	0	0	0	0	0	0	0	0	0	0.311229	0.523681	0	0.282972	0.243324	0.278303	0.175432	1.58639	0.367662	0	cytosol
AT3G53580	0	0	2
AT3G53710	4	2	7	0	0	0	0	0	0	0	0	0	0	0	0	0	0	0	0	0	0	0	0	0	0	0	0.155614	0.0654601	0.0632363	0.141486	0.0608309	0.0736915	0.0885177	0.832506	0.604688	0	cytosol
AT3G53730	48	34	49	2.79999	3.34694	3.9625	3.12409	0.682235	0	3.36981	1.26877	2.65595	0.239659	0	1.74841	1.47208	0.589982	1.06014	1.23714	1.68445	1.27016	1.32724	0.95699	0.924758	0	2.39594	4.00152	2.6184	2.52945	4.04245	3.47605	3.00529	3.34932	0.897283	0.314244	0	nucleus
AT3G53870	0	0	3
AT3G53990	8	0	8	0.391998	0.141991	0.142244	0.364477	0	0	0.225411	0.121492	1.85535	0.112726	0	0	0	0	0	0	0	0	0	0	0	0	0.372702	0.829944	0	0	0.188648	0.162216	0.400882	0.116955	3.42767	0.352298	3	cytosol,plasma membrane
AT3G54050	1	61	0	0	0	0	0	0	0	0	0	0	0	0	0.665157	0.960049	0.897799	0.564638	0.301216	0.732371	0.841002	0.532741	1.57863	0.22246	0	0	0	0	0	0	0	0	0	0	0	0	plastid
AT3G54110	4	0	14	0	0	0	0	0	0	0	0	0	0	0	0	0	0	0	0	0	0	0	0	0	0	0.607666	0.541268	0	0.219952	0.123031	0.211586	0.382978	0.184856	2.07176	0.435864	0	mitochondrion
AT3G54140	1	0	0
AT3G54400	1	0	6	0	0	0	0	0	0	0	0	0	0	0	0	0	0	0	0	0	0	0	0	0	0	0	0.155614	0.26184	0	0.282972	0.121662	0.139152	0.134878	1.03169	0.960916	0	extracellular
AT3G54440	0	5	0	0	0	0	0	0	0	0	0	0	0	0	0.0198683	0.0191179	0.0178782	0	0	0.043752	0.0189548	0.014584	1.2997	0.799783	0	0	0	0	0	0	0	0	0	0	0	0	cytosol,plastid
AT3G54470	0	0	1
AT3G54600	0	0	64	0	0	0	0	0	0	0	0	0	0	0	0	0	0	0	0	0	0	0	0	0	0	1.39763	0.907751	1.3092	1.37012	1.06114	1.11523	1.20486	1.18217	1.0192	0.842013	0	plasma membrane
AT3G54660	0	26	0	0	0	0	0	0	0	0	0	0	0	0	0	0.188728	0.423577	0	0.17764	0.215956	0.204101	0.131199	1.55567	0.392683	0	0	0	0	0	0	0	0	0	0	0	0	plastid
AT3G54890	74	134	27	1.95999	2.2937	2.95429	1.82239	1.65311	1.60861	2.40266	1.6947	1.41775	0.180722	0	3.05972	2.15149	2.75325	2.56879	3.33075	2.59147	2.65482	2.83034	0.937988	0.763897	0	1.29012	0.239407	1.00708	1.55659	0.653012	0.748688	0.845535	0.986095	0.857458	0.561917	0	plastid
AT3G54900	0	1	0
AT3G55010	0	0	2
AT3G55260	23	3	0	0.244999	0.266234	0.20003	0.227798	0.447716	0.186714	0.237088	0.28741	0.824912	0.523146	0	0	0	0	0	0	0	0	0	0	0	0	0	0	0	0	0	0	0	0	0	0	0	extracellular
AT3G55360	1	0	0
AT3G55410	11	0	8	0.124444	0.0676149	0.0338675	0.115707	0	0	0.0753088	0.038569	1.95257	0.164078	0	0	0	0	0	0	0	0	0	0	0	0	0.0887385	0.0988028	0	0	0.179665	0	0.0625138	0.0598882	1.04384	0.962121	0	mitochondrion
AT3G55440	120	57	221	2.32749	2.12987	3.06713	2.73358	2.98478	3.36085	2.50816	3.0264	0.82876	0.0942152	0	0.860547	1.10406	1.5487	0.579762	0.649497	0.736948	1.1711	0.655402	1.78684	0.0808693	0	5.41582	4.86295	7.03696	7.43026	4.24458	7.75594	5.77191	6.47693	0.89115	0.45155	0	cytosol
AT3G55800	105	141	31	1.38833	1.15368	0.80012	1.21492	2.58681	2.98742	1.11404	2.26305	0.492274	0.240615	0	1.65735	2.20811	2.06494	0.695714	1.08249	1.33353	1.9768	1.03724	1.90582	0.0144868	1	0.349408	0	0.545501	0.843151	0.47162	1.11523	0.298303	0.810001	0.368275	0.00335455	-1	plastid
AT3G56060	5	0	0	0	0.059163	0	0	0.132657	0.165968	0.019721	0.0995415	0.198118	0.238325	0	0	0	0	0	0	0	0	0	0	0	0	0	0	0	0	0	0	0	0	0	0	0	vacuole
AT3G56150	2	29	25	0	0	0	0	0	0	0	0	0	0	0	0.0752391	0.193059	0.112838	0.152069	0.0851799	0.13807	0.127045	0.125106	1.0155	0.975087	0	0.22912	0.102042	0.214623	0.207332	0.278333	0.0797782	0.181928	0.188481	0.965234	0.949109	0	cytosol,nucleus
AT3G56190	3	0	0
AT3G56240	11	0	6	0.534543	0.387249	0.387937	0.331343	0.434149	0	0.436576	0.255164	1.71096	0.286584	0	0	0	0	0	0	0	0	0	0	0	0	0.254115	0.565871	0	0.22995	0.257247	0.221203	0.273329	0.236134	1.15752	0.830677	0	cytosol
AT3G56310	24	1	5	0.150769	0.163836	0.328254	0.280367	0.551036	0.689405	0.214286	0.506936	0.422709	0.0701319	0	0	0	0	0	0	0	0	0	0	0	0	0	0.119703	0.201416	0.194573	0	0	0.10704	0.0648577	1.65038	0.760108	0	extracellular
AT3G56690	0	2	0
AT3G56940	27	100	1	0.457331	0.567965	0.284487	0.48597	0	0	0.436594	0.16199	2.6952	0.252009	0	0.815926	0.883245	0.7342	0.98946	0.981461	0.954523	0.811124	0.975148	0.831795	0.043947	0	0	0	0	0	0	0	0	0	0	0	0	plastid
AT3G57030	0	0	12	0	0	0	0	0	0	0	0	0	0	0	0	0	0	0	0	0	0	0	0	0	0	0.232939	0.259357	0	0.210788	0.353715	0.304155	0.164099	0.289552	0.566732	0.319311	0	endoplasmic reticulum
AT3G57050	1	0	28	0	0	0	0	0	0	0	0	0	0	0	0	0	0	0	0	0	0	0	0	0	0	0.423525	0.660183	0.238037	0.38325	0.428745	0.221203	0.440581	0.3444	1.27927	0.292658	0	plastid
AT3G57290	39	56	22	0.979995	0.496969	0.568974	0.546716	0	0	0.68198	0.182239	3.74224	0.00609553	1	0.356968	0.294415	0.412987	0.556571	0.635063	0.786078	0.35479	0.659238	0.538182	0.0292586	-1	0.559053	0.311229	0.523681	0.33726	0.282972	0	0.464654	0.206744	2.24748	0.215485	0	cytosol
AT3G57330	2	0	1
AT3G57410	0	0	1
AT3G57560	1	0	0
AT3G57610	8	24	19	0.217777	0.177489	0	0.0506218	0	0	0.131755	0.0168739	7.80821	0.18387	3	0.169985	0.245346	0.191198	0.0515344	0.144333	0.233952	0.202176	0.143273	1.41113	0.368032	0	0.232939	0.518715	0.2182	0.28105	0.157207	0.0675899	0.323285	0.168616	1.91729	0.321049	0	plastid
AT3G57790	3	0	0
AT3G58110	1	0	0
AT3G58140	0	8	0	0	0	0	0	0	0	0	0	0	0	0	0.0956164	0.0920047	0.172078	0	0	0	0.1199	0	0	0.0442947	2	0	0	0	0	0	0	0	0	0	0	0	plastid
AT3G58610	14	43	44	0.309472	0.280246	0.0561488	0.095915	0	0	0.215289	0.0319717	6.73374	0.110072	3	0.322076	0.426127	0.652085	0.0488221	0.0455787	0.177311	0.466763	0.0905705	5.15358	0.0231195	3	0.662036	0.491414	0.895769	0.332823	0.446798	0.320163	0.683073	0.366594	1.86329	0.175209	0	plastid
AT3G58730	8	0	9	0.085217	0.092603	0.185535	0.316937	0	0	0.121118	0.105646	1.14646	0.913815	0	0	0	0	0	0	0	0	0	0	0	0	0.243066	0.135317	0.113844	0	0.369094	0.211586	0.164076	0.19356	0.847674	0.854557	0	vacuole,golgi
AT3G58990	0	0	17	0	0	0	0	0	0	0	0	0	0	0	0	0	0	0	0	0	0	0	0	0	0	0.399323	0.444613	0.374058	0.2409	0.404245	0.347605	0.405998	0.330917	1.22689	0.214764	0	plastid
AT3G59020	0	6	4	0	0	0	0	0	0	0	0	0	0	0	0	0.0490692	0.0229437	0	0	0.0842227	0.0240043	0.0280742	0.85503	0.910205	0	0	0	0	0	0	0	0	0	0	0	0	cytosol,nucleus
AT3G59540	3	0	2
AT3G59690	0	0	1
AT3G59760	0	0	24	0	0	0	0	0	0	0	0	0	0	0	0	0	0	0	0	0	0	0	0	0	0	0.174704	0.291777	0.245475	0.395227	0.442143	0.456232	0.237319	0.431201	0.550367	0.0125644	-1	mitochondrion
AT3G59780	2	52	0	0	0	0	0	0	0	0	0	0	0	0	0.382465	0.602213	0.312869	0.084329	0.314907	0.114849	0.432516	0.171362	2.52399	0.0144353	1	0	0	0	0	0	0	0	0	0	0	0	plastid
AT3G59920	7	0	7	0.209999	0.0760667	0.0762019	0.13017	0	0	0.120756	0.0433901	2.78303	0.000253508	1	0	0	0	0	0	0	0	0	0	0	0	0.199662	0.222306	0	0.180675	0.101061	0	0.140656	0.0939122	1.49774	0.340279	0	cytosol,extracellular
AT3G59970	46	0	181	0.55391	0.648221	0.37107	0.435788	0	0	0.524401	0.145263	3.61002	0.131596	0	0	0	0	0	0	0	0	0	0	0	0	2.49143	2.36805	1.47997	1.48468	2.21456	0.846343	2.11315	1.51519	1.39464	0.136505	0	cytosol
AT3G60110	1	0	0
AT3G60190	0	0	4
AT3G60750	218	286	227	2.44999	2.12987	1.55579	2.20205	0.447716	0.497904	2.04522	1.04922	1.94927	0.138546	0	1.3705	2.33079	2.29437	1.00492	0.974245	1.19315	1.99855	1.05744	1.88999	0.0868477	0	2.32939	2.26938	2.0729	2.05518	2.24019	1.87562	2.22389	2.057	1.08113	0.147454	0	plastid
AT3G60820	14	0	13	0.391998	0.567965	0.711218	0.242985	0	0	0.55706	0.0809949	6.87772	0.105955	3	0	0	0	0	0	0	0	0	0	0	0	0.745403	0.622458	0	0.16863	0.754592	0.162216	0.455954	0.361812	1.26019	0.734238	0	cytosol,nucleus
AT3G60850	2	0	0
AT3G61050	6	8	7	0	0.133117	0.133353	0.113899	0	0	0.0888234	0.0379664	2.33953	0.59992	0	0.0478082	0.0920047	0	0.173929	0	0.105278	0.0466043	0.093069	0.50075	0.572588	0	0.174704	0.0972591	0.16365	0.0790454	0.0884287	0	0.145204	0.0558247	2.60108	0.184191	3	plasma membrane
AT3G61130	6	0	0	0.117599	0.0851948	0.0426731	0	0	0	0.0818224	0	0	0.0636632	2	0	0	0	0	0	0	0	0	0	0	0	0	0	0	0	0	0	0	0	0	0	0	golgi
AT3G61260	6	0	16	0	0	0.290953	0	0.108537	0.271584	0.0969843	0.126707	0.765421	0.533057	0	0	0	0	0	0	0	0	0	0	0	0	0.127057	0.282935	0	0.4599	1.15761	0	0.136664	0.539171	0.253471	0.255062	0	plasma membrane
AT3G61430	2	0	0
AT3G61440	25	5	52	0.362961	0.315536	0.632194	0.47247	0.0884378	0	0.436897	0.186969	2.33673	0.363975	0	0.0566615	0	0.203944	0	0	0	0.0868686	0	0	0.28917	2	0.828226	0.57635	0.678845	0.843151	0.943239	1.26168	0.694474	1.01602	0.683522	0.191503	0	mitochondrion
AT3G61470	86	145	48	2.32749	2.66234	2.66707	1.93628	0.895433	0.746856	2.5523	1.19286	2.13965	0.107625	0	2.77287	2.48413	2.40909	2.2031	2.27324	2.21084	2.55536	2.22906	1.14639	0.11564	0	1.39763	1.16711	1.47285	2.05518	0.353715	1.52077	1.34586	1.30989	1.02746	0.940489	0	plastid
AT3G61870	1	4	0
AT3G62020	0	0	12	0	0	0	0	0	0	0	0	0	0	0	0	0	0	0	0	0	0	0	0	0	0	0	0.444613	0.374058	0.542025	0.606368	0.347605	0.27289	0.498666	0.54724	0.309412	0	extracellular
AT3G62030	46	96	29	0.798515	0.631072	0.553169	0.674958	0.530627	0.442581	0.660919	0.549389	1.20301	0.00357704	0	1.13323	1.03591	1.07071	0.618413	0.833921	0.87342	1.07995	0.775251	1.39303	0.101183	0	0.414113	0.57635	0.387912	0.5621	0.314413	0.630839	0.459458	0.502451	0.914434	0.807426	0	plastid
AT3G62110	9	0	0	0.085217	0.185206	0.185535	0.158468	0.207637	0	0.151986	0.122035	1.24543	0.741558	0	0	0	0	0	0	0	0	0	0	0	0	0	0	0	0	0	0	0	0	0	0	0	extracellular
AT3G62120	0	0	3
AT3G62360	0	0	1
AT3G62410	0	2	0
AT3G62870	4	0	11	0	0	0	0	0	0	0	0	0	0	0	0	0	0	0	0	0	0	0	0	0	0	0.524112	0.389036	0.3273	0.158091	0.353715	0.152077	0.413483	0.221294	1.86847	0.182786	0	cytosol
AT3G63140	7	43	3	0.126451	0.0687055	0	0.235147	0	0	0.0650522	0.0783822	0.829936	0.820449	0	0.246752	0.569836	0.666109	0.119693	0.279353	0.217349	0.494232	0.205465	2.40543	0.0897305	0	0	0	0	0	0	0	0	0	0	0	0	plastid
AT3G63160	5	12	1	0.391998	0.425974	0	0.728954	0	0.597484	0.272657	0.442146	0.616668	0.636433	0	0.611945	0.58883	1.1013	0.371048	1.03919	0	0.767358	0.470081	1.6324	0.575854	0	0	0	0	0	0	0	0	0	0	0	0	plastid
AT3G63190	27	15	0	0.391998	0.425974	0.426731	0.364477	0.596955	0.896227	0.414901	0.61922	0.670038	0.292811	0	0.152986	0.368019	0.137662	0.278286	0.0865995	0.168445	0.219556	0.177777	1.23501	0.766259	0	0	0	0	0	0	0	0	0	0	0	0	plastid
AT3G63410	4	74	0	0	0	0	0	0	0	0	0	0	0	0	0.882612	0.962511	0.794207	0.356777	0.466305	0.9718	0.879777	0.598294	1.47048	0.345131	0	0	0	0	0	0	0	0	0	0	0	0	plastid
AT3G63460	1	0	1
AT3G63490	23	47	0	0.244999	0.665584	0.333383	0.227798	0	0	0.414655	0.0759327	5.46083	0.21209	0	0.239041	0.460024	0.688312	0.173929	0.432998	0.263196	0.462459	0.290041	1.59446	0.306982	0	0	0	0	0	0	0	0	0	0	0	0	plastid
AT3G63520	0	2	5	0	0	0	0	0	0	0	0	0	0	0	0	0	0	0	0	0	0	0	0	0	0	0.0735595	0.163805	0	0	0.148933	0	0.0791214	0.0496442	1.59377	0.319687	0	vacuole
AT3G63540	7	2	0	0.435554	0.473304	0.237073	0.404975	0	0	0.381977	0.134992	2.82964	0.193214	0	0	0	0	0	0	0	0	0	0	0	0	0	0	0	0	0	0	0	0	0	0	0	plastid
AT4G00165	3	0	0
AT4G00370	0	9	0	0	0	0	0	0	0	0	0	0	0	0	0	0.245346	0	0	0	0.224594	0.081782	0.0748646	1.0924	0.963979	0	0	0	0	0	0	0	0	0	0	0	0	plastid
AT4G00400	4	0	0
AT4G00490	0	5	0	0	0	0	0	0	0	0	0	0	0	0	0	0.0387388	0.0724539	0	0	0.0886554	0.0370643	0.0295518	1.25421	0.69012	0	0	0	0	0	0	0	0	0	0	0	0	plastid
AT4G00570	13	0	10	0.166808	0.0906327	0.136191	0.155097	0	0	0.13121	0.0516989	2.53797	0.160309	0	0	0	0	0	0	0	0	0	0	0	0	0.118947	0.264876	0.111421	0.107636	0	0	0.165081	0.0358787	4.60109	0.221829	3	mitochondrion
AT4G00630	0	1	0
AT4G00670	0	0	1
AT4G00860	0	0	16	0	0	0	0	0	0	0	0	0	0	0	0	0	0	0	0	0	0	0	0	0	0	1.59729	0.889226	0.748115	1.08405	1.21274	0.69521	1.07821	0.997332	1.0811	0.769972	0	mitochondrion
AT4G01050	27	44	22	0.419998	0.456401	0.228606	0.390511	0.170559	0.426775	0.368335	0.329282	1.1186	0.806218	0	0.601017	0.368019	0.393321	0.46381	0.432998	0.240636	0.454119	0.379148	1.19774	0.396913	0	0.399323	0.444613	0.187029	0.36135	0.303184	0.434506	0.343655	0.366347	0.938059	0.863319	0	plastid
AT4G01070	2	0	0
AT4G01100	4	0	0
AT4G01150	25	36	6	0.712724	0.968122	1.35778	0.994029	0.434149	0.271584	1.01288	0.566587	1.78768	0.377928	0	0.695392	0.936775	1.00118	0.84329	0.787269	0.918793	0.877783	0.849784	1.03295	0.785286	0	0.254115	0.282935	0.238037	0.22995	0.514494	0	0.258362	0.248148	1.04116	0.946867	0	plastid
AT4G01310	9	18	0	0.255651	0.185206	0	0.316937	0	0	0.146952	0.105646	1.39099	0.633256	0	0.266063	0.19201	0.17956	0.161325	0.301216	0.146474	0.212544	0.203005	1.04699	0.893328	0	0	0	0	0	0	0	0	0	0	0	0	plastid
AT4G01400	1	0	0
AT4G01690	0	3	0
AT4G01800	0	62	0	0	0	0	0	0	0	0	0	0	0	0	0.19568	0.154054	0.208094	0.17258	0.161115	0.254627	0.185943	0.196107	0.948169	0.664198	0	0	0	0	0	0	0	0	0	0	0	0	plastid
AT4G01850	2	0	0
AT4G01900	0	0	5	0	0	0	0	0	0	0	0	0	0	0	0	0	0	0	0	0	0	0	0	0	0	0.147119	0	0	0.266258	0.148933	0.128065	0.0490397	0.181085	0.27081	0.00443988	-1	plastid
AT4G02080	7	0	0	0.279999	0.304267	0	0.260341	0	0.213387	0.194755	0.157909	1.23334	0.828515	0	0	0	0	0	0	0	0	0	0	0	0	0	0	0	0	0	0	0	0	0	0	0	plasma membrane
AT4G02450	2	0	22	0	0	0	0	0	0	0	0	0	0	0	0	0	0	0	0	0	0	0	0	0	0	0.372702	1.03743	0.34912	1.01178	0.754592	0.486647	0.586417	0.751006	0.780842	0.599765	0	cytosol
AT4G02510	0	4	0
AT4G02520	102	2	9	2.74399	2.69783	2.70263	2.06537	2.54701	1.99161	2.71482	2.20133	1.23326	0.105599	0	0	0	0	0	0	0	0	0	0	0	0	0.372702	0.207486	0.17456	0.33726	0.377296	0.162216	0.251583	0.292257	0.860826	0.594897	0	cytosol
AT4G02530	23	22	10	0.839996	0.760668	0.457211	0.911193	0.341117	0	0.685958	0.417437	1.64326	0.255383	0	0.546379	0.315445	0.196661	0.265034	0.618568	0.60159	0.352828	0.495064	0.712692	0.574359	0	0.399323	0.666919	0.187029	0.180675	0.202123	0.347605	0.417757	0.243468	1.71586	0.439066	0	plastid
AT4G02580	6	0	0	0.230587	0.250573	0	0.214398	0	0	0.160387	0.0714661	2.24423	0.386627	0	0	0	0	0	0	0	0	0	0	0	0	0	0	0	0	0	0	0	0	0	0	0	mitochondrion
AT4G02620	38	0	7	1.56799	1.49091	1.70692	1.45791	1.19391	0.597484	1.58861	1.0831	1.46672	0.241127	0	0	0	0	0	0	0	0	0	0	0	0	0	0	0.26184	0.50589	0.565944	0.486647	0.0872801	0.519494	0.16801	0.0543944	0	vacuole
AT4G02930	12	0	19	0.158918	0.057564	0.115333	0.295522	0	0	0.110605	0.0985073	1.12281	0.888437	0	0	0	0	0	0	0	0	0	0	0	0	0.226643	0.252348	0.283071	0.205091	0.305916	0.131526	0.25402	0.214177	1.18603	0.574463	0	mitochondrion
AT4G03080	0	1	0
AT4G03190	0	0	1
AT4G03280	47	59	25	1.30666	1.41991	1.3039	1.21492	0	0	1.34349	0.404975	3.31747	0.157722	0	0.934915	1.14495	1.14719	0.412275	0.673552	0.748646	1.07568	0.611491	1.75912	0.0059625	1	0.776462	0.518715	0.581867	0.5621	0.786033	0.540719	0.625681	0.629617	0.993748	0.980246	0	plastid
AT4G03520	5	8	2	0.301537	0.327672	0.164127	0	0	0	0.264445	0	0	0.0348778	2	0.353045	0.226473	0.211788	0	0	0.129573	0.263769	0.0431911	6.10702	0.10615	3	0	0	0	0	0	0	0	0	0	0	0	plastid
AT4G03560	35	0	18	0.890905	0.387249	0.323281	0.497014	0	0	0.533812	0.165671	3.22211	0.00371837	1	0	0	0	0	0	0	0	0	0	0	0	0.33882	0.377247	0.158691	0.07665	0.514494	0.0737344	0.291586	0.221626	1.31567	0.606419	0	vacuole
AT4G04020	0	7	0	0	0	0	0	0	0	0	0	0	0	0	0.0665157	0.19201	0.0598532	0.0806625	0	0.0732371	0.106126	0.0512999	2.06874	0.507955	0	0	0	0	0	0	0	0	0	0	0	0	plastid
AT4G04610	0	0	8	0	0	0	0	0	0	0	0	0	0	0	0	0	0	0	0	0	0	0	0	0	0	0	0	0.0770119	0.297583	0.249681	0	0.0256706	0.182421	0.140722	0.314418	0	plastid
AT4G04640	188	385	152	2.75851	2.76094	2.68682	2.56484	2.29938	1.88097	2.73542	2.2484	1.21661	0.110788	0	3.34303	4.25266	4.43579	3.2982	3.65642	3.49368	4.01049	3.48277	1.15152	0.180837	0	2.69173	2.76648	2.13351	2.43577	2.51531	2.7036	2.53058	2.55156	0.991777	0.946044	0	plastid
AT4G04700	1	0	0
AT4G04720	1	0	0
AT4G04850	0	1	0
AT4G04910	1	0	13	0	0	0	0	0	0	0	0	0	0	0	0	0	0	0	0	0	0	0	0	0	0	0.243066	0.135317	0.170765	0	0.246062	0	0.18305	0.0820208	2.23175	0.448039	0	endoplasmic reticulum,golgi
AT4G05180	84	224	54	1.7294	1.62872	1.88264	1.28639	1.96644	2.63596	1.74692	1.96293	0.889956	0.600669	0	3.41969	2.85756	2.99618	4.36527	3.97339	3.66616	3.09114	4.00161	0.772476	0.0197545	0	1.31542	1.83076	1.07817	1.6367	1.33163	1.43132	1.40811	1.46655	0.960154	0.85346	0	plastid
AT4G05390	0	0	4
AT4G05530	0	0	1
AT4G08160	0	0	1
AT4G08390	5	0	0	0	0	0.237073	0	0.0884378	0.110645	0.0790242	0.066361	1.19082	0.857843	0	0	0	0	0	0	0	0	0	0	0	0	0	0	0	0	0	0	0	0	0	0	0	mitochondrion,plastid
AT4G08850	12	0	0	0.0839996	0.0912801	0.0914423	0.0781022	0	0	0.0889073	0.0260341	3.41504	0.158028	0	0	0	0	0	0	0	0	0	0	0	0	0	0	0	0	0	0	0	0	0	0	0	plasma membrane
AT4G08870	64	84	19	1.22499	2.04112	0.80012	0.683395	0.198985	0.746856	1.35541	0.543078	2.4958	0.267507	0	1.01991	0.920047	0.745672	1.00492	1.01033	0.912412	0.895209	0.975887	0.917329	0.265324	0	0.349408	0.389036	0.4364	0.210788	0.47162	0.304155	0.391615	0.328854	1.19085	0.478947	0	mitochondrion
AT4G09000	75	0	61	1.06909	1.64581	2.03667	1.1597	0.651224	0.67896	1.58385	0.829961	1.90835	0.225268	0	0	0	0	0	0	0	0	0	0	0	0	1.14352	1.13174	0.952147	1.3797	1.80073	1.10602	1.0758	1.42882	0.752932	0.157741	0	cytosol
AT4G09010	60	87	14	1.30666	1.41991	1.06683	1.06306	0.198985	0	1.26447	0.420681	3.00576	0.10861	0	0.828675	0.981384	0.975109	1.15952	1.01033	0.842227	0.928389	1.00403	0.924666	0.633763	0	0.232939	0.129679	0.2182	0.421575	0.353715	0.20277	0.193606	0.32602	0.593847	0.217994	0	plastid
AT4G09320	63	23	63	1.80922	1.8022	1.96953	1.54202	1.65311	1.83841	1.86032	1.67785	1.10875	0.0506035	0	0.235363	0.452946	0.635365	0.428132	0.53292	0.518293	0.441225	0.493115	0.894771	0.624409	0	2.1502	1.67585	2.21557	2.14031	1.52369	3.18192	2.01387	2.28197	0.882514	0.52534	0	cytosol
AT4G09650	113	96	36	2.44999	2.66234	2.13365	2.61968	3.13402	2.42728	2.41533	2.72699	0.885711	0.0707829	0	1.24301	2.0241	1.63474	1.27548	1.73199	1.57917	1.63395	1.52888	1.06872	0.391577	0	0.524112	0.583554	1.3092	1.58091	1.06114	0.912464	0.805623	1.18484	0.679943	0.46412	0	plastid
AT4G09670	0	1	0
AT4G09800	51	7	59	2.74399	3.1948	2.56038	1.82239	0	0	2.83306	0.607462	4.66376	0.081442	0	0.305972	0.147208	0.412987	0	0	0.168445	0.288722	0.0561484	5.14213	0.0372996	3	3.07479	3.11229	3.66576	1.77062	1.9808	2.43324	3.28428	2.06155	1.59311	0.001674	1	cytosol
AT4G10010	0	1	0
AT4G10300	0	1	0
AT4G10320	0	3	8	0	0	0	0	0	0	0	0	0	0	0	0	0	0	0	0	0	0	0	0	0	0	0.0755476	0.126174	0	0	0.114718	0	0.0672405	0.0382394	1.75841	0.342618	0	cytosol
AT4G10340	330	566	295	5.68397	6.38961	6.72101	7.19842	4.89503	4.33176	6.26486	5.47507	1.14425	0.572426	0	7.41983	7.50759	6.4013	7.792	8.83315	7.41159	7.10957	8.01225	0.887338	0.0844659	0	6.4291	5.29089	7.72429	6.32363	6.36687	7.42137	6.48143	6.70396	0.966807	0.656716	0	plastid
AT4G11010	8	5	14	0.170434	0.092603	0.185535	0	0.207637	0.129888	0.149524	0.112508	1.32901	0.699025	0	0.133031	0	0	0.0806625	0.0753039	0.0732371	0.0443438	0.0764012	0.580407	0.526943	0	0.243066	0.270634	0.227687	0.329928	0.369094	0.211586	0.247129	0.303536	0.814167	0.261432	0	mitochondrion
AT4G11150	12	0	9	0.206315	0.448393	0.44919	0.19183	0	0	0.367966	0.0639434	5.75456	0.170544	3	0	0	0	0	0	0	0	0	0	0	0	0.294238	0.327609	0.137811	0.133129	0.297865	0.128065	0.253219	0.186353	1.35882	0.294328	0	vacuole,golgi
AT4G11420	0	10	15	0	0	0	0	0	0	0	0	0	0	0	0	0.0204455	0.114719	0	0.0240554	0.0467904	0.0450547	0.0236153	1.90787	0.454102	0	0.232939	0.0864525	0.0363667	0.0351313	0.157207	0.0337949	0.118586	0.0753776	1.57322	0.643787	0	cytosol,nucleus
AT4G11600	23	0	6	0.461174	0.751718	0.251018	0.321597	0.84276	0.351461	0.48797	0.505273	0.965756	0.845975	0	0	0	0	0	0	0	0	0	0	0	0	0	0.183076	0.154024	0.148791	0.499362	0	0.112367	0.216051	0.520092	0.529837	0	mitochondrion
AT4G12050	0	0	1
AT4G12060	0	1	5	0	0	0	0	0	0	0	0	0	0	0	0	0	0	0	0	0	0	0	0	0	0	0.232939	0.259357	0	0.421575	0	0.20277	0.164099	0.208115	0.7885	0.79907	0	plastid
AT4G12320	0	2	0
AT4G12420	89	27	77	0.928417	0.784689	0.729934	0.95915	1.0054	0.628931	0.814346	0.864493	0.941993	0.644991	0	0.201298	0.271172	0.0724539	0.0976441	0.227894	0.265966	0.181641	0.197168	0.921251	0.879806	0	1.02983	0.819024	1.03358	1.33129	0.819129	0.448228	0.960812	0.866216	1.10921	0.751151	0	plasma membrane
AT4G12650	1	0	2
AT4G12720	0	0	1
AT4G12730	9	0	7	0.267272	0.0968122	0	0.165671	0.108537	0.271584	0.121361	0.181931	0.667073	0.638496	0	0	0	0	0	0	0	0	0	0	0	0	0.254115	0.282935	0	0.22995	0.128624	0	0.179017	0.119525	1.49774	0.340279	0	plasma membrane
AT4G12800	102	258	38	3.7418	4.06611	4.07334	5.30149	1.08537	0.543168	3.96042	2.31001	1.71446	0.413794	0	6.11945	6.28978	6.38253	5.39706	7.08542	5.97215	6.26392	6.15154	1.01827	0.830797	0	2.03292	1.98055	2.14233	0.919801	0.514494	1.76963	2.05193	1.06797	1.92133	0.0925577	0	plastid
AT4G13010	8	0	2	0.186666	0.202845	0.203205	0.173561	0	0	0.197572	0.0578535	3.41504	0.158028	0	0	0	0	0	0	0	0	0	0	0	0	0	0	0	0	0	0	0	0	0	0	0	plastid
AT4G13340	10	0	11	0.085217	0.370412	0.185535	0.237703	0	0	0.213721	0.0792342	2.69734	0.472336	0	0	0	0	0	0	0	0	0	0	0	0	0.486133	0.135317	0	0.329928	0.369094	0	0.20715	0.233007	0.889027	0.840708	0	extracellular
AT4G13360	0	0	1
AT4G13430	0	0	140	0	0	0	0	0	0	0	0	0	0	0	0	0	0	0	0	0	0	0	0	0	0	2.11762	2.07486	2.14233	1.6863	2.22948	1.32722	2.1116	1.74767	1.20824	0.325865	0	plastid
AT4G13770	0	0	146	0	0	0	0	0	0	0	0	0	0	0	0	0	0	0	0	0	0	0	0	0	0	3.11472	2.04522	1.72066	1.51767	2.10208	0.973294	2.29353	1.53101	1.49805	0.25137	0	endoplasmic reticulum
AT4G13780	0	0	3
AT4G13840	7	0	0	0.135172	0.0734438	0.147149	0.125682	0	0	0.118588	0.0418939	2.83067	0.193613	0	0	0	0	0	0	0	0	0	0	0	0	0	0	0	0	0	0	0	0	0	0	0	cytosol
AT4G13930	146	0	269	2.50068	2.57053	2.2808	2.38795	0.164677	0.309044	2.45067	0.953892	2.56913	0.167113	0	0	0	0	0	0	0	0	0	0	0	0	5.10858	4.07817	3.97275	4.53557	4.19579	3.27228	4.3865	4.00121	1.09629	0.268747	0	cytosol
AT4G13940	84	4	143	1.54424	1.41991	1.16381	0.994029	0	0	1.37599	0.331343	4.15276	0.0559426	0	0	0	0	0	0	0	0	0	0	0	0	1.86351	1.98055	2.06298	2.1462	2.48672	1.25349	1.96901	1.96214	1.0035	0.988037	0	cytosol
AT4G14030	0	3	4
AT4G14040	0	0	139	0	0	0	0	0	0	0	0	0	0	0	0	0	0	0	0	0	0	0	0	0	0	2.52475	1.90753	2.11162	1.87669	2.19075	1.56983	2.1813	1.87909	1.16083	0.412465	0	cytosol
AT4G14210	0	28	0	0	0	0	0	0	0	0	0	0	0	0	0.208617	0.26765	0.156435	0.084329	0.11809	0.153132	0.210901	0.118517	1.7795	0.177272	0	0	0	0	0	0	0	0	0	0	0	0	plastid
AT4G14320	1	0	4
AT4G14680	0	0	11	0	0	0	0	0	0	0	0	0	0	0	0	0	0	0	0	0	0	0	0	0	0	0.0931754	0.207486	0.0872801	0.0843151	0.282972	0.243324	0.129314	0.203537	0.635334	0.259326	0	plastid
AT4G14880	71	1	79	1.67999	1.62276	1.11763	1.56204	0.682235	0.284516	1.47346	0.842932	1.74802	0.134603	0	0	0	0	0	0	0	0	0	0	0	0	1.59729	2.07486	1.37154	1.32495	2.15598	1.73803	1.68123	1.73965	0.966419	0.781811	0	cytosol
AT4G15000	5	5	14	0.559997	0.608534	0	0.260341	0	0	0.38951	0.0867803	4.48847	0.226987	0	0.437103	0.210296	0.196661	0	0.247427	0	0.281354	0.0824758	3.41135	0.28347	3	0	0.444613	1.12217	1.4454	0.808491	1.39042	0.522262	1.21477	0.429926	0.207987	0	cytosol
AT4G15110	0	23	0	0	0	0	0	0	0	0	0	0	0	0	0.0764931	0.220811	0.172078	0	0.129899	0.294779	0.156461	0.14156	1.10527	0.848886	0	0	0	0	0	0	0	0	0	0	0	0	plastid
AT4G15210	3	0	11	0	0	0	0	0	0	0	0	0	0	0	0	0	0	0	0	0	0	0	0	0	0	0.155292	0.172905	0.290934	0.210788	0	0	0.206377	0.0702625	2.93723	0.312572	3	extracellular
AT4G15415	0	0	1
AT4G15940	0	0	1
AT4G16045	0	1	0
AT4G16143	36	1	19	0.634115	0.626432	0.502036	0.375197	0	0	0.587528	0.125066	4.69775	0.0503786	0	0	0	0	0	0	0	0	0	0	0	0	0.411068	0.366152	0.154024	0.371978	0.166454	0.0715658	0.310414	0.203333	1.52663	0.155259	0	nucleus
AT4G16155	0	33	0	0	0	0	0	0	0	0	0	0	0	0	0.274591	0.075491	0.247086	0	0.35528	0.38872	0.199056	0.248	0.802645	0.79662	0	0	0	0	0	0	0	0	0	0	0	0	plastid
AT4G16260	17	0	0	0.41263	0	0	0	0.25135	1.72956	0.137543	0.660303	0.208303	0.495791	0	0	0	0	0	0	0	0	0	0	0	0	0	0	0	0	0	0	0	0	0	0	0	extracellular
AT4G16390	0	22	0	0	0	0	0	0	0	0	0	0	0	0	0.0956164	0.0920047	0.0573594	0.115952	0.144333	0.245649	0.0816601	0.168645	0.484214	0.2332	0	0	0	0	0	0	0	0	0	0	0	0	plastid
AT4G16450	2	0	9	0	0	0	0	0	0	0	0	0	0	0	0	0	0	0	0	0	0	0	0	0	0	0.698816	0.778072	0.3273	0.632363	0.70743	0	0.601396	0.446597	1.34662	0.214574	0	mitochondrion
AT4G16500	1	0	9	0	0	0	0	0	0	0	0	0	0	0	0	0	0	0	0	0	0	0	0	0	0	0.798646	0.889226	0.748115	0.36135	0	0.69521	0.811996	0.352187	2.30558	0.197444	0	extracellular
AT4G16660	14	0	8	0.0675859	0.110166	0.147149	0.0628409	0.123508	0	0.1083	0.0621163	1.7435	0.458882	0	0	0	0	0	0	0	0	0	0	0	0	0	0.10732	0.0451449	0.130834	0.0975765	0	0.0508217	0.0761367	0.667506	0.683978	0	endoplasmic reticulum
AT4G16830	0	0	6	0	0	0	0	0	0	0	0	0	0	0	0	0	0	0	0	0	0	0	0	0	0	0.087352	0.0972591	0	0	0.0884287	0.228116	0.061537	0.105515	0.583207	0.688367	0	cytosol
AT4G17090	0	22	0	0	0	0	0	0	0	0	0	0	0	0	0.120779	0.154955	0.289816	0.0976441	0.0911574	0.132983	0.188517	0.107262	1.75754	0.176421	0	0	0	0	0	0	0	0	0	0	0	0	plastid
AT4G17140	0	0	3
AT4G17170	17	0	1	0.435554	0.59163	0.355609	0.506218	0	0	0.460931	0.168739	2.73161	0.270643	0	0	0	0	0	0	0	0	0	0	0	0	0	0	0	0	0	0	0	0	0	0	0	endoplasmic reticulum
AT4G17210	1	0	0
AT4G17260	0	0	1
AT4G17340	16	0	4	0	0	1.60024	3.64477	2.38782	0.746856	0.533413	2.25982	0.236043	0.32654	0	0	0	0	0	0	0	0	0	0	0	0	0	0	0	0	0	0	0	0	0	0	0	vacuole
AT4G17470	13	0	0	0.244999	0.39935	0.133353	0.227798	0.596955	0.186714	0.259234	0.337156	0.768886	0.342934	0	0	0	0	0	0	0	0	0	0	0	0	0	0	0	0	0	0	0	0	0	0	0	extracellular
AT4G17530	1	0	0
AT4G18030	0	0	26	0	0	0	0	0	0	0	0	0	0	0	0	0	0	0	0	0	0	0	0	0	0	0.535263	0.529751	0.167132	0	0.361241	0	0.410716	0.120414	3.41087	0.141248	3	golgi
AT4G18100	5	0	12	0.559997	0.608534	0	0.260341	0	0	0.38951	0.0867803	4.48847	0.226987	0	0	0	0	0	0	0	0	0	0	0	0	0.798646	0.889226	0.748115	0.7227	0.808491	0.69521	0.811996	0.742134	1.09414	0.0147855	0	cytosol
AT4G18440	0	64	0	0	0	0	0	0	0	0	0	0	0	0	0.480814	0.504712	0.707978	0.212027	0.346398	0.577527	0.564501	0.378651	1.49082	0.0479711	0	0	0	0	0	0	0	0	0	0	0	0	plastid
AT4G18480	2	11	0	0	0	0	0	0	0	0	0	0	0	0	0	0.0920047	0.086039	0.173929	0.216499	0	0.0593479	0.130142	0.456023	0.468139	0	0	0	0	0	0	0	0	0	0	0	0	plastid
AT4G18670	3	0	21	0	0	0	0	0	0	0	0	0	0	0	0	0	0	0	0	0	0	0	0	0	0	0.559053	0.778072	0	0.758835	0.70743	0.121662	0.445708	0.529309	0.842057	0.407397	0	extracellular
AT4G18760	24	0	0	0.362961	0.552188	0.395121	0.404975	0.0884378	0	0.436757	0.164471	2.65553	0.227745	0	0	0	0	0	0	0	0	0	0	0	0	0	0	0	0	0	0	0	0	0	0	0	plasma membrane
AT4G18810	0	1	0
AT4G19006	3	0	0
AT4G19170	0	14	0	0	0	0	0	0	0	0	0	0	0	0	0.0728506	0.175247	0.163884	0	0	0.080212	0.137327	0.0267373	5.13616	0.0764891	3	0	0	0	0	0	0	0	0	0	0	0	plastid
AT4G19880	5	0	0	0.202758	0.0734438	0	0.0628409	0	0	0.0920672	0.020947	4.39525	0.22046	0	0	0	0	0	0	0	0	0	0	0	0	0	0	0	0	0	0	0	0	0	0	0	plastid
AT4G20260	176	15	56	2.28666	3.10606	3.64499	2.27798	2.78579	1.74266	3.01257	2.26881	1.32782	0.332221	0	0.0637442	0.245346	0.286797	0	0.144333	0.210557	0.198629	0.118296	1.67908	0.0180826	1	0.815285	1.03743	1.091	0.843151	1.53276	1.01385	0.981239	1.12992	0.868414	0.487084	0	plasma membrane
AT4G20360	171	394	201	3.09805	2.61081	1.65186	3.40963	0.154053	0	2.45357	1.18789	2.06548	0.263565	0	3.25712	3.84639	4.12987	2.63324	2.8494	3.20589	3.74446	2.89618	1.2929	0.0176341	0	2.70509	3.01189	3.63198	2.12148	3.55997	2.59022	3.11632	2.75722	1.13024	0.526605	0	plastid
AT4G20850	0	8	11	0	0	0	0	0	0	0	0	0	0	0	0.0332579	0.0480025	0.0448899	0	0	0	0.0420501	0	0	0.0111953	2	0.121533	0.0676585	0	0	0.153789	0	0.0630639	0.051263	1.2302	0.862783	0	plastid
AT4G21105	1	0	0
AT4G21150	58	0	18	0.435554	0.59163	0.395121	0.438723	0.353751	0	0.474102	0.264158	1.79477	0.211572	0	0	0	0	0	0	0	0	0	0	0	0	0.207056	0.172905	0.193956	0.234208	0.0524022	0.0450599	0.191306	0.110557	1.73038	0.277067	0	plasma membrane
AT4G21280	100	229	62	1.95999	1.89322	1.54097	1.82239	2.38782	2.82145	1.79806	2.34389	0.767127	0.314712	0	3.48468	3.1895	3.36508	3.81354	3.17532	3.27533	3.34642	3.4214	0.978087	0.619387	0	1.70822	1.90195	1.16373	1.82683	1.41486	1.3518	1.5913	1.53116	1.03928	0.805456	0	plastid
AT4G21580	11	0	0	0.290369	0.157768	0.0790242	0.269983	0	0	0.17572	0.0899944	1.95257	0.164078	0	0	0	0	0	0	0	0	0	0	0	0	0	0	0	0	0	0	0	0	0	0	0	cytosol
AT4G21650	0	0	114	0	0	0	0	0	0	0	0	0	0	0	0	0	0	0	0	0	0	0	0	0	0	0.745403	0.968268	1.16373	1.18041	1.63495	1.13551	0.959135	1.31696	0.728297	0.221938	0	extracellular
AT4G21865	0	1	0
AT4G21960	7	0	0	0	0	0	0.38366	0.377024	0	0	0.253562	0	0.183534	-2	0	0	0	0	0	0	0	0	0	0	0	0	0	0	0	0	0	0	0	0	0	0	extracellular
AT4G22310	0	0	2
AT4G22670	5	0	16	0.163333	0.266234	0	0	0	0	0.143189	0	0	0.205967	2	0	0	0	0	0	0	0	0	0	0	0	0	0.129679	0.545501	0.632363	0.47162	0	0.22506	0.367994	0.611585	0.725663	0	cytosol
AT4G22690	12	0	0	0.201025	0.109224	0.109418	0.186911	0	0	0.139889	0.0623038	2.24527	0.134398	0	0	0	0	0	0	0	0	0	0	0	0	0	0	0	0	0	0	0	0	0	0	0	endoplasmic reticulum
AT4G22890	6	21	0	0.206315	0.112098	0.112298	0.19183	0	0	0.14357	0.0639434	2.24527	0.134398	0	0.322076	0.154955	0.217362	0.292932	0.546944	0.265966	0.231464	0.368614	0.627931	0.400223	0	0	0	0	0	0	0	0	0	0	0	0	plastid
AT4G22930	3	7	4	0	0	0	0	0	0	0	0	0	0	0	0.139078	0.0669125	0.125148	0	0	0.153132	0.11038	0.051044	2.16244	0.344792	0	0	0	0	0	0	0	0	0	0	0	0	plastid
AT4G23100	52	80	96	0.534543	0.903581	0.711218	0.71791	0.361791	0	0.716447	0.3599	1.99068	0.32336	0	0.556313	0.579908	0.542307	0.787071	0.734784	0.714616	0.55951	0.74549	0.750525	0.0148845	0	1.35528	1.50899	1.50757	1.9929	0.600243	0.884813	1.45728	1.15932	1.25701	0.594555	0	plastid
AT4G23180	2	0	0
AT4G23400	17	0	3	0.65333	0.887445	0.533413	0.759327	0	0	0.691396	0.253109	2.73161	0.270643	0	0	0	0	0	0	0	0	0	0	0	0	0	0	0	0	0	0	0	0	0	0	0	plasma membrane
AT4G23600	86	184	0	0.849329	1.27792	0.426731	1.03269	1.2735	1.59329	0.851327	1.29983	0.654954	0.342171	0	1.88683	1.57021	1.23896	1.73156	2.36705	1.06682	1.56534	1.72181	0.909122	0.673419	0	0	0	0	0	0	0	0	0	0	0	0	cytosol
AT4G23630	0	0	1
AT4G23650	18	0	2	0.217777	0.236652	0.414877	0.151865	0	0	0.289769	0.0506218	5.72418	0.140907	0	0	0	0	0	0	0	0	0	0	0	0	0	0	0	0	0	0	0	0	0	0	0	cytosol
AT4G23670	133	1	0	4.50798	4.25974	6.1876	3.64477	5.49199	5.37736	4.9851	4.83804	1.0304	0.850936	0	0	0	0	0	0	0	0	0	0	0	0	0	0	0	0	0	0	0	0	0	0	0	cytosol
AT4G23690	0	0	1
AT4G23720	2	0	0
AT4G23850	6	0	1	0.182325	0.0990637	0	0	0	0	0.0937961	0	0	0.217059	2	0	0	0	0	0	0	0	0	0	0	0	0	0	0	0	0	0	0	0	0	0	0	plasma membrane
AT4G24190	143	53	260	1.40528	1.40652	1.20773	1.30662	0.0450532	0.0563665	1.33984	0.469345	2.8547	0.155688	0	0.230923	0.61105	0.337663	0	0.0653581	0.254257	0.393212	0.106538	3.6908	0.170208	3	2.26785	1.99656	2.12436	2.29082	2.45598	2.11187	2.12959	2.28622	0.93149	0.410446	0	endoplasmic reticulum
AT4G24280	11	37	46	0.130666	0.141991	0	0.121492	0.106125	0	0.0908858	0.0758726	1.19787	0.297589	0	0.135988	0.294415	0.305917	0.082455	0.230932	0.224594	0.24544	0.179327	1.36867	0.0147852	0	0.310585	0.484134	0.465494	0.61831	0.503061	0.378503	0.420071	0.499958	0.840212	0.568062	0	plastid
AT4G24620	1	20	18	0	0	0	0	0	0	0	0	0	0	0	0.0312217	0.150212	0.280944	0	0.0353468	0.10313	0.154126	0.0461588	3.33903	0.126059	3	0.285231	0.254064	0.106874	0.154864	0.173248	0.0496579	0.21539	0.125923	1.71048	0.0534373	0	plastid
AT4G24770	0	6	0	0	0	0	0	0	0	0	0	0	0	0	0	0.0774777	0.0724539	0.0976441	0.182315	0.0886554	0.0499772	0.122871	0.406744	0.124309	0	0	0	0	0	0	0	0	0	0	0	0	plastid
AT4G24820	43	9	28	0.829227	0.81918	0.9027	0.771009	0	0	0.850369	0.257003	3.30879	0.157848	0	0.0588408	0.0566183	0.105894	0.0713553	0.13323	0.129573	0.0737844	0.111386	0.66242	0.197517	0	0.752571	0.35911	0.503539	0.486433	0.544177	0.280758	0.538407	0.437123	1.23171	0.553992	0	cytosol,nucleus
AT4G24830	28	0	58	0.370809	0.230256	0.230665	0.246268	0.322679	0.242223	0.277243	0.27039	1.02535	0.923672	0	0	0	0	0	0	0	0	0	0	0	0	0.679929	0.925275	0.566141	0.751999	0.917746	0.460342	0.723782	0.710029	1.01937	0.814247	0	plastid
AT4G25050	0	12	5	0	0	0	0	0	0	0	0	0	0	0	0.353045	0.226473	0.211788	0.285421	0.13323	0.259147	0.263769	0.225933	1.16747	0.473787	0	0	0.478814	0	0.389146	0.217671	0	0.159605	0.202272	0.789058	0.842306	0	plastid
AT4G25080	4	1	0
AT4G25100	28	5	2	0.244999	0.532467	0.266707	0.455596	1.04467	1.68043	0.348058	1.06023	0.328285	0.187577	0	0	0.184009	0.172078	0	0	0.105278	0.118696	0.0350928	3.38234	0.260292	3	0	0	0	0	0	0	0	0	0	0	0	plastid
AT4G25130	1	0	0
AT4G25450	0	15	0	0	0	0	0	0	0	0	0	0	0	0	0.0651005	0.219245	0.0585798	0.0394731	0	0.107518	0.114309	0.0489971	2.33296	0.499674	0	0	0	0	0	0	0	0	0	0	0	0	plastid
AT4G26120	1	1	0
AT4G26300	5	22	1	0.0445452	0.0968122	0.0969843	0	0	0	0.0794472	0	0	0.0450158	2	0.104309	0.133825	0.187722	0.084329	0.0787269	0.191415	0.141952	0.118157	1.20138	0.298192	0	0	0	0	0	0	0	0	0	0	0	0	plastid
AT4G26530	0	53	0	0	0	0	0	0	0	0	0	0	0	0	0.367167	0.942128	1.04623	0.148419	0.207839	0.471647	0.785177	0.275968	2.84517	0.0790666	3	0	0	0	0	0	0	0	0	0	0	0	plastid
AT4G26630	1	0	0
AT4G26690	65	0	32	0.544442	0.887445	0.414877	0.860571	1.06125	0	0.615588	0.640608	0.960943	0.921177	0	0	0	0	0	0	0	0	0	0	0	0	0.465877	0.34581	0.509134	0.421575	0.393016	0.27036	0.440274	0.36165	1.2174	0.449547	0	plasma membrane
AT4G26970	15	0	41	0.0612497	0.133117	0.100015	0.0569496	0.0746194	0.0933569	0.0981272	0.0749753	1.30879	0.320703	0	0	0	0	0	0	0	0	0	0	0	0	0.393084	0.243148	0.16365	0.316181	0.486358	0.152077	0.266627	0.318206	0.837909	0.65013	0	mitochondrion
AT4G27090	21	1	16	1.22499	1.06493	1.06683	0.911193	0.895433	0.373428	1.11892	0.726685	1.53976	0.12873	0	0	0	0	0	0	0	0	0	0	0	0	1.04822	0.778072	0.654601	1.26473	0.70743	0.912464	0.826966	0.96154	0.860043	0.322475	0	cytosol
AT4G27440	15	37	3	0.301537	0.327672	0.246191	0.280367	0	0	0.2918	0.0934557	3.12234	0.162906	0	0.353045	0.452946	0.37063	0.428132	0.333075	0.323933	0.392207	0.361713	1.0843	0.645421	0	0	0	0	0	0	0	0	0	0	0	0	plastid
AT4G27500	0	0	2
AT4G27520	87	39	77	2.20499	2.79545	2.13365	2.27798	1.19391	0.746856	2.37803	1.40625	1.69105	0.205967	0	0.669314	0.828042	0.688312	0.115952	0.757746	0.736948	0.728556	0.536882	1.35701	0.407083	0	2.44585	2.33422	2.12745	2.37136	2.29915	1.52077	2.30251	2.06376	1.11569	0.324574	0	plasma membrane
AT4G27560	0	0	1
AT4G27640	0	0	5	0	0	0	0	0	0	0	0	0	0	0	0	0	0	0	0	0	0	0	0	0	0	0.0931754	0.0518715	0	0	0.0943239	0	0.048349	0.0314413	1.53775	0.713989	0	cytosol
AT4G28440	0	0	1
AT4G28510	1	0	0
AT4G28750	18	4	16	0.979995	0.709956	0.355609	0.911193	0	0	0.681854	0.303731	2.24493	0.178272	0	0	0	0	0	0	0	0	0	0	0	0	0.232939	0.518715	0.2182	0.843151	0.943239	0.811079	0.323285	0.865823	0.373384	0.0117052	-1	plastid
AT4G29010	5	22	5	0.0816663	0.0443723	0	0.0759327	0	0	0.0420129	0.0253109	1.65987	0.353423	0	0.0637442	0.153341	0.229437	0	0.0360831	0.210557	0.148841	0.0822133	1.81043	0.143856	0	0.0582346	0.129679	0	0	0.0589525	0.0506924	0.0626378	0.0365483	1.71384	0.568424	0	peroxisome
AT4G29060	16	23	0	0.0585072	0.127156	0	0.0543996	0.178196	0.133765	0.0618879	0.12212	0.506778	0.271627	0	0.0228338	0.131828	0.24656	0.0276901	0.0258506	0.0502822	0.13374	0.0346076	3.86448	0.230423	3	0	0	0	0	0	0	0	0	0	0	0	plastid
AT4G29120	3	0	0
AT4G29130	14	0	15	0.195999	0.283983	0.213365	0.242985	0	0	0.231116	0.0809949	2.85346	0.274303	0	0	0	0	0	0	0	0	0	0	0	0	0.279526	0.414972	0.26184	0.16863	0.282972	0	0.318779	0.150534	2.11766	0.0704636	0	mitochondrion
AT4G29260	2	0	0
AT4G29350	22	0	11	1.46999	1.33117	1.06683	0.911193	0.596955	0.373428	1.28933	0.627192	2.05572	0.00634486	1	0	0	0	0	0	0	0	0	0	0	0	0.698816	0	1.3092	0.948544	0.353715	0.304155	0.669339	0.535471	1.25	0.788124	0	cytosol
AT4G29390	8	0	6	1.30666	1.41991	1.42244	1.21492	0	0	1.383	0.404975	3.41504	0.158028	0	0	0	0	0	0	0	0	0	0	0	0	0.931754	0	0	0.843151	1.88648	1.62216	0.310585	1.4506	0.214108	0.206874	0	cytosol,nucleus
AT4G29480	5	0	1	0	0	0	0.165671	0.434149	0.543168	0	0.380996	0	0.0768205	-2	0	0	0	0	0	0	0	0	0	0	0	0	0	0	0	0	0	0	0	0	0	0	mitochondrion
AT4G29610	1	0	0
AT4G29654	2	0	0
AT4G29680	0	0	1
AT4G30010	0	0	5	0	0	0	0	0	0	0	0	0	0	0	0	0	0	0	0	0	0	0	0	0	0	0.465877	0.518715	0.4364	0.421575	0.47162	0	0.473664	0.297732	1.59091	0.309273	0	mitochondrion
AT4G30190	16	0	5	0.0918746	0.199675	0.100015	0.113899	0	0	0.130522	0.0379664	3.43782	0.285625	0	0	0	0	0	0	0	0	0	0	0	0	0.043676	0	0.0409125	0.0395227	0.0884287	0	0.0281962	0.0426505	0.661099	0.743285	0	plasma membrane
AT4G30310	0	2	3
AT4G30530	7	0	40	0.230587	0.250573	0	0.321597	0	0	0.160387	0.107199	1.49616	0.654436	0	0	0	0	0	0	0	0	0	0	0	0	1.47984	0.549228	1.84828	1.04154	0.499362	0.858789	1.29245	0.799897	1.61577	0.212524	0	cytosol,peroxisome
AT4G31140	0	0	2
AT4G31180	0	0	3
AT4G31300	32	0	16	0.734997	0.665584	0.533413	0.569496	1.19391	0.746856	0.644665	0.836754	0.770435	0.439282	0	0	0	0	0	0	0	0	0	0	0	0	0.524112	0.778072	0.3273	0.632363	0.353715	0.152077	0.543162	0.379385	1.43169	0.398624	0	cytosol,nucleus
AT4G31340	8	0	2	0.118787	0.129083	0.129312	0.110448	0	0	0.125728	0.0368159	3.41504	0.158028	0	0	0	0	0	0	0	0	0	0	0	0	0	0	0	0	0	0	0	0	0	0	0	endoplasmic reticulum
AT4G31390	0	15	0	0	0	0	0	0	0	0	0	0	0	0	0.083447	0.05353	0.125148	0.0674632	0.0629815	0.0306264	0.0873749	0.0536904	1.62739	0.394326	0	0	0	0	0	0	0	0	0	0	0	0	plastid
AT4G31480	9	0	0	0.142545	0.116175	0.0775874	0	0	0	0.112102	0	0	0.0271617	2	0	0	0	0	0	0	0	0	0	0	0	0	0	0	0	0	0	0	0	0	0	0	cytosol,golgi
AT4G31500	16	0	43	0.206315	0.112098	0	0.479575	0	0	0.106138	0.159858	0.663948	0.684971	0	0	0	0	0	0	0	0	0	0	0	0	0.662036	0.491414	0.895769	0.465952	0.521264	0.0640325	0.683073	0.350416	1.94932	0.326153	0	endoplasmic reticulum
AT4G31700	0	0	4
AT4G31840	0	0	4
AT4G31880	0	0	1
AT4G31990	49	63	71	0.464208	0.896787	0.224595	0.527533	0.25135	0.393082	0.52853	0.390655	1.35293	0.643606	0	0.402595	0.464866	0.652085	0.195288	0.410208	0.443277	0.506516	0.349591	1.44888	0.0917974	0	0.809155	0.819024	0.344527	1.26473	0.893595	0.896455	0.657568	1.01826	0.645777	0.131753	0	plastid
AT4G32150	1	0	0
AT4G32180	0	0	1
AT4G32260	67	110	46	2.08249	2.26299	1.20018	1.70849	0.895433	0.560142	1.84855	1.05469	1.7527	0.116058	0	1.52986	2.0241	1.46266	1.73929	2.70624	1.57917	1.67221	2.00823	0.832678	0.195016	0	1.04822	1.36163	0.981901	1.42282	1.41486	1.52077	1.13058	1.45282	0.778202	0.152349	0	plastid
AT4G32390	1	0	0
AT4G32470	21	0	22	0.979995	1.06493	0.853462	0.911193	0.477564	0	0.96613	0.462919	2.08704	0.160589	0	0	0	0	0	0	0	0	0	0	0	0	1.11811	0.933687	0.523681	1.26473	1.41486	0.729971	0.858491	1.13652	0.755369	0.11425	0	mitochondrion
AT4G32760	9	0	3	0.163333	0.266234	0.0889022	0.227798	0	0	0.172823	0.0759327	2.276	0.417282	0	0	0	0	0	0	0	0	0	0	0	0	0	0	0	0	0	0	0	0	0	0	0	cytosol
AT4G32940	2	0	0
AT4G33010	48	179	27	0.41263	0.523126	0.224595	0.38366	0.0837832	0.104822	0.386784	0.190755	2.02764	0.255898	0	0.697832	1.16216	1.23172	0.423124	0.607716	0.709243	1.03057	0.580028	1.77676	0.0364089	1	0.294238	0.273008	0.137811	0.177505	0.397153	0.0426884	0.235019	0.205782	1.14207	0.740523	0	mitochondrion
AT4G33090	1	19	21	0	0	0	0	0	0	0	0	0	0	0	0	0.129129	0.144908	0.0650961	0.0911574	0.0886554	0.0913458	0.0816363	1.11894	0.821171	0	0.196159	0.382211	0	0.177505	0.248221	0.0426884	0.19279	0.156138	1.23474	0.552491	0	cytosol
AT4G33420	0	0	69	0	0	0	0	0	0	0	0	0	0	0	0	0	0	0	0	0	0	0	0	0	0	1.61831	3.11229	0.275621	1.46442	2.82972	0.896455	1.66874	1.7302	0.96448	0.847771	0	extracellular,plasma membrane
AT4G33510	9	29	2	0.264864	0.115128	0	0.0985073	0	0	0.126664	0.0328358	3.8575	0.196698	0	0.124043	0.358072	0.334855	0.100283	0	0.273155	0.272323	0.124479	2.1877	0.296744	0	0	0	0	0	0	0	0	0	0	0	0	plastid
AT4G33590	0	45	2	0	0	0	0	0	0	0	0	0	0	0	0.422031	0.456851	0.379759	0.255895	0.418067	0.522761	0.419547	0.398908	1.05174	0.839414	0	0	0	0	0	0	0	0	0	0	0	0	vacuole,plasma membrane
AT4G33670	3	0	1
AT4G33680	0	1	5	0	0	0	0	0	0	0	0	0	0	0	0	0	0	0	0	0	0	0	0	0	0	0.103528	0.23054	0	0.0936834	0.104804	0	0.111356	0.0661626	1.68307	0.379344	0	plastid
AT4G33760	0	3	0
AT4G33865	0	0	1
AT4G34050	0	0	15	0	0	0	0	0	0	0	0	0	0	0	0	0	0	0	0	0	0	0	0	0	0	0.279526	0.466843	0.39276	0.252945	0.565944	0.121662	0.37971	0.313517	1.21113	0.604472	0	cytosol
AT4G34110	0	0	1
AT4G34200	16	1	143	0.279999	0.18256	0.365769	0.104136	0	0	0.276109	0.0347121	7.95427	0.0604642	3	0	0	0	0	0	0	0	0	0	0	0	1.67716	2.31199	1.9451	1.80675	1.85953	1.52946	1.97808	1.73191	1.14214	0.32096	0	plastid
AT4G34450	72	115	145	0.704372	0.599026	0.60009	0.370172	0	0	0.634496	0.123391	5.14217	0.028669	1	0.478082	0.345018	0.322646	0.550774	0.514185	0.710629	0.381915	0.591862	0.645277	0.153255	0	1.39763	1.11848	1.22738	0.988067	1.10536	0.380193	1.24783	0.82454	1.51336	0.22094	0	cytosol
AT4G34490	0	0	8	0	0	0	0	0	0	0	0	0	0	0	0	0	0	0	0	0	0	0	0	0	0	0.0735595	0.245707	0	0.0665645	0.223399	0	0.106422	0.0966544	1.10106	0.276355	0	cytosol
AT4G34620	5	4	0	0.489998	0.532467	0	0.227798	0	0	0.340822	0.0759327	4.48847	0.226987	0	0	0	0	0	0	0	0	0	0	0	0	0	0	0	0	0	0	0	0	0	0	0	plastid
AT4G34670	0	0	2
AT4G34740	0	2	0
AT4G34830	0	2	0
AT4G34870	42	0	17	1.39999	1.67347	1.67644	1.17153	0.170559	0	1.5833	0.447364	3.53918	0.130597	0	0	0	0	0	0	0	0	0	0	0	0	0.798646	0.889226	0	0.542025	0.808491	0.347605	0.562624	0.56604	0.993964	0.986537	0	cytosol
AT4G35000	2	0	0
AT4G35090	22	316	0	0.356362	0.258166	0.129312	0.552238	0	0	0.247947	0.184079	1.34696	0.682952	0	2.41069	2.45346	2.41952	2.36121	2.62423	3.0116	2.42789	2.66568	0.910796	0.333766	0	0	0	0	0	0	0	0	0	0	0	0	peroxisome
AT4G35100	75	22	46	3.26665	3.01731	3.20048	3.03731	0	0	3.16148	1.01244	3.12265	0.154902	0	0.509954	0.736038	0.688312	0	0.144333	0.701855	0.644768	0.282063	2.2859	0.195873	0	2.09645	1.55614	2.182	2.10788	1.65067	0.811079	1.94486	1.52321	1.27682	0.468551	0	plasma membrane
AT4G35220	2	0	0
AT4G35250	8	117	0	0.17294	0.18793	0.0627545	0.0535996	0	0	0.141208	0.0178665	7.9035	0.0763615	3	0.854923	1.1257	0.76929	1.20045	0.865995	0.693598	0.916639	0.920014	0.996332	0.98668	0	0	0	0	0	0	0	0	0	0	0	0	plastid
AT4G35260	6	0	13	0.340868	0.185206	0	0	0	0	0.175358	0	0	0.217059	2	0	0	0	0	0	0	0	0	0	0	0	0.243066	0.270634	0.227687	0.329928	0.123031	0.317379	0.247129	0.256779	0.962418	0.913542	0	mitochondrion
AT4G35360	2	0	0
AT4G35630	0	0	37	0	0	0	0	0	0	0	0	0	0	0	0	0	0	0	0	0	0	0	0	0	0	0.524112	0.486295	0.572776	0.395227	0.442143	0.684348	0.527728	0.507239	1.04039	0.798479	0	plastid
AT4G35790	0	0	4
AT4G35830	16	6	6	0.249453	0.1549	0.0775874	0.0994029	0	0	0.160647	0.0331343	4.84836	0.0363608	1	0	0.05353	0.100118	0	0	0	0.0512161	0	0	0.218633	2	0.101646	0.113174	0.0476073	0	0.0514494	0	0.0874758	0.0171498	5.10069	0.0490782	3	cytosol,mitochondrion
AT4G35860	7	0	0	0.230587	0.250573	0.125509	0.214398	0	0	0.202223	0.0714661	2.82964	0.193214	0	0	0	0	0	0	0	0	0	0	0	0	0	0	0	0	0	0	0	0	0	0	0	golgi
AT4G36130	0	0	1
AT4G36195	0	0	11	0	0	0	0	0	0	0	0	0	0	0	0	0	0	0	0	0	0	0	0	0	0	0.199662	0.222306	0.187029	0.0903376	0.303184	0.0869013	0.202999	0.160141	1.26763	0.560429	0	vacuole
AT4G36220	2	0	0
AT4G36250	26	0	0	0.415756	0.387249	0.323281	0.44179	0	0	0.375428	0.147263	2.54937	0.217631	0	0	0	0	0	0	0	0	0	0	0	0	0	0	0	0	0	0	0	0	0	0	0	cytosol
AT4G36810	0	1	0
AT4G36860	1	0	0
AT4G36945	1	0	0
AT4G37180	0	0	1
AT4G37510	0	3	0
AT4G37550	0	1	0
AT4G37800	1	0	0
AT4G37870	0	0	1
AT4G37910	0	0	7	0	0	0	0	0	0	0	0	0	0	0	0	0	0	0	0	0	0	0	0	0	0	0	0.124492	0	0	0.226377	0.0486647	0.0414972	0.0916807	0.452627	0.230189	0	mitochondrion
AT4G37930	83	293	33	1.078	0.745454	0.693437	1.00231	0.298478	0.522799	0.838962	0.607863	1.38018	0.173649	0	1.95057	2.0241	2.40909	1.29867	2.03509	1.76868	2.12792	1.70081	1.25112	0.190535	0	0.489171	0.389036	0.19638	0.50589	0.353715	0.304155	0.358196	0.38792	0.923376	0.550912	0	mitochondrion
AT4G37980	94	0	0	1.95999	1.41991	2.04475	1.82239	0.39797	0.373428	1.80822	0.864595	2.09141	0.167746	0	0	0	0	0	0	0	0	0	0	0	0	0	0	0	0	0	0	0	0	0	0	0	cytosol
AT4G38220	0	0	10	0	0	0	0	0	0	0	0	0	0	0	0	0	0	0	0	0	0	0	0	0	0	0.0798646	0.177845	0	0.14454	0.242547	0.139042	0.0859033	0.175376	0.489822	0.0688957	0	endoplasmic reticulum
AT4G38350	7	0	0	0.120615	0.0327672	0	0.0560734	0	0	0.0511273	0.0186911	2.73538	0.223834	0	0	0	0	0	0	0	0	0	0	0	0	0	0	0	0	0	0	0	0	0	0	0	vacuole
AT4G38510	6	0	2	0.189677	0.0687055	0	0.117573	0	0	0.0861273	0.0391911	2.19763	0.183741	0	0	0	0	0	0	0	0	0	0	0	0	0	0	0	0	0	0	0	0	0	0	0	vacuole
AT4G38630	0	0	1
AT4G38690	7	0	0	0.156799	0	0.170692	0.218686	0	0	0.109164	0.0728954	1.49754	0.654015	0	0	0	0	0	0	0	0	0	0	0	0	0	0	0	0	0	0	0	0	0	0	0	plasma membrane
AT4G38740	15	0	10	0.367498	0.39935	0.533413	0.227798	0.298478	0.186714	0.433421	0.237663	1.82368	0.124231	0	0	0	0	0	0	0	0	0	0	0	0	0.349408	0.194518	0.490951	0	0.353715	0.304155	0.344959	0.21929	1.57307	0.490236	0	cytosol
AT4G38970	157	200	42	2.13293	2.00458	2.0709	1.82239	0.912991	0.702923	2.06947	1.1461	1.80566	0.100219	0	1.52986	1.73185	1.74103	1.25501	1.22258	1.78354	1.66758	1.42038	1.17404	0.262118	0	0.575495	0.640765	0.462071	0.595165	0.665816	0.429395	0.559444	0.563459	0.992875	0.847613	0	plastid
AT4G39080	104	74	40	1.40608	1.15754	1.02044	0.95081	0	0	1.19469	0.316937	3.76948	0.055047	0	0.365836	0.544028	0.478826	0.362981	0.301216	0.476041	0.462897	0.380079	1.21789	0.409319	0	0.668432	0.473609	0.341531	0.439905	0.307578	0.158689	0.494524	0.302057	1.63719	0.00928099	1	vacuole
AT4G39260	19	16	49	0.65333	0.709956	0.426731	0.48597	0.318376	0	0.596672	0.268115	2.22543	0.0560412	0	0.407963	0.196277	0.275325	0.247365	0.230932	0.336891	0.293188	0.271729	1.07897	0.788157	0	1.86351	1.65989	0.872801	1.51767	1.32054	1.62216	1.4654	1.48679	0.985614	0.958485	0	nucleus
AT4G39330	168	0	0	3.40868	2.87069	4.17454	2.7732	1.142	0.779328	3.48464	1.56484	2.22683	0.139133	0	0	0	0	0	0	0	0	0	0	0	0	0	0	0	0	0	0	0	0	0	0	0	cytosol
AT4G39460	10	0	0	0.206315	0.336295	0	0.479575	0	0	0.18087	0.159858	1.13144	0.916013	0	0	0	0	0	0	0	0	0	0	0	0	0	0	0	0	0	0	0	0	0	0	0	plastid
AT4G39660	17	0	5	0	0.322707	0.387937	0	0.289433	0.181056	0.236881	0.15683	1.51044	0.338294	0	0	0	0	0	0	0	0	0	0	0	0	0	0.0943118	0.158691	0.07665	0.085749	0	0.0843343	0.054133	1.55791	0.703526	0	mitochondrion
AT4G39730	29	0	2	1.95999	2.12987	1.86695	1.36679	0	0	1.9856	0.455596	4.35825	0.084213	0	0	0	0	0	0	0	0	0	0	0	0	0	0	0	0	0	0	0	0	0	0	0	plastid
AT4G39850	0	0	1
AT4G39980	0	0	14	0	0	0	0	0	0	0	0	0	0	0	0	0	0	0	0	0	0	0	0	0	0	0.272709	0.151819	0.0638635	0.185082	0.207053	0.0593472	0.162797	0.150494	1.08175	0.794467	0	plastid
AT5G01530	103	236	111	2.15599	2.02338	1.92029	2.64246	0.716346	1.34434	2.03322	1.56772	1.29693	0.465644	0	3.2892	3.31217	2.82208	2.87562	3.29078	3.20046	3.14115	3.12229	1.00604	0.941756	0	2.23621	1.86737	2.88024	2.02356	2.82972	3.04155	2.32794	2.63161	0.884608	0.473336	0	plastid
AT5G01600	0	5	12	0	0	0	0	0	0	0	0	0	0	0	0	0.0981384	0.091775	0	0.115466	0.224594	0.0633044	0.113353	0.55847	0.352812	0	0.372702	0.414972	0.34912	0.33726	0.377296	0.324431	0.378931	0.346329	1.09414	0.0147855	0	plastid
AT5G01750	3	0	11	0	0	0	0	0	0	0	0	0	0	0	0	0	0	0	0	0	0	0	0	0	0	0.372702	0.414972	0.34912	0.33726	0.377296	0.162216	0.378931	0.292257	1.29657	0.225887	0	plasma membrane
AT5G01920	0	6	0	0	0	0	0	0	0	0	0	0	0	0	0	0.0507612	0.0474698	0.127947	0.0597238	0.0580846	0.0327437	0.0819186	0.39971	0.338199	0	0	0	0	0	0	0	0	0	0	0	0	plastid
AT5G02160	3	2	1
AT5G02240	26	0	1	0.515787	0.560492	0.44919	0.38366	0.502699	0.628931	0.50849	0.505097	1.00672	0.974498	0	0	0	0	0	0	0	0	0	0	0	0	0	0	0	0	0	0	0	0	0	0	0	peroxisome
AT5G02450	3	0	7	0	0	0	0	0	0	0	0	0	0	0	0	0	0	0	0	0	0	0	0	0	0	0.798646	0.444613	0	0	0.808491	0.69521	0.41442	0.501234	0.826799	0.865699	0	cytosol
AT5G02500	91	5	139	1.51899	1.01169	0.853462	1.13899	0	0	1.12805	0.379664	2.97118	0.0586952	0	0.0382465	0.0368019	0.0688312	0	0	0.0421113	0.0479599	0.0140371	3.41665	0.0112302	3	1.67716	1.40053	1.83288	1.64414	1.83932	1.03413	1.63686	1.50586	1.08699	0.751202	0	cytosol
AT5G02790	27	0	3	0.466665	0.405689	0.40641	0.433901	0.682235	0.426775	0.426255	0.514304	0.8288	0.453823	0	0	0	0	0	0	0	0	0	0	0	0	0	0	0	0	0	0	0	0	0	0	0	cytosol
AT5G02870	36	47	89	0.593937	0.645415	0.581906	0.386567	0	0	0.607086	0.128856	4.71137	0.0728542	0	0.324516	0.312258	0.375443	0.449755	0.419877	0.408352	0.337406	0.425994	0.792043	0.0886886	0	1.43998	1.13174	1.11084	1.14975	1.37198	1.10602	1.22752	1.20925	1.01511	0.916015	0	cytosol
AT5G02940	0	10	0	0	0	0	0	0	0	0	0	0	0	0	0.0527539	0.0761418	0.0712047	0	0.0298619	0.0290423	0.0667001	0.0196347	3.39705	0.00426233	3	0	0	0	0	0	0	0	0	0	0	0	plastid
AT5G02960	2	0	0
AT5G03040	1	0	0
AT5G03290	4	0	1
AT5G03300	5	0	0	0.170434	0.092603	0	0.158468	0	0	0.087679	0.0528228	1.65987	0.353423	0	0	0	0	0	0	0	0	0	0	0	0	0	0	0	0	0	0	0	0	0	0	0	cytosol
AT5G03630	62	0	5	0.5827	0.633204	0.288332	1.13283	0.45175	0.403706	0.501412	0.662763	0.756548	0.526857	0	0	0	0	0	0	0	0	0	0	0	0	0	0.0841159	0	0.0683636	0.0764789	0.131526	0.0280386	0.0921229	0.304361	0.252185	0	cytosol
AT5G03640	0	1	0
AT5G03650	0	18	0	0	0	0	0	0	0	0	0	0	0	0	0.0611945	0.117766	0.165195	0	0.0692796	0.134756	0.114718	0.068012	1.68674	0.0346133	1	0	0	0	0	0	0	0	0	0	0	0	plastid
AT5G03850	12	8	12	0.783996	0.851948	0.853462	0.728954	0.955128	1.19497	0.829802	0.959684	0.864662	0.376793	0	0.305972	0.58883	0.55065	0.371048	0	0.673781	0.481817	0.348276	1.38343	0.617734	0	1.11811	1.24492	1.04736	1.01178	1.13189	0.973294	1.13679	1.03899	1.09414	0.0147855	0	cytosol
AT5G03900	0	3	0
AT5G03910	0	1	0
AT5G03940	0	6	0	0	0	0	0	0	0	0	0	0	0	0	0	0.0654256	0.091775	0	0.0384887	0	0.0524002	0.0128296	4.08433	0.28342	3	0	0	0	0	0	0	0	0	0	0	0	plastid
AT5G04140	68	641	87	0.391998	0.351891	0.0185535	0.364477	0.0415273	0	0.254148	0.135335	1.87792	0.3407	0	1.42344	1.81769	1.86742	1.04861	1.09944	1.43545	1.70285	1.1945	1.42558	0.0410093	0	0.583359	0.405951	0.295993	0.263943	0.516731	0.0423171	0.428434	0.27433	1.56175	0.368501	0	plastid
AT5G04230	0	0	16	0	0	0	0	0	0	0	0	0	0	0	0	0	0	0	0	0	0	0	0	0	0	0.328854	0.244101	0	0.148791	0.166454	0	0.190985	0.105082	1.81749	0.241226	0	cytosol,plasma membrane
AT5G04238	0	5	4	0	0	0	0	0	0	0	0	0	0	0	0.509954	0.245346	0	0	0.288665	0.280742	0.251767	0.189802	1.32647	0.816141	0	0	0	0	0	0	0	0	0	0	0	0	cytosol
AT5G04430	1	0	0
AT5G04590	25	10	150	0.41263	0.336295	0	0.38366	0.0628374	0.157233	0.249642	0.201243	1.2405	0.735363	0	0.080519	0	0.144908	0.0976441	0.0455787	0.0443277	0.0751423	0.0625168	1.20195	0.804306	0	1.98611	2.53897	1.37811	1.73068	1.86166	1.34468	1.96773	1.64567	1.1957	0.230225	0	plastid
AT5G04890	0	0	6	0	0	0	0	0	0	0	0	0	0	0	0	0	0	0	0	0	0	0	0	0	0	0.0998308	0.111153	0	0	0.303184	0.0869013	0.070328	0.130028	0.540866	0.556633	0	cytosol
AT5G05010	3	0	2
AT5G05350	0	1	0
AT5G05740	0	13	0	0	0	0	0	0	0	0	0	0	0	0	0.105508	0.152284	0.142409	0.0639737	0.119448	0.116169	0.1334	0.0998635	1.33583	0.0169959	0	0	0	0	0	0	0	0	0	0	0	0	plastid
AT5G05780	3	0	0
AT5G05970	0	1	0
AT5G05980	0	0	1
AT5G06290	8	5	0	0.206315	0.224197	0.224595	0.19183	0	0	0.218369	0.0639434	3.41504	0.158028	0	0.080519	0.0774777	0.0724539	0.0976441	0.0911574	0	0.0768169	0.0629338	1.2206	0.682336	0	0	0	0	0	0	0	0	0	0	0	0	plastid
AT5G06320	25	0	5	1.04533	0.851948	0.853462	0.607462	0	0	0.916913	0.202487	4.52825	0.0354814	1	0	0	0	0	0	0	0	0	0	0	0	0	0.207486	0	0.50589	0.188648	0	0.069162	0.231513	0.298739	0.444534	0	plasma membrane
AT5G06600	0	2	0
AT5G06870	0	0	15	0	0	0	0	0	0	0	0	0	0	0	0	0	0	0	0	0	0	0	0	0	0	0.139763	0.311229	0.654601	0.252945	0.282972	0.364985	0.368531	0.300301	1.22721	0.621499	0	extracellular
AT5G07020	0	4	0
AT5G07030	0	0	51	0	0	0	0	0	0	0	0	0	0	0	0	0	0	0	0	0	0	0	0	0	0	0.745403	0.622458	1.39648	0.590205	0.754592	0.486647	0.921448	0.610481	1.50938	0.422332	0	extracellular
AT5G07340	0	0	1
AT5G07440	50	0	13	0.209999	0.304267	0.457211	0.585767	1.44975	1.17363	0.323826	1.06972	0.302722	0.0787476	0	0	0	0	0	0	0	0	0	0	0	0	0.199662	0.444613	0.187029	0.0903376	0.303184	0.0869013	0.277101	0.160141	1.73036	0.0112637	1	mitochondrion
AT5G07910	0	1	0
AT5G08050	0	11	7	0	0	0	0	0	0	0	0	0	0	0	0.218552	0.630889	0.393321	0.265034	0.247427	0.721908	0.414254	0.411457	1.0068	0.990445	0	0.399323	0.889226	0	0.36135	0.808491	0.347605	0.429516	0.505815	0.849156	0.631752	0	plastid
AT5G08060	0	0	5	0	0	0	0	0	0	0	0	0	0	0	0	0	0	0	0	0	0	0	0	0	0	0	0.69162	0.290934	0	0	0.540719	0.327518	0.18024	1.81712	0.653097	0	mitochondrion
AT5G08080	0	0	2
AT5G08100	0	1	0
AT5G08160	8	0	0	0.163333	0.177489	0.177804	0.151865	0	0	0.172875	0.0506218	3.41504	0.158028	0	0	0	0	0	0	0	0	0	0	0	0	0	0	0	0	0	0	0	0	0	0	0	cytosol
AT5G08280	17	23	2	0.301537	0.40959	0.0820636	0.490642	0	0	0.264397	0.163547	1.61664	0.61906	0	0.294204	0.396328	0.317683	0.0713553	0.13323	0.129573	0.336072	0.111386	3.01717	0.00917137	3	0	0	0	0	0	0	0	0	0	0	0	plastid
AT5G08300	0	0	1
AT5G08530	0	0	10	0	0	0	0	0	0	0	0	0	0	0	0	0	0	0	0	0	0	0	0	0	0	0	0.266768	0.0748115	0.07227	0.242547	0.139042	0.11386	0.151286	0.75261	0.349638	0	mitochondrion
AT5G08650	0	3	0
AT5G09590	0	0	13	0	0	0	0	0	0	0	0	0	0	0	0	0	0	0	0	0	0	0	0	0	0	0.127057	0.212202	0.0595092	0.114975	0.192935	0.110602	0.132923	0.139504	0.952823	0.796171	0	mitochondrion
AT5G09650	4	3	32	0	0	0	0	0	0	0	0	0	0	0	0	0	0	0	0	0	0	0	0	0	0	0.798646	0.592817	0.997487	0.36135	0.943239	0.463474	0.796317	0.589354	1.35117	0.536907	0	plastid
AT5G09660	110	251	5	1.51741	1.37411	1.10124	1.70481	1.4635	0.192737	1.33092	1.12035	1.18795	0.608642	0	2.02337	2.37432	2.57562	1.79539	1.45264	2.49951	2.32443	1.91585	1.21327	0.257014	0	0	0.200793	0.168929	0	0	0.0784915	0.123241	0.0261638	4.71035	0.236481	3	peroxisome
AT5G09810	36	0	46	0.705597	0.766753	0.512077	0.656059	0.286539	0	0.661475	0.314199	2.10527	0.145309	0	0	0	0	0	0	0	0	0	0	0	0	0.894484	0.995933	0.523681	0.809425	1.13189	0.681306	0.804699	0.874206	0.920491	0.464616	0	cytosol
AT5G09900	4	0	1
AT5G10160	11	49	1	0.576468	0.501146	0.251018	0	0	0	0.442877	0	0	0.0459547	2	0.719935	0.606149	0.485868	1.09132	1.01882	0.792684	0.603984	0.967606	0.624204	0.00709946	-1	0	0	0	0	0	0	0	0	0	0	0	plastid
AT5G10450	13	0	4	0.391998	0.0851948	0.341385	0.0728954	0.191026	0	0.272859	0.0879737	3.1016	0.331647	0	0	0	0	0	0	0	0	0	0	0	0	0	0	0	0	0	0	0	0	0	0	0	nucleus
AT5G10540	1	0	0
AT5G10550	1	0	0
AT5G10560	14	1	4	0.0384312	0.0417621	0.0418363	0.0357331	0.4682	0	0.0406766	0.167978	0.242154	0.485425	0	0	0	0	0	0	0	0	0	0	0	0	0	0	0	0	0	0	0	0	0	0	0	extracellular
AT5G10780	1	0	0
AT5G10860	5	0	19	0.108888	0.118326	0	0.202487	0.132657	0	0.0757381	0.111715	0.677961	0.341922	0	0	0	0	0	0	0	0	0	0	0	0	0.621169	0.518715	0.290934	0.28105	0.786033	0.405539	0.476939	0.490874	0.971612	0.946068	0	mitochondrion
AT5G10920	0	1	1
AT5G11170	4	0	8	0	0	0	0	0	0	0	0	0	0	0	0	0	0	0	0	0	0	0	0	0	0	0.18034	0.301189	0	0.0815952	0.182562	0	0.16051	0.0880526	1.82288	0.186898	0	nucleus
AT5G11200	4	0	8	0	0	0	0	0	0	0	0	0	0	0	0	0	0	0	0	0	0	0	0	0	0	0.143347	0.239407	0	0.0648577	0.145114	0	0.127585	0.0699905	1.82288	0.186898	0	nucleus
AT5G11240	0	0	1
AT5G11420	4	0	0
AT5G11520	0	1	0
AT5G11670	210	4	92	2.72487	2.07792	1.09285	2.7558	1.33951	0.510048	1.96521	1.53512	1.28017	0.208524	0	0	0	0	0	0	0	0	0	0	0	0	1.29537	1.21455	1.21341	0.863715	1.10428	0.474778	1.24111	0.814258	1.52422	0.142895	0	cytosol
AT5G11720	1	0	0
AT5G11770	0	0	1
AT5G11980	1	0	0
AT5G12040	0	0	1
AT5G12140	8	0	4	0.559997	0.304267	0.609615	0.520682	0.341117	0	0.491293	0.287266	1.71024	0.422566	0	0	0	0	0	0	0	0	0	0	0	0	0	0	0	0	0	0	0	0	0	0	0	cytosol
AT5G12200	3	0	1
AT5G12250	9	0	13	0.226153	0.245754	0.0820636	0.140184	0	0	0.184657	0.0467278	3.95175	0.124857	0	0	0	0	0	0	0	0	0	0	0	0	0.21502	0.35911	0.100708	0.194573	0.326506	0.187172	0.224946	0.236084	0.952823	0.796171	0	cytosol
AT5G12470	12	97	14	0.376921	0.245754	0.246191	0.0700918	0	0	0.289622	0.0233639	12.3961	0.00575479	3	1.05913	0.792656	0.847154	1.21304	1.19907	0.907013	0.899648	1.10637	0.81315	0.183783	0	0.43004	0.239407	0.100708	0.389146	0.217671	0.093586	0.256718	0.233468	1.09959	0.140533	0	plastid
AT5G12860	0	31	0	0	0	0	0	0	0	0	0	0	0	0	0.339969	0.381649	0.152958	0.27485	0.256591	0.43671	0.291526	0.322717	0.903347	0.829493	0	0	0	0	0	0	0	0	0	0	0	0	plastid
AT5G12930	0	6	0	0	0	0	0	0	0	0	0	0	0	0	0	0.0981384	0.091775	0	0.057733	0.0561484	0.0633044	0.0379605	1.66764	0.185111	0	0	0	0	0	0	0	0	0	0	0	0	nucleus
AT5G12940	2	0	0
AT5G13030	0	7	0	0	0	0	0	0	0	0	0	0	0	0	0.0611945	0.0294415	0.055065	0	0.0346398	0.0336891	0.048567	0.0227763	2.13235	0.313059	0	0	0	0	0	0	0	0	0	0	0	0	plastid
AT5G13120	3	3	0
AT5G13200	4	0	0
AT5G13370	0	1	0
AT5G13420	11	0	174	0.183749	0.332792	0.0666767	0.113899	0	0	0.194406	0.0379664	5.12048	0.218048	0	0	0	0	0	0	0	0	0	0	0	0	2.3585	2.33422	1.9638	3.00372	2.74129	2.28116	2.21884	2.67539	0.829352	0.0429746	0	plastid
AT5G13450	56	0	30	1.02666	1.11565	0.711218	0.781022	1.25076	0.995807	0.951175	1.0092	0.942506	0.74843	0	0	0	0	0	0	0	0	0	0	0	0	0.532431	0.592817	0.623429	0.4818	0.808491	0.811079	0.582892	0.700457	0.832161	0.298633	0	mitochondrion
AT5G13510	4	0	0
AT5G13520	0	0	1
AT5G13580	0	0	1
AT5G13630	0	90	0	0	0	0	0	0	0	0	0	0	0	0	0.143987	0.225141	0.40489	0.305569	0.183387	0.416159	0.258006	0.301705	0.855159	0.547502	0	0	0	0	0	0	0	0	0	0	0	0	plastid
AT5G13640	2	1	0
AT5G13710	4	0	0
AT5G13980	36	61	11	0.132881	0.252696	0.144654	0.185327	0.52613	0.101269	0.176744	0.270909	0.652411	0.421182	0	0.207439	0.149703	0.233326	0.377337	0.322914	0.399701	0.196823	0.36665	0.536813	0.000135055	-1	0.142132	0.0527507	0.0443797	0.0857441	0.0959227	0.0824826	0.0797541	0.0880498	0.905784	0.821715	0	vacuole
AT5G14030	12	0	2	0.452306	0.327672	0.328254	0.280367	0.367357	0.229802	0.369411	0.292509	1.26291	0.340818	0	0	0	0	0	0	0	0	0	0	0	0	0	0	0	0	0	0	0	0	0	0	0	endoplasmic reticulum
AT5G14040	52	68	121	1.38833	1.24242	0.889022	0.83526	0	0	1.17326	0.27842	4.21398	0.0460746	1	0.764931	0.797374	0.688312	0.695714	0.865995	0.701855	0.750206	0.754522	0.99428	0.924033	0	2.79526	1.94518	2.182	2.52945	2.59391	1.62216	2.30748	2.24851	1.02623	0.886143	0	mitochondrion
AT5G14120	0	3	0
AT5G14200	0	0	257	0	0	0	0	0	0	0	0	0	0	0	0	0	0	0	0	0	0	0	0	0	0	3.3129	4.6108	4.55796	4.30944	5.13541	3.87515	4.16055	4.44	0.937061	0.632489	0	plastid
AT5G14220	0	1	0
AT5G14260	0	11	0	0	0	0	0	0	0	0	0	0	0	0	0.0449959	0.129889	0.283423	0	0	0	0.152769	0	0	0.159984	2	0	0	0	0	0	0	0	0	0	0	0	plastid
AT5G14320	5	4	0	0.279999	0.152133	0.152404	0.13017	0	0	0.194845	0.0433901	4.49054	2.91e-05	1	0	0	0	0	0	0	0	0	0	0	0	0	0	0	0	0	0	0	0	0	0	0	plastid
AT5G14590	0	0	1
AT5G14740	38	126	0	0.629997	0.912801	0.228606	0.715937	0.170559	0.106694	0.590468	0.331063	1.78355	0.406534	0	1.1474	1.36693	1.47495	0.530068	1.11342	1.38366	1.32976	1.00905	1.31783	0.175308	0	0	0	0	0	0	0	0	0	0	0	0	plastid
AT5G14780	177	34	45	3.31691	3.03097	2.7081	3.29431	1.10207	0.459603	3.01866	1.61866	1.86491	0.181503	0	0.353045	0.283091	0.582418	0.0713553	0.39969	0.323933	0.406185	0.264993	1.53281	0.38816	0	1.39763	0.837924	0.302123	0.681006	1.08835	0.46793	0.845893	0.745763	1.13426	0.776801	0	mitochondrion
AT5G14910	0	12	0	0	0	0	0	0	0	0	0	0	0	0	0.339969	0.327128	0.305917	0.412275	0.384887	0.374323	0.324338	0.390495	0.830582	0.00429031	0	0	0	0	0	0	0	0	0	0	0	0	plastid
AT5G14920	6	0	0	0.313599	0.0851948	0	0.0728954	0	0	0.132931	0.0242985	5.47076	0.263098	0	0	0	0	0	0	0	0	0	0	0	0	0	0	0	0	0	0	0	0	0	0	0	extracellular
AT5G15090	30	0	19	0.576468	0.751718	0.627545	0.750394	0.983221	0	0.651911	0.577872	1.12812	0.814449	0	0	0	0	0	0	0	0	0	0	0	0	0.493282	0.549228	0.308047	0.595165	0.665816	0.429395	0.450186	0.563459	0.798968	0.00266397	0	mitochondrion
AT5G15200	1	0	6	0	0	0	0	0	0	0	0	0	0	0	0	0	0	0	0	0	0	0	0	0	0	0.745403	0	0	0	0.377296	0	0.248468	0.125765	1.97565	0.745614	0	cytosol
AT5G15350	5	0	0	0	0	0.387937	0	0.651224	0	0.129312	0.217075	0.595704	0.799465	0	0	0	0	0	0	0	0	0	0	0	0	0	0	0	0	0	0	0	0	0	0	0	extracellular
AT5G15450	1	49	3	0	0	0	0	0	0	0	0	0	0	0	0.131131	0.231326	0.412987	0	0.0742282	0.192509	0.258482	0.0889124	2.90715	0.023624	3	0	0	0	0	0	0	0	0	0	0	0	plastid
AT5G15650	46	0	16	0.904611	0.901098	0.656509	0.700918	0.459196	0	0.82074	0.386705	2.12239	0.0800357	0	0	0	0	0	0	0	0	0	0	0	0	0.21502	0.35911	0.402831	0.389146	0	0.280758	0.325654	0.223301	1.45836	0.575227	0	golgi
AT5G15970	0	2	9	0	0	0	0	0	0	0	0	0	0	0	0	0	0	0	0	0	0	0	0	0	0	0	0.622458	0	1.01178	1.69783	1.45994	0.207486	1.38985	0.149286	0.0137315	-1	cytosol
AT5G16050	7	0	12	0.0979996	0.212987	0.106683	0.0911193	0.238782	0	0.139223	0.109967	1.26604	0.539223	0	0	0	0	0	0	0	0	0	0	0	0	0.279526	0.311229	0.26184	0.252945	0.282972	0.243324	0.284198	0.259747	1.09414	0.0147855	0	cytosol
AT5G16130	0	0	1
AT5G16150	3	1	6	0	0	0	0	0	0	0	0	0	0	0	0	0	0	0	0	0	0	0	0	0	0	0	0.129679	0.1091	0.210788	0.23581	0	0.079593	0.148866	0.534662	0.538516	0	plastid
AT5G16390	6	0	0	0.217777	0.236652	0.118536	0.101244	0	0	0.190988	0.0337479	5.65927	0.0582602	0	0	0	0	0	0	0	0	0	0	0	0	0	0	0	0	0	0	0	0	0	0	0	plastid
AT5G16400	0	0	1
AT5G16440	4	0	0
AT5G16450	4	0	3
AT5G16510	0	0	2
AT5G16590	23	0	5	0.085217	0.138904	0.139151	0.316937	0.207637	0.194832	0.121091	0.239802	0.504963	0.171012	0	0	0	0	0	0	0	0	0	0	0	0	0.0607666	0.0676585	0	0.109976	0	0.0528964	0.0428084	0.0542909	0.7885	0.79907	0	plasma membrane
AT5G16660	4	0	8	0	0	0	0	0	0	0	0	0	0	0	0	0	0	0	0	0	0	0	0	0	0	0	0	0.402831	0.389146	0.435341	0.374344	0.134277	0.399611	0.33602	0.213884	0	plastid
AT5G16710	2	16	10	0	0	0	0	0	0	0	0	0	0	0	0.127488	0.306682	0.172078	0.154603	0.144333	0.140371	0.202083	0.146436	1.38001	0.425	0	0	0.129679	0.2182	0.210788	0.23581	0.304155	0.11596	0.250251	0.463374	0.0739166	0	plastid
AT5G16715	0	7	0	0	0	0	0	0	0	0	0	0	0	0	0	0.0474863	0.0888145	0	0	0.0271686	0.0454336	0.0090562	5.01685	0.19029	3	0	0	0	0	0	0	0	0	0	0	0	plastid
AT5G16840	0	0	4
AT5G16990	0	0	4
AT5G17020	0	3	3
AT5G17170	0	1	0
AT5G17380	2	0	2
AT5G17530	0	0	5	0	0	0	0	0	0	0	0	0	0	0	0	0	0	0	0	0	0	0	0	0	0	0.0735595	0.163805	0.0689053	0.0665645	0	0	0.10209	0.0221882	4.60109	0.221829	3	plastid
AT5G17710	2	4	3
AT5G17770	7	0	0	0.279999	0	0.203205	0.173561	0	0	0.161068	0.0578535	2.78406	0.220673	0	0	0	0	0	0	0	0	0	0	0	0	0	0	0	0	0	0	0	0	0	0	0	endoplasmic reticulum
AT5G17920	281	194	493	2.67271	2.40094	1.90089	2.08746	1.04196	0.434534	2.32485	1.18798	1.95697	0.0547502	0	0.973548	0.990305	1.07627	0.6409	0.724287	1.13318	1.01337	0.832788	1.21685	0.272119	0	4.21831	4.52697	4.14184	4.36905	4.01305	3.09685	4.2957	3.82632	1.12267	0.307638	0	cytosol
AT5G17990	1	3	2
AT5G18170	27	0	71	0.279999	0.2282	0.304808	0.455596	0.255838	0.640162	0.271002	0.450532	0.601516	0.180735	0	0	0	0	0	0	0	0	0	0	0	0	1.2978	1.44499	1.12217	0.993713	1.01061	1.04282	1.28832	1.01571	1.26839	0.119323	0	mitochondrion
AT5G18970	0	0	1
AT5G19140	8	0	7	0.261332	0.283983	0.142244	0.242985	0.159188	0	0.229186	0.134058	1.70961	0.133326	0	0	0	0	0	0	0	0	0	0	0	0	0.372702	0.414972	0.17456	0.33726	0	0	0.320745	0.11242	2.85309	0.200973	3	plastid
AT5G19220	0	15	0	0	0	0	0	0	0	0	0	0	0	0	0.152986	0.184009	0.103247	0.046381	0.0432998	0.0421113	0.146747	0.0439307	3.34043	0.0467582	3	0	0	0	0	0	0	0	0	0	0	0	plastid
AT5G19510	0	0	5	0	0	0	0	0	0	0	0	0	0	0	0	0	0	0	0	0	0	0	0	0	0	0	0.207486	0.17456	0.16863	0.188648	0.162216	0.127349	0.173165	0.73542	0.533553	0	cytosol
AT5G19550	4	0	36	0	0	0	0	0	0	0	0	0	0	0	0	0	0	0	0	0	0	0	0	0	0	0.524112	0.680813	0.245475	0.632363	0.530572	0.456232	0.483467	0.539722	0.89577	0.652693	0	cytosol
AT5G19760	33	8	24	0.979995	0.677686	0.581906	0.745521	0	0	0.746529	0.248507	3.00405	0.0659446	0	0.0695392	0.133825	0.0625739	0.084329	0.157454	0.076566	0.088646	0.106116	0.835367	0.0298479	0	0.381172	0.424403	0.595092	1.03478	0.385871	0.110602	0.466889	0.510416	0.914722	0.907439	0	mitochondrion
AT5G19770	42	6	73	1.0192	0.851948	0.853462	0.583163	0.0955129	0	0.908201	0.226225	4.01459	0.0325409	1	0	0	0.22026	0	0	0.134756	0.07342	0.0449187	1.63451	0.42265	0	1.67716	1.24492	1.04736	1.31531	1.69783	0.973294	1.32314	1.32881	0.995734	0.9832	0	cytosol
AT5G19780	42	6	73	1.0192	0.851948	0.853462	0.583163	0.0955129	0	0.908201	0.226225	4.01459	0.0325409	1	0	0	0.22026	0	0	0.134756	0.07342	0.0449187	1.63451	0.42265	0	1.67716	1.24492	1.04736	1.31531	1.69783	0.973294	1.32314	1.32881	0.995734	0.9832	0	cytosol
AT5G19820	1	22	9	0	0	0	0	0	0	0	0	0	0	0	0.0685013	0.0878851	0.102733	0.0553802	0.0775518	0.125705	0.0863732	0.0862125	1.00186	0.990201	0	0.125161	0.0464521	0.0781613	0	0.126704	0	0.0832581	0.0422346	1.97132	0.576986	0	cytosol
AT5G19860	11	0	0	0.195999	0.212987	0.426731	0.182239	0.477564	1.19497	0.278572	0.618257	0.450577	0.275998	0	0	0	0	0	0	0	0	0	0	0	0	0	0	0	0	0	0	0	0	0	0	0	extracellular
AT5G19940	14	5	0	0.309472	0.336295	0.44919	0.19183	0.25135	0	0.364986	0.147727	2.47069	0.202823	0	0.080519	0.0774777	0.0724539	0	0	0.177311	0.0768169	0.0591036	1.2997	0.799783	0	0	0	0	0	0	0	0	0	0	0	0	plastid
AT5G19980	1	0	0
AT5G20080	8	0	3	0.0753843	0.163836	0.0820636	0.0700918	0.183679	0.114901	0.107095	0.12289	0.871465	0.293598	0	0	0	0	0	0	0	0	0	0	0	0	0	0	0	0	0	0	0	0	0	0	0	mitochondrion
AT5G20090	7	0	10	0.489998	0.266234	0.533413	0.455596	0	0	0.429882	0.151865	2.83067	0.193613	0	0	0	0	0	0	0	0	0	0	0	0	0.698816	0.778072	0.3273	0.632363	0.353715	0.608309	0.601396	0.531462	1.13159	0.764012	0	mitochondrion
AT5G20280	0	4	0
AT5G20290	5	1	34	0.279999	0	0.152404	0.260341	0	0	0.144134	0.0867803	1.66091	0.353535	0	0	0	0	0	0	0	0	0	0	0	0	0.998308	1.11153	1.3092	1.08405	1.01061	1.04282	1.13968	1.04583	1.08974	0.453555	0	cytosol,nucleus
AT5G20630	44	0	20	1.46999	1.5974	2.93377	2.50578	1.19391	2.24057	2.00039	1.98009	1.01025	0.973156	0	0	0	0	0	0	0	0	0	0	0	0	1.74704	1.16711	0.3273	1.58091	1.41486	0.608309	1.08048	1.20136	0.899384	0.489124	0	extracellular
AT5G20650	1	0	0
AT5G20720	59	36	49	1.27399	1.27792	0.853462	1.09343	1.3133	0.448113	1.13513	0.951616	1.19284	0.285979	0	0.458959	0.736038	0.481819	0.371048	0.346398	0.421113	0.558938	0.37952	1.47275	0.230826	0	0.978342	0.933687	1.17828	1.26473	1.13189	1.09496	1.0301	1.16386	0.885078	0.353082	0	plastid
AT5G20830	0	0	38	0	0	0	0	0	0	0	0	0	0	0	0	0	0	0	0	0	0	0	0	0	0	0.405764	0.301189	0.295626	0.203988	0.365125	0.117737	0.334193	0.22895	1.45968	0.340709	0	cytosol
AT5G20890	0	0	3
AT5G20920	0	0	2
AT5G20950	0	0	2
AT5G20970	0	0	6	0	0	0	0	0	0	0	0	0	0	0	0	0	0	0	0	0	0	0	0	0	0	0.254115	0.282935	0	0.22995	0	0	0.179017	0.07665	2.33551	0.375613	0	cytosol
AT5G21105	0	0	1
AT5G22120	0	0	1
AT5G22580	47	0	34	1.76399	1.91688	1.28019	1.27567	2.38782	1.79245	1.65369	1.81865	0.909296	0.663897	0	0	0	0	0	0	0	0	0	0	0	0	1.67716	1.86737	1.57104	1.01178	1.69783	1.45994	1.70519	1.38985	1.22689	0.214764	0	cytosol
AT5G22800	0	33	0	0	0	0	0	0	0	0	0	0	0	0	0.101991	0.0785107	0.165195	0.0742095	0.0923728	0.179675	0.115232	0.115419	0.99838	0.990547	0	0	0	0	0	0	0	0	0	0	0	0	plastid
AT5G22830	0	14	0	0	0	0	0	0	0	0	0	0	0	0	0.122389	0.176649	0	0.296838	0.277119	0.0673781	0.0996793	0.213778	0.466274	0.0690732	0	0	0	0	0	0	0	0	0	0	0	0	plastid
AT5G22880	0	0	6	0	0	0	0	0	0	0	0	0	0	0	0	0	0	0	0	0	0	0	0	0	0	0.50823	0.282935	0	0.22995	0.257247	0.221203	0.263722	0.236134	1.11683	0.865931	0	nucleus
AT5G23010	0	0	156	0	0	0	0	0	0	0	0	0	0	0	0	0	0	0	0	0	0	0	0	0	0	1.97313	1.9223	2.69541	2.15747	2.41358	1.28818	2.19695	1.95308	1.12486	0.718761	0	plastid
AT5G23060	95	276	40	1.53999	1.67347	1.75264	1.49696	0.426397	0	1.65537	0.641119	2.582	0.183472	0	2.56798	3.31217	2.21243	2.38531	2.7217	2.46652	2.69753	2.52451	1.06854	0.551562	0	0.399323	0.33346	0.374058	0.993713	0.808491	0.869013	0.368947	0.890406	0.414358	0.00497447	-1	plastid
AT5G23120	18	35	7	0.270344	0.367219	0.147149	0.439886	0	0	0.26157	0.146629	1.7839	0.537446	0	0.211015	0.456851	0.332289	0.319869	0.238895	0.348508	0.333385	0.302424	1.10238	0.780369	0	0.192777	0	0	0.174445	0.0975765	0.167809	0.0642589	0.14661	0.438297	0.268455	0	plastid
AT5G23540	16	0	18	0.373332	0.202845	0.508013	0.433901	0	0	0.361396	0.144634	2.4987	0.317816	0	0	0	0	0	0	0	0	0	0	0	0	0.399323	0.296409	0.124686	0.60225	0.404245	0.463474	0.273473	0.48999	0.558119	0.0839163	0	cytosol,nucleus
AT5G23740	0	0	1
AT5G23810	0	0	1
AT5G23820	38	0	0	1.37199	1.06493	1.06683	1.45791	1.43269	2.0912	1.16792	1.6606	0.703312	0.21838	0	0	0	0	0	0	0	0	0	0	0	0	0	0	0	0	0	0	0	0	0	0	0	extracellular
AT5G23900	0	0	2
AT5G24490	17	24	1	0.461174	0.501146	0.376527	0.428797	0.28092	0	0.446282	0.236572	1.88645	0.169577	0	0.359967	0.346371	0.323912	0.436527	0.407527	0.396342	0.343417	0.413465	0.830582	0.00429031	0	0	0	0	0	0	0	0	0	0	0	0	plastid
AT5G24690	0	23	0	0	0	0	0	0	0	0	0	0	0	0	0.11474	0.220811	0.137662	0.0927619	0.173199	0.168445	0.157738	0.144802	1.08933	0.631536	0	0	0	0	0	0	0	0	0	0	0	0	plastid
AT5G25120	0	4	0
AT5G25265	1	0	0
AT5G25610	1	0	0
AT5G25754	5	7	15	0.189677	0.0687055	0.0688275	0	0	0	0.10907	0	0	0.11372	2	0.0493504	0.0474863	0.133222	0	0	0.108674	0.0766861	0.0362248	2.11695	0.036724	1	0.450849	0.401586	0.0844646	0.0815952	0.182562	0.156983	0.3123	0.14038	2.22467	0.316102	0	cytosol
AT5G25757	5	7	15	0.189677	0.0687055	0.0688275	0	0	0	0.10907	0	0	0.11372	2	0.0493504	0.0474863	0.133222	0	0	0.108674	0.0766861	0.0362248	2.11695	0.036724	1	0.450849	0.401586	0.0844646	0.0815952	0.182562	0.156983	0.3123	0.14038	2.22467	0.316102	0	cytosol
AT5G25940	0	0	1
AT5G25980	10	344	161	0	0.387249	0	0.220895	0	0	0.129083	0.0736317	1.75309	0.784568	0	2.31797	2.98876	2.92011	3.09206	2.99162	2.29698	2.74228	2.79356	0.981646	0.910632	0	1.43998	1.22605	3.80859	4.36905	0.514494	1.47469	2.15821	2.11941	1.01831	0.982373	0	vacuole
AT5G26000	884	710	221	8.07754	8.45493	9.24583	9.05671	13.531	11.1349	8.59277	11.2409	0.764422	0.166665	0	4.49687	4.95153	4.96419	6.9712	7.50529	5.92111	4.80419	6.7992	0.706582	0.0616194	0	3.3882	1.98055	3.4912	5.2122	1.37198	2.3595	2.95332	2.98123	0.990637	0.978331	0	vacuole
AT5G26360	25	11	43	0.356362	0.338843	0.145476	0.289925	0	0	0.280227	0.0966417	2.89965	0.151351	0	0.0347696	0.100369	0.0625739	0.0421645	0.0393634	0.114849	0.0659041	0.065459	1.0068	0.990445	0	1.01646	0.565871	0.416564	0.517388	0.0643118	0.110602	0.666298	0.230767	2.88732	0.0214202	3	cytosol
AT5G26570	0	37	0	0	0	0	0	0	0	0	0	0	0	0	0.0193653	0.24224	0.243959	0	0	0.1919	0.168521	0.0639666	2.63452	0.271328	0	0	0	0	0	0	0	0	0	0	0	0	plastid
AT5G26710	0	20	10	0	0	0	0	0	0	0	0	0	0	0	0.0577306	0.1111	0.181818	0.070009	0	0.158911	0.116883	0.0763066	1.53176	0.384043	0	0.158222	0.117445	0	0	0.266955	0	0.0918891	0.0889849	1.03264	0.976892	0	cytosol
AT5G26742	0	6	0	0	0	0	0	0	0	0	0	0	0	0	0	0.083325	0.0519481	0	0.0326791	0	0.045091	0.010893	4.13944	0.183569	3	0	0	0	0	0	0	0	0	0	0	0	plastid
AT5G26780	0	0	6	0	0	0	0	0	0	0	0	0	0	0	0	0	0	0	0	0	0	0	0	0	0	0.139763	0.155614	0	0.0632363	0.070743	0	0.0984592	0.0446597	2.20465	0.184593	0	mitochondrion
AT5G26830	2	0	16	0	0	0	0	0	0	0	0	0	0	0	0	0	0	0	0	0	0	0	0	0	0	0.21502	0.179555	0.151062	0.0972866	0.217671	0	0.181879	0.104986	1.73242	0.317983	0	mitochondrion,plastid
AT5G27140	0	1	0
AT5G27290	0	5	0	0	0	0	0	0	0	0	0	0	0	0	0	0.122673	0	0	0.0721663	0.140371	0.040891	0.0708458	0.577183	0.652213	0	0	0	0	0	0	0	0	0	0	0	0	plastid
AT5G27380	15	0	6	0.195999	0.15974	0.160024	0.227798	0	0	0.171921	0.0759327	2.26412	0.271866	0	0	0	0	0	0	0	0	0	0	0	0	0.139763	0.155614	0	0.0632363	0.070743	0	0.0984592	0.0446597	2.20465	0.184593	0	cytosol,plastid
AT5G27470	0	0	4
AT5G27540	10	6	3	0.182325	0.0495318	0.0496199	0.169524	0	0	0.0938255	0.0565081	1.66039	0.0930855	0	0.0355782	0.0684686	0.0640291	0	0.0402789	0	0.0560253	0.0134263	4.17281	0.0599239	3	0	0	0	0	0	0	0	0	0	0	0	mitochondrion
AT5G27550	0	1	0
AT5G27670	4	0	0
AT5G27770	1	0	9	0	0	0	0	0	0	0	0	0	0	0	0	0	0	0	0	0	0	0	0	0	0	0.621169	0.34581	0.581867	0.5621	0.628826	0	0.516282	0.396976	1.30054	0.681955	0	cytosol
AT5G27850	0	0	1
AT5G28020	12	0	0	0.217777	0.236652	0.474145	0.404975	0	0	0.309525	0.134992	2.29292	0.462114	0	0	0	0	0	0	0	0	0	0	0	0	0	0	0	0	0	0	0	0	0	0	0	cytosol
AT5G28060	2	0	8	0	0	0	0	0	0	0	0	0	0	0	0	0	0	0	0	0	0	0	0	0	0	0.465877	1.03743	0.872801	0.421575	0.943239	0	0.792036	0.454938	1.74097	0.335745	0	cytosol
AT5G28500	0	19	0	0	0	0	0	0	0	0	0	0	0	0	0.143425	0.184009	0.215098	0.115952	0.162374	0.105278	0.180844	0.127868	1.4143	0.203865	0	0	0	0	0	0	0	0	0	0	0	0	plastid
AT5G28840	0	0	1
AT5G30510	52	109	18	0.580738	0.709956	0.553169	1.07993	0.619065	0.553226	0.614621	0.750741	0.818686	0.535345	0	1.01991	1.30851	1.32564	0.893263	0.833921	0.935807	1.21802	0.887664	1.37216	0.0875448	0	0.414113	0.23054	0.193956	0.374734	0.524022	0.0901199	0.279536	0.329625	0.848043	0.723521	0	plastid
AT5G33320	1	0	12	0	0	0	0	0	0	0	0	0	0	0	0	0	0	0	0	0	0	0	0	0	0	0.147119	0.163805	0.689053	0.266258	0	0.384195	0.333326	0.216818	1.53735	0.448658	0	plastid
AT5G34850	41	0	0	0.139999	0.304267	0.304808	0.390511	1.02335	1.38702	0.249691	0.933627	0.267442	0.104778	0	0	0	0	0	0	0	0	0	0	0	0	0	0	0	0	0	0	0	0	0	0	0	extracellular
AT5G35170	0	40	1	0	0	0	0	0	0	0	0	0	0	0	0.261196	0.25133	0.302186	0.226249	0.253462	0.246505	0.271571	0.242072	1.12186	0.2232	0	0	0	0	0	0	0	0	0	0	0	0	plastid
AT5G35220	0	5	0	0	0	0	0	0	0	0	0	0	0	0	0	0.101522	0	0.0639737	0.0597238	0.0580846	0.0338408	0.060594	0.558484	0.51725	0	0	0	0	0	0	0	0	0	0	0	0	plastid
AT5G35360	41	4	12	0.489998	0.580873	0.387937	0.372761	0.0542687	0	0.486269	0.142343	3.41618	0.103532	0	0	0	0	0	0	0	0	0	0	0	0	0.0635287	0.141468	0.0595092	0.172463	0.128624	0.165902	0.0881685	0.155663	0.566407	0.234977	0	plastid
AT5G35590	2	0	1
AT5G35630	151	258	100	3.01537	3.11289	2.62604	2.80367	0.0918393	0	2.9181	0.96517	3.0234	0.156138	0	2.53016	3.28386	3.6004	1.42711	1.39892	3.10976	3.13814	1.97859	1.58605	0.102758	0	1.50514	2.03496	1.71203	1.94573	1.95904	1.3102	1.75071	1.73832	1.00713	0.964309	0	plastid
AT5G35790	0	14	2	0	0	0	0	0	0	0	0	0	0	0	0	0.0795716	0.260442	0.0501416	0.0936211	0.0910515	0.113338	0.0782714	1.44801	0.657267	0	0	0	0	0	0	0	0	0	0	0	0	plastid
AT5G35830	0	1	0
AT5G35970	0	10	0	0	0	0	0	0	0	0	0	0	0	0	0.0259299	0.0748513	0.0699979	0	0.0587116	0.0285501	0.0569263	0.0290872	1.95709	0.0634513	0	0	0	0	0	0	0	0	0	0	0	0	plastid
AT5G36210	0	0	4
AT5G36230	3	0	2
AT5G36700	15	29	2	0.279999	0.304267	0	0.455596	0	0	0.194755	0.151865	1.28242	0.788537	0	0.27319	0.262871	0.442486	0.132517	0.247427	0.240636	0.326182	0.20686	1.57683	0.161634	0	0	0	0	0	0	0	0	0	0	0	0	plastid
AT5G36790	15	29	2	0.290369	0.315536	0	0.47247	0	0	0.201968	0.15749	1.28242	0.788537	0	0.283308	0.272607	0.458875	0.137425	0.256591	0.249549	0.338263	0.214522	1.57683	0.161634	0	0	0	0	0	0	0	0	0	0	0	0	plastid
AT5G36880	7	1	22	0.0834039	0.0453164	0.0453969	0.116323	0	0	0.058039	0.0387742	1.49685	0.537188	0	0	0	0	0	0	0	0	0	0	0	0	0.297368	0.331095	0.111421	0.215272	0.361241	0	0.246628	0.192171	1.28338	0.334092	0	plastid
AT5G37010	0	0	1
AT5G37510	57	9	57	0.603074	0.655344	0.45135	0.490642	0	0	0.569923	0.163547	3.48475	0.124154	0	0.0294204	0.0849274	0.0794207	0	0	0.0647867	0.0645895	0.0215956	2.99087	0.182235	3	0.806326	0.598517	0.503539	0.43779	0.598594	0.093586	0.636127	0.376657	1.68888	0.184737	0	mitochondrion
AT5G37760	0	0	1
AT5G37830	0	0	1
AT5G37850	14	0	0	0	0	0.213365	0.182239	0.716346	0.597484	0.0711218	0.49869	0.142617	0.110975	0	0	0	0	0	0	0	0	0	0	0	0	0	0	0	0	0	0	0	0	0	0	0	cytosol
AT5G38430	32	93	10	0.979995	0.798701	1.06683	1.13899	0	0	0.948508	0.379664	2.49828	0.265895	0	1.33863	1.47208	1.80682	1.39143	1.62374	1.57917	1.53917	1.53145	1.00505	0.951963	0	0.524112	0.194518	0.16365	0.474272	0.176857	0.152077	0.294093	0.267736	1.09845	0.156571	0	plastid
AT5G38480	9	0	2	0.391998	0.31948	0	0.182239	0	0	0.23716	0.0607462	3.9041	0.200504	0	0	0	0	0	0	0	0	0	0	0	0	0	0	0	0	0	0	0	0	0	0	0	cytosol
AT5G38530	2	0	0
AT5G38660	0	3	0
AT5G38830	0	0	1
AT5G39320	3	0	0
AT5G39410	0	0	3
AT5G39570	0	0	53	0	0	0	0	0	0	0	0	0	0	0	0	0	0	0	0	0	0	0	0	0	0	0.517641	1.03743	1.16373	0.28105	1.36246	0.991318	0.906269	0.878275	1.03187	0.889157	0	plasma membrane
AT5G40170	1	0	0
AT5G40370	10	0	17	0.435554	0.473304	0	0.404975	0.530627	0.663872	0.302953	0.533158	0.568223	0.402247	0	0	0	0	0	0	0	0	0	0	0	0	0.931754	1.03743	0.872801	1.1242	0.628826	0.540719	0.947328	0.764582	1.23901	0.435379	0	cytosol
AT5G40390	1	0	0
AT5G40660	0	0	2
AT5G40760	0	0	2
AT5G40890	2	0	0
AT5G40950	4	3	0
AT5G41520	18	0	16	0.522664	0.567965	0.568974	0.48597	0.318376	0	0.553201	0.268115	2.0633	0.206637	0	0	0	0	0	0	0	0	0	0	0	0	0.372702	0.414972	0.523681	0.50589	0.754592	0.324431	0.437118	0.528304	0.827398	0.620036	0	cytosol
AT5G41670	0	0	40	0	0	0	0	0	0	0	0	0	0	0	0	0	0	0	0	0	0	0	0	0	0	0.90435	0.45769	0.462071	0.446374	0.332908	0.572526	0.608037	0.450603	1.34939	0.440479	0	mitochondrion
AT5G41950	0	0	3
AT5G42020	17	0	11	0.182325	0.148596	0.248099	0.211905	0	0	0.193007	0.0706351	2.73244	0.270896	0	0	0	0	0	0	0	0	0	0	0	0	0.130012	0.217136	0.182679	0.0588245	0.131615	0	0.176609	0.0634798	2.78214	0.0839373	3	endoplasmic reticulum
AT5G42080	50	0	23	0.705597	0.511169	0.341385	0.437373	0	0	0.519383	0.145791	3.56252	0.0351536	1	0	0	0	0	0	0	0	0	0	0	0	0.559053	0.248983	0.0523681	0.151767	0.282972	0	0.286801	0.144913	1.97913	0.403562	0	cytosol
AT5G42100	3	0	0
AT5G42130	0	6	0	0	0	0	0	0	0	0	0	0	0	0	0.0588408	0.0566183	0.0529471	0	0.13323	0.0647867	0.0561354	0.0660056	0.850465	0.824341	0	0	0	0	0	0	0	0	0	0	0	0	plastid
AT5G42270	14	39	1	0.158918	0.28782	0.230665	0.0985073	0	0	0.225801	0.0328358	6.87668	0.105773	3	0.248086	0.318287	0.334855	0.250708	0.234053	0.273155	0.300409	0.252638	1.18909	0.207815	0	0	0	0	0	0	0	0	0	0	0	0	plastid
AT5G42310	0	2	0
AT5G42480	0	0	1
AT5G42650	168	613	131	2.55393	2.83983	1.87503	2.87164	0	0	2.42293	0.957213	2.53123	0.257212	0	5.28498	5.66526	4.42189	5.17218	5.14349	3.87935	5.12404	4.73167	1.08292	0.107111	0	1.60939	1.32037	1.98364	2.22285	1.80073	1.69589	1.6378	1.90649	0.859065	0.439689	0	plastid
AT5G42740	1	12	11	0	0	0	0	0	0	0	0	0	0	0	0.161038	0.0774777	0.0724539	0.0976441	0	0.0886554	0.103657	0.0620998	1.66919	0.290227	0	0.147119	0.163805	0.0689053	0.133129	0.148933	0.128065	0.12661	0.136709	0.926126	0.7205	0	cytosol
AT5G42980	42	2	35	1.95999	1.27792	1.92029	1.45791	1.43269	0.896227	1.7194	1.26228	1.36214	0.312094	0	0	0	0	0	0	0	0	0	0	0	0	1.95668	1.55614	2.09472	1.51767	0.565944	1.70327	1.86918	1.26229	1.48078	0.0873122	0	cytosol
AT5G43060	0	3	0
AT5G43330	1	0	0
AT5G43830	0	0	10	0	0	0	0	0	0	0	0	0	0	0	0	0	0	0	0	0	0	0	0	0	0	0.174704	0.389036	0.490951	0.158091	0.353715	0.152077	0.351564	0.221294	1.58867	0.338541	0	cytosol
AT5G43940	21	0	38	0.252902	0.412233	0.206483	0.17636	0.231079	0.192737	0.290539	0.200059	1.45227	0.205049	0	0	0	0	0	0	0	0	0	0	0	0	0.450849	0.903568	0.337858	0.652762	0.73025	0.313966	0.564092	0.565659	0.997229	0.989838	0	cytosol
AT5G43970	0	0	9	0	0	0	0	0	0	0	0	0	0	0	0	0	0	0	0	0	0	0	0	0	0	1.11811	1.24492	0	1.01178	0.565944	0.973294	0.787674	0.85034	0.926305	0.908902	0	mitochondrion
AT5G44020	7	0	0	0.373332	0	0.203205	0	0	0.142258	0.192179	0.0474194	4.05275	0.337171	0	0	0	0	0	0	0	0	0	0	0	0	0	0	0	0	0	0	0	0	0	0	0	extracellular
AT5G44070	5	0	0	0.178181	0.0645415	0	0.0552238	0	0	0.0809075	0.0184079	4.39525	0.22046	0	0	0	0	0	0	0	0	0	0	0	0	0	0	0	0	0	0	0	0	0	0	0	cytosol
AT5G44130	18	4	19	0.326665	0.473304	0.592682	0.607462	0	0	0.464217	0.202487	2.29257	0.439495	0	0	0	0	0	0	0	0	0	0	0	0	0.931754	0.34581	0.290934	0.5621	0.628826	0.13518	0.522833	0.442035	1.18278	0.714933	0	extracellular,plasma membrane
AT5G44340	6	0	11	0.163333	0.177489	0.0889022	0.0759327	0	0	0.143241	0.0253109	5.65927	0.0582602	0	0	0	0	0	0	0	0	0	0	0	0	0.232939	0.129679	0	0	0.825334	0.101385	0.120872	0.308906	0.391291	0.560238	0	cytosol
AT5G44400	0	0	21	0	0	0	0	0	0	0	0	0	0	0	0	0	0	0	0	0	0	0	0	0	0	0.310585	0.34581	0.2182	0.0702625	0.393016	0.27036	0.291532	0.244546	1.19213	0.675005	0	extracellular
AT5G44720	0	0	20	0	0	0	0	0	0	0	0	0	0	0	0	0	0	0	0	0	0	0	0	0	0	0.838579	0.778072	0.13092	0.252945	0.424458	0.364985	0.582524	0.347463	1.67651	0.436914	0	cytosol
AT5G45040	0	0	2
AT5G45390	17	13	18	0.267272	0.290437	0.193969	0.331343	0.434149	0.135792	0.250559	0.300428	0.834006	0.485118	0	0.208617	0.133825	0.0625739	0.252987	0.157454	0.153132	0.135005	0.187858	0.718659	0.11617	0	0.254115	0.707339	0.476073	0.114975	0.514494	0.221203	0.479176	0.283558	1.68987	0.0279963	1	plastid
AT5G45620	3	0	0
AT5G45680	0	1	0
AT5G46070	0	0	2
AT5G46110	53	222	37	1.38833	1.5974	0.355609	1.06306	0	0	1.11378	0.354353	3.14314	0.211656	0	2.35854	2.0241	2.35173	2.16444	2.81449	3.08816	2.24479	2.68903	0.834796	0.298968	0	0.465877	0.648394	0.545501	0.526969	0.589525	1.318	0.553257	0.811499	0.681772	0.424449	0	plastid
AT5G46190	0	1	0
AT5G46290	7	3	1	0.126451	0.137411	0.0688275	0.117573	0	0	0.110896	0.0391911	2.82964	0.193214	0	0	0	0	0	0	0	0	0	0	0	0	0	0	0	0	0	0	0	0	0	0	0	plastid
AT5G46430	0	0	4
AT5G46470	0	1	0
AT5G46580	0	12	0	0	0	0	0	0	0	0	0	0	0	0	0	0.0712295	0.0222036	0.0299232	0.111741	0.0815058	0.0311444	0.0743901	0.418663	0.0372669	-1	0	0	0	0	0	0	0	0	0	0	0	plastid
AT5G46800	2	3	0
AT5G47030	11	0	0	0.130666	0.141991	0.284487	0.242985	0.636752	0.199161	0.185715	0.359633	0.516401	0.414481	0	0	0	0	0	0	0	0	0	0	0	0	0	0	0	0	0	0	0	0	0	0	0	mitochondrion
AT5G47190	0	2	0
AT5G47210	23	6	16	0.442579	0.412233	0.412965	0.235147	0	0	0.422592	0.0783822	5.39143	0.037282	1	0	0.0474863	0.0444072	0	0.111741	0.108674	0.0306312	0.0734719	0.41691	0.183503	0	0.0901698	0.100396	0.337858	0.244786	0.0912812	0.470949	0.176142	0.269005	0.654788	0.212361	0	nucleus
AT5G47260	0	1	0
AT5G47690	0	13	8	0	0	0	0	0	0	0	0	0	0	0	0.0278157	0.0133825	0.0125148	0.0505974	0.0472361	0.0459396	0.0179043	0.0479244	0.373595	0.0142412	-1	0.050823	0.0565871	0.0476073	0	0.0514494	0	0.0516725	0.0171498	3.013	0.143671	3	nucleus
AT5G47770	0	3	2
AT5G48220	0	10	0	0	0	0	0	0	0	0	0	0	0	0	0	0.0446083	0	0.168658	0.157454	0.153132	0.0148694	0.159748	0.0930807	0.0129238	-1	0	0	0	0	0	0	0	0	0	0	0	plastid
AT5G48300	2	14	1	0	0	0	0	0	0	0	0	0	0	0	0.0784544	0.075491	0.141192	0.0951404	0.08882	0.0863822	0.0983793	0.0901142	1.09172	0.756638	0	0	0	0	0	0	0	0	0	0	0	0	plastid
AT5G48480	0	0	8	0	0	0	0	0	0	0	0	0	0	0	0	0	0	0	0	0	0	0	0	0	0	0.254115	0.565871	0	0.68985	0.257247	0.221203	0.273329	0.389434	0.701862	0.652056	0	cytosol
AT5G49460	7	0	0	0.100512	0.054612	0.164127	0.0467278	0	0	0.106417	0.0155759	6.83215	0.131398	3	0	0	0	0	0	0	0	0	0	0	0	0	0	0	0	0	0	0	0	0	0	0	cytosol
AT5G49650	1	0	4
AT5G49720	21	0	14	0.317836	0.28782	0.345998	0.147761	0.0645357	0	0.317218	0.0707656	4.48266	0.0418843	1	0	0	0	0	0	0	0	0	0	0	0	0.226643	0.168232	0	0.273454	0.305916	0.0657631	0.131625	0.215044	0.612083	0.0947083	0	cytosol,plasma membrane,golgi
AT5G49760	75	0	2	0.559997	0.456401	0.419111	0.553224	0.511676	0.373428	0.478503	0.479443	0.99804	0.9774	0	0	0	0	0	0	0	0	0	0	0	0	0	0	0	0	0	0	0	0	0	0	0	plasma membrane
AT5G49810	0	0	9	0	0	0	0	0	0	0	0	0	0	0	0	0	0	0	0	0	0	0	0	0	0	0.087352	0.0972591	0.0818251	0	0.132643	0	0.088812	0.0442143	2.00867	0.3811	0	cytosol
AT5G49910	2	34	1	0	0	0	0	0	0	0	0	0	0	0	0.169985	0.261702	0.3671	0.082455	0.0769774	0.187161	0.266262	0.115531	2.30468	0.0413264	1	0	0	0	0	0	0	0	0	0	0	0	plastid
AT5G50370	0	0	2
AT5G50850	52	0	62	1.21333	1.31849	1.01603	1.04136	0.454823	0	1.18261	0.498729	2.37126	0.119014	0	0	0	0	0	0	0	0	0	0	0	0	1.59729	1.48204	0.997487	1.32495	1.61698	1.04282	1.35894	1.32825	1.02311	0.827013	0	mitochondrion
AT5G50920	42	190	44	0.404443	0.507112	0.169338	0.260341	0	0	0.360297	0.0867803	4.15183	0.144427	0	0.679938	0.794453	1.22367	0.618413	0.604822	0.775383	0.899353	0.666206	1.34996	0.176907	0	0.310585	0.296409	0.166248	0.4015	0.449162	0.27036	0.257747	0.373674	0.689765	0.0253135	0	plastid
AT5G50950	1	0	0
AT5G51020	1	0	0
AT5G51200	0	0	1
AT5G51570	1	0	0
AT5G51720	0	1	0
AT5G51820	0	9	0	0	0	0	0	0	0	0	0	0	0	0	0.0679938	0.0981384	0.0305917	0.0412275	0.0384887	0.0374323	0.0655746	0.0390495	1.67927	0.301108	0	0	0	0	0	0	0	0	0	0	0	0	plastid
AT5G51970	0	1	4
AT5G52310	0	0	1
AT5G52520	0	4	0
AT5G52640	5	0	0	0.0871107	0.0473304	0.0948291	0	0	0	0.0764234	0	0	0.0351369	2	0	0	0	0	0	0	0	0	0	0	0	0	0	0	0	0	0	0	0	0	0	0	cytosol
AT5G52650	1	0	0
AT5G52840	1	0	15	0	0	0	0	0	0	0	0	0	0	0	0	0	0	0	0	0	0	0	0	0	0	0.598985	0.444613	0.374058	0.7227	0.808491	0	0.472552	0.510397	0.925851	0.877776	0	mitochondrion
AT5G52920	0	0	8	0	0	0	0	0	0	0	0	0	0	0	0	0	0	0	0	0	0	0	0	0	0	0.0716734	0.0798023	0.0671385	0.194573	0.145114	0	0.0728714	0.113229	0.643576	0.547633	0	plastid
AT5G53460	0	0	2
AT5G53480	19	25	23	0.313599	0.255584	0.170692	0.0364477	0	0	0.246625	0.0121492	20.2996	0.0186684	3	0.0917917	0.147208	0.192727	0.0742095	0.103919	0.168445	0.143909	0.115525	1.2457	0.0663339	0	0.391337	0.373475	0.104736	0.151767	0.226377	0.0486647	0.289849	0.14227	2.03732	0.108306	0	cytosol,plastid,nucleus
AT5G53490	12	12	5	0.391998	0.31948	0	0.364477	0	0.149371	0.23716	0.171283	1.38461	0.677448	0	0.152986	0.147208	0.206494	0.0927619	0.173199	0.168445	0.168896	0.144802	1.16639	0.449671	0	0.139763	0.311229	0.13092	0	0.141486	0	0.193971	0.047162	4.11286	0.00634256	3	plastid
AT5G53560	0	0	11	0	0	0	0	0	0	0	0	0	0	0	0	0	0	0	0	0	0	0	0	0	0	0.698816	0.778072	0.3273	0.632363	0.70743	0.608309	0.601396	0.649367	0.926126	0.7205	0	endoplasmic reticulum
AT5G54160	0	0	2
AT5G54270	106	183	36	3.59332	3.90476	3.55609	3.18918	1.98985	2.73847	3.68472	2.63917	1.39617	0.146184	0	4.07963	4.29355	4.24459	3.86508	3.89698	3.79002	4.20593	3.85069	1.09225	0.0390216	0	0.931754	0.518715	1.9638	1.89709	0.943239	1.62216	1.13809	1.4875	0.765105	0.454058	0	plastid
AT5G54500	16	0	15	0.217777	0.236652	0.474145	0.506218	0.39797	0	0.309525	0.301396	1.02697	0.97564	0	0	0	0	0	0	0	0	0	0	0	0	0.310585	0.172905	0.4364	0.843151	0	0.405539	0.30663	0.41623	0.736684	0.661485	0	plasma membrane
AT5G54560	0	0	3
AT5G54600	0	1	0
AT5G54750	0	0	1
AT5G54770	4	0	6	0	0	0	0	0	0	0	0	0	0	0	0	0	0	0	0	0	0	0	0	0	0	0	0.148204	0.124686	0	0.269497	0.231737	0.0909634	0.167078	0.544437	0.185087	0	plastid
AT5G54800	0	0	9	0	0	0	0	0	0	0	0	0	0	0	0	0	0	0	0	0	0	0	0	0	0	0.310585	0	0.290934	0.5621	0.157207	0	0.200506	0.239769	0.836247	0.836318	0	plastid
AT5G54960	5	0	0	0.118787	0	0	0.165671	0	0	0.0395958	0.0552238	0.717005	0.42265	0	0	0	0	0	0	0	0	0	0	0	0	0	0	0	0	0	0	0	0	0	0	0	cytosol
AT5G55070	0	0	10	0	0	0	0	0	0	0	0	0	0	0	0	0	0	0	0	0	0	0	0	0	0	0.16941	0.0943118	0.158691	0.1533	0.085749	0.147469	0.140804	0.128839	1.09287	0.0324657	0	mitochondrion
AT5G55220	3	29	1	0	0	0	0	0	0	0	0	0	0	0	0.208617	0.200738	0.250295	0.084329	0.11809	0.153132	0.219883	0.118517	1.85529	0.0141852	1	0	0	0	0	0	0	0	0	0	0	0	plastid
AT5G55280	0	1	6	0	0	0	0	0	0	0	0	0	0	0	0	0	0	0	0	0	0	0	0	0	0	0	0	0.119018	0	0.257247	0.331805	0.0396728	0.196351	0.202051	0.187132	0	plastid
AT5G55480	33	0	32	0.391998	0.372727	0.320048	0.455596	0.119391	0	0.361591	0.191663	1.8866	0.287528	0	0	0	0	0	0	0	0	0	0	0	0	0.349408	0.0778072	0.3273	0.758835	0.565944	0.0608309	0.251505	0.46187	0.544537	0.472389	0	plasma membrane
AT5G55730	83	0	37	1.76399	1.91688	1.38687	1.54903	1.55208	0.597484	1.68925	1.23287	1.37018	0.117552	0	0	0	0	0	0	0	0	0	0	0	0	0.698816	0.933687	1.04736	1.26473	0.565944	0.486647	0.893288	0.772439	1.15645	0.761445	0	extracellular
AT5G55860	1	0	0
AT5G55960	0	0	1
AT5G56010	1	0	6	0	0	0	0	0	0	0	0	0	0	0	0	0	0	0	0	0	0	0	0	0	0	0.0607666	0.135317	0.0569218	0.0549881	0.0615156	0	0.0843351	0.0388346	2.17165	0.156051	0	cytosol
AT5G56030	11	30	42	0.159999	0.0434667	0.21772	0.0371915	0	0	0.140395	0.0123972	11.3248	0.1262	3	0.18733	0.150212	0.112378	0.151448	0.176734	0.20626	0.149973	0.178147	0.84185	0.530537	0	0.570462	0.444613	0.427494	0.36135	0.230997	0.297947	0.480856	0.296765	1.62033	0.0212965	1	cytosol,nucleus
AT5G56260	5	0	0	0	0	0	0	0.217075	1.08634	0	0.43447	0	0.320711	-2	0	0	0	0	0	0	0	0	0	0	0	0	0	0	0	0	0	0	0	0	0	0	cytosol
AT5G56350	10	1	1	0.264864	0.230256	0	0.0492537	0	0	0.16504	0.0164179	10.0524	0.183944	3	0	0	0	0	0	0	0	0	0	0	0	0	0	0	0	0	0	0	0	0	0	0	cytosol
AT5G56500	3	0	28	0	0	0	0	0	0	0	0	0	0	0	0	0	0	0	0	0	0	0	0	0	0	0.489171	0.311229	0.26184	0.252945	0.424458	0.182493	0.35408	0.286632	1.23531	0.573191	0	plastid
AT5G56650	0	0	1
AT5G56670	8	0	6	1.30666	1.41991	1.42244	1.21492	0	0	1.383	0.404975	3.41504	0.158028	0	0	0	0	0	0	0	0	0	0	0	0	0.931754	0	0	0.843151	1.88648	1.62216	0.310585	1.4506	0.214108	0.206874	0	cytosol,nucleus
AT5G56680	0	0	3
AT5G57020	4	0	1
AT5G57110	0	0	6	0	0	0	0	0	0	0	0	0	0	0	0	0	0	0	0	0	0	0	0	0	0	0.139763	0.0518715	0	0	0.0943239	0	0.0638782	0.0314413	2.03166	0.615369	0	plasma membrane
AT5G57350	0	0	28	0	0	0	0	0	0	0	0	0	0	0	0	0	0	0	0	0	0	0	0	0	0	0.331641	0.158252	0.0443797	0.171488	0.479613	0.123724	0.178091	0.258275	0.68954	0.622313	0	plasma membrane
AT5G57490	1	0	0
AT5G57655	8	0	13	0.111999	0.0608534	0.121923	0.156204	0	0	0.0982587	0.0520682	1.88712	0.441532	0	0	0	0	0	0	0	0	0	0	0	0	0.239594	0.266768	0.0748115	0.07227	0.323396	0.069521	0.193724	0.155062	1.24933	0.621084	0	endoplasmic reticulum
AT5G57700	15	0	0	0.150769	0.081918	0	0.0700918	0.551036	0.574504	0.0775622	0.398544	0.194614	0.25483	0	0	0	0	0	0	0	0	0	0	0	0	0	0	0	0	0	0	0	0	0	0	0	cytosol
AT5G57850	1	2	0
AT5G57870	11	1	11	0.158064	0.0687055	0.0688275	0.0587866	0	0	0.0985323	0.0195955	5.0283	0.0161978	1	0	0	0	0	0	0	0	0	0	0	0	0.0901698	0.100396	0.168929	0.0407976	0.0912812	0	0.119832	0.0440263	2.72182	0.254966	3	cytosol,nucleus
AT5G57950	1	1	0
AT5G58070	34	5	31	1.14333	1.06493	0.711218	0.607462	1.19391	1.74266	0.97316	1.18135	0.823773	0.691667	0	0.254977	0.122673	0	0	0.288665	0	0.125883	0.0962217	1.30826	0.83114	0	0.698816	1.29679	1.3092	1.05394	1.41486	1.21662	1.1016	1.22847	0.896725	0.429999	0	endoplasmic reticulum
AT5G58090	1	0	15	0	0	0	0	0	0	0	0	0	0	0	0	0	0	0	0	0	0	0	0	0	0	0.223621	0.497966	0.209472	0.303534	0.226377	0.194659	0.310353	0.241524	1.28498	0.579467	0	plasma membrane
AT5G58250	2	0	0
AT5G58260	0	1	0
AT5G58290	5	0	2	0.126451	0.0687055	0.137655	0	0	0	0.110937	0	0	0.0351369	2	0	0	0	0	0	0	0	0	0	0	0	0	0	0	0	0	0	0	0	0	0	0	cytosol,nucleus
AT5G58330	18	66	62	0.288234	0.18793	0.188264	0.375197	0	0	0.221476	0.125066	1.77088	0.403326	0	0.494955	0.692741	0.890757	0.327395	0.254705	0.297256	0.692818	0.293119	2.36361	0.0847881	0	0.822136	0.640765	1.23219	0.818352	0.582589	0.787223	0.898364	0.729388	1.23167	0.347829	0	plastid
AT5G58710	1	0	3
AT5G59613	1	0	7	0	0	0	0	0	0	0	0	0	0	0	0	0	0	0	0	0	0	0	0	0	0	2.09645	0.778072	0.654601	0.632363	0.70743	0	1.17637	0.446597	2.63408	0.21261	3	mitochondrion
AT5G59690	48	34	49	2.79999	3.34694	3.9625	3.12409	0.682235	0	3.36981	1.26877	2.65595	0.239659	0	1.74841	1.47208	0.589982	1.06014	1.23714	1.68445	1.27016	1.32724	0.95699	0.924758	0	2.39594	4.00152	2.6184	2.52945	4.04245	3.47605	3.00529	3.34932	0.897283	0.314244	0	nucleus
AT5G59850	6	2	3	0.356362	0.387249	0	0.331343	0	0	0.24787	0.110448	2.24423	0.386627	0	0	0	0	0	0	0	0	0	0	0	0	0	0	0	0	0	0	0	0	0	0	0	cytosol
AT5G59870	13	0	13	1.30666	0.709956	0.474145	0.404975	0	0	0.830254	0.134992	6.15042	0.0301985	3	0	0	0	0	0	0	0	0	0	0	0	0.621169	0.69162	0.581867	0.5621	0.628826	0.811079	0.631552	0.667335	0.946379	0.746914	0	nucleus
AT5G59880	20	0	7	1.22499	0.798701	1.33353	0.911193	0.895433	0	1.11908	0.602209	1.85829	0.348142	0	0	0	0	0	0	0	0	0	0	0	0	0.698816	0.389036	0.3273	0.632363	0.353715	0	0.471717	0.328693	1.43513	0.26237	0	cytosol
AT5G59910	9	0	9	0.452306	0.491508	0.328254	0.140184	0	0	0.424023	0.0467278	9.07431	0.0222934	3	0	0	0	0	0	0	0	0	0	0	0	0.21502	0	0.201416	0.389146	0.653012	0.374344	0.138812	0.472167	0.293989	0.172324	0	nucleus
AT5G59970	48	34	49	2.79999	3.34694	3.9625	3.12409	0.682235	0	3.36981	1.26877	2.65595	0.239659	0	1.74841	1.47208	0.589982	1.06014	1.23714	1.68445	1.27016	1.32724	0.95699	0.924758	0	2.39594	4.00152	2.6184	2.52945	4.04245	3.47605	3.00529	3.34932	0.897283	0.314244	0	nucleus
AT5G60120	1	0	0
AT5G60160	1	0	0
AT5G60360	14	0	0	0	0.185206	0.0927676	0.158468	0.519092	0.519552	0.0926578	0.399037	0.232204	0.0600512	0	0	0	0	0	0	0	0	0	0	0	0	0	0	0	0	0	0	0	0	0	0	0	vacuole
AT5G60390	284	207	310	4.19998	4.01632	3.53577	4.11339	0.272894	0.17071	3.91736	1.519	2.57891	0.174847	0	1.48615	1.47208	2.47792	1.16615	1.03919	1.54007	1.81205	1.24847	1.45141	0.0973033	0	4.31269	4.00152	4.63831	3.46896	4.20415	3.40653	4.31751	3.69322	1.16904	0.282349	0	cytosol
AT5G60600	15	175	0	0.174999	0.2282	0.038101	0.0976278	0	0	0.1471	0.0325426	4.52023	0.186651	0	0.655655	1.07777	0.983303	0.563197	0.649497	0.962545	0.905576	0.725079	1.24893	0.287262	0	0	0	0	0	0	0	0	0	0	0	0	plastid
AT5G60640	48	0	62	0.55391	0.463015	0.510222	0.396171	0.207637	0	0.509049	0.201269	2.5292	0.0994606	0	0	0	0	0	0	0	0	0	0	0	0	0.850732	0.608926	0.341531	0.714845	0.738187	0.423171	0.600396	0.625401	0.960018	0.788263	0	endoplasmic reticulum
AT5G61170	5	0	1	0.150769	0.163836	0.328254	0.140184	0	0	0.214286	0.0467278	4.58584	0.209258	0	0	0	0	0	0	0	0	0	0	0	0	0	0	0	0	0	0	0	0	0	0	0	cytosol
AT5G61240	4	0	0
AT5G61410	20	34	8	0.41263	0.448393	0.44919	0.38366	0.25135	0.314465	0.436738	0.316492	1.37993	0.133824	0	0.644152	0.697299	0.507178	0.195288	0.36463	0.354622	0.61621	0.304847	2.02138	0.0688224	0	0	0.327609	0.137811	0.266258	0.297865	0.128065	0.15514	0.230729	0.67239	0.511642	0	plastid
AT5G61550	1	0	0
AT5G61660	0	0	1
AT5G61780	0	0	2
AT5G61790	25	9	56	0.304888	0.141991	0.474145	0.16199	0.0530627	0	0.307008	0.0716842	4.28279	0.189889	0	0.0339969	0.0654256	0.091775	0.0412275	0	0.0748646	0.0637325	0.0386974	1.64695	0.361959	0	0.434819	0.69162	0.581867	0.50589	0.565944	0.594791	0.569435	0.555542	1.02501	0.83399	0	endoplasmic reticulum
AT5G62300	3	0	0
AT5G62530	10	0	4	0.178181	0.193624	0.0646562	0.165671	0	0	0.145487	0.0552238	2.6345	0.235562	0	0	0	0	0	0	0	0	0	0	0	0	0	0	0	0	0	0	0	0	0	0	0	mitochondrion
AT5G62670	4	0	0
AT5G62690	4	0	39	0	0	0	0	0	0	0	0	0	0	0	0	0	0	0	0	0	0	0	0	0	0	0.537551	0.837924	0.704955	0.486433	0.979518	0.561516	0.693476	0.675822	1.02612	0.852944	0	cytosol
AT5G62700	4	0	39	0	0	0	0	0	0	0	0	0	0	0	0	0	0	0	0	0	0	0	0	0	0	0.537551	0.837924	0.704955	0.486433	0.979518	0.561516	0.693476	0.675822	1.02612	0.852944	0	cytosol
AT5G62790	0	20	0	0	0	0	0	0	0	0	0	0	0	0	0.182126	0.140198	0.196661	0.0883447	0.0824758	0.040106	0.172995	0.0703088	2.4605	0.0707831	0	0	0	0	0	0	0	0	0	0	0	0	plastid
AT5G62890	0	0	28	0	0	0	0	0	0	0	0	0	0	0	0	0	0	0	0	0	0	0	0	0	0	0.931754	0.592817	0.374058	1.08405	0.404245	0.231737	0.632876	0.573344	1.10383	0.633163	0	plasma membrane
AT5G63310	11	11	6	0.217777	0.236652	0.237073	0.202487	0.265313	0.165968	0.230501	0.211256	1.09109	0.573615	0	0.169985	0.327128	0.0764792	0.103069	0.192443	0.0935807	0.191197	0.129698	1.47418	0.296249	0	0.155292	0.34581	0.145467	0.140525	0.157207	0	0.215523	0.0992439	2.17165	0.156051	0	plastid
AT5G63400	43	0	16	1.02666	0.912801	1.21923	0.694242	0.227412	0.142258	1.0529	0.354637	2.96894	0.0831736	0	0	0	0	0	0	0	0	0	0	0	0	0.399323	0.444613	0.498743	0.2409	0.269497	0.231737	0.44756	0.247378	1.80921	0.0272801	1	mitochondrion
AT5G63570	21	14	3	0.170434	0.277809	0.278303	0.158468	0.415273	0.909216	0.242182	0.494319	0.48993	0.323789	0	0.199547	0.256013	0.17956	0	0.150608	0.146474	0.211707	0.0990274	2.13786	0.144336	0	0	0	0	0	0	0	0	0	0	0	0	plastid
AT5G63680	0	1	0
AT5G63860	4	0	0
AT5G63890	1	0	2
AT5G63910	0	1	0
AT5G63980	0	0	9	0	0	0	0	0	0	0	0	0	0	0	0	0	0	0	0	0	0	0	0	0	0	0.199662	0.222306	0.187029	0.0903376	0.101061	0.0869013	0.202999	0.0927667	2.18827	0.00306121	1	plastid
AT5G64040	50	89	21	2.11076	1.8022	1.47714	1.40184	0.734714	0.459603	1.7967	0.865384	2.07619	0.0141874	1	2.11827	1.92502	1.27073	1.56982	2.39814	1.68445	1.77134	1.88414	0.940134	0.765787	0	1.0751	0	0.604247	1.55659	0	0.93586	0.559783	0.830815	0.673775	0.19703	0	plastid
AT5G64050	0	1	0
AT5G64140	5	0	12	0.783996	0.425974	0	0.728954	0	0	0.403323	0.242985	1.65987	0.353423	0	0	0	0	0	0	0	0	0	0	0	0	1.11811	1.24492	1.04736	1.01178	1.13189	0.973294	1.13679	1.03899	1.09414	0.0147855	0	cytosol
AT5G64270	0	3	2
AT5G64290	5	44	4	0.244999	0.177489	0	0	0	0	0.140829	0	0	0.193732	2	0.44621	0.490692	0.344156	0.46381	0.288665	0.912412	0.427019	0.554962	0.769456	0.632715	0	0	0	0	0	0	0	0	0	0	0	0	plastid
AT5G64430	2	0	0
AT5G64860	0	1	0
AT5G64940	0	4	0
AT5G65020	23	0	0	0.596519	0.463015	0.37107	0.554639	0	0	0.476868	0.18488	2.57934	0.149785	0	0	0	0	0	0	0	0	0	0	0	0	0	0	0	0	0	0	0	0	0	0	0	cytosol,plasma membrane
AT5G65220	0	2	0
AT5G65430	1	0	0
AT5G65460	0	1	0
AT5G65620	2	21	4	0	0	0	0	0	0	0	0	0	0	0	0.0283308	0.081782	0.33141	0	0	0.124774	0.147174	0.0415914	3.53857	0.183702	3	0	0	0	0	0	0	0	0	0	0	0	plastid
AT5G65750	2	0	0
AT5G65780	2	0	0
AT5G66120	0	0	1
AT5G66190	69	328	73	0.950299	0.774498	1.09915	1.21492	0	0.181056	0.941317	0.465327	2.02292	0.329697	0	2.92064	2.94415	2.6281	2.36121	2.41429	2.45011	2.83097	2.40854	1.17539	0.0748023	0	1.10116	1.22605	0.555419	0.996451	1.11474	1.03228	0.960879	1.04782	0.917024	0.699269	0	plastid
AT5G66420	2	0	17	0	0	0	0	0	0	0	0	0	0	0	0	0	0	0	0	0	0	0	0	0	0	0.207056	0.288175	0	0	0.419218	0	0.165077	0.139739	1.18132	0.8209	0	cytosol
AT5G66510	0	0	1
AT5G66570	60	30	26	1.08137	0.881325	1.03004	0.69125	0.329355	0.309044	0.99758	0.443216	2.25078	0.0284303	1	0.158262	0.253806	0.474698	0.255895	0.238895	0.232338	0.295589	0.242376	1.21954	0.647831	0	0.771107	0.321961	0.361159	0.436112	0.195153	0.335619	0.484742	0.322295	1.50403	0.216468	0	plastid
AT5G66680	1	0	9	0	0	0	0	0	0	0	0	0	0	0	0	0	0	0	0	0	0	0	0	0	0	0.18034	0.200793	0	0.0815952	0.182562	0.156983	0.127044	0.14038	0.905	0.876046	0	endoplasmic reticulum
AT5G66760	0	0	10	0	0	0	0	0	0	0	0	0	0	0	0	0	0	0	0	0	0	0	0	0	0	0.143347	0.319209	0	0	0.217671	0.0623907	0.154185	0.0933538	1.65162	0.434795	0	mitochondrion
AT5G66860	0	1	0
AT5G66970	0	0	1
AT5G67030	0	88	0	0	0	0	0	0	0	0	0	0	0	0	0.488254	0.720377	0.644378	0.355258	0.294807	0.394234	0.61767	0.3481	1.7744	0.0867195	0	0	0	0	0	0	0	0	0	0	0	0	plastid
AT5G67150	0	0	13	0	0	0	0	0	0	0	0	0	0	0	0	0	0	0	0	0	0	0	0	0	0	0.319459	0.35569	0	0	0.404245	0	0.22505	0.134748	1.67015	0.515962	0	cytosol
AT5G67360	18	0	4	0.0466665	0	0	0.0867803	0.568529	0.355646	0.0155555	0.336985	0.0461608	0.171286	0	0	0	0	0	0	0	0	0	0	0	0	0	0	0	0	0	0	0	0	0	0	0	extracellular
AT5G67385	0	1	0
AT5G67500	24	0	15	0.340868	0.370412	0.185535	0.316937	0.726728	0.389664	0.298938	0.477776	0.625687	0.246962	0	0	0	0	0	0	0	0	0	0	0	0	0.364599	0.405951	0.227687	0.109976	0.615156	0.105793	0.332746	0.276975	1.20136	0.725079	0	mitochondrion
AT5G67590	0	0	1
ATCG00020	201	393	165	7.67663	7.63203	7.64559	10.0231	0.39797	0	7.65142	3.4737	2.20267	0.328998	0	8.03177	9.69116	9.52165	6.95714	9.81461	7.72041	9.08153	8.16406	1.11238	0.24367	0	4.89171	6.22458	6.98241	5.48048	6.83849	6.6914	6.0329	6.33679	0.952044	0.41452	0	plastid
ATCG00065	1	1	0
ATCG00120	357	449	363	4.25791	4.77384	4.78233	5.02727	3.95226	3.70852	4.60469	4.22935	1.08875	0.582088	0	4.16755	4.67003	4.69951	3.13471	3.46398	4.18209	4.51237	3.59359	1.25567	0.0471155	0	4.91581	6.43922	3.70188	5.58224	7.31824	6.04114	5.01897	6.31387	0.794912	0.1328	0	plastid
ATCG00130	74	172	56	2.8646	2.78521	2.13365	2.5233	0.734714	0.689405	2.59449	1.31581	1.97179	0.125017	0	3.29509	4.30299	3.81219	2.7115	3.33075	3.36891	3.80342	3.13705	1.21242	0.052008	0	1.0751	2.15466	1.40991	1.94573	2.39438	2.62041	1.54656	2.32017	0.66657	0.112752	0	plastid
ATCG00140	7	39	2	0.65333	0.709956	0.711218	2.42985	0	0	0.691501	0.809949	0.853759	0.899484	0	4.07963	2.45346	3.671	3.09206	2.30932	5.05336	3.40136	3.48491	0.976025	0.915122	0	0	0	0	0	0	0	0	0	0	0	0	plastid
ATCG00150	2	20	1	0	0	0	0	0	0	0	0	0	0	0	0.339969	0.654256	1.07071	0.412275	0.57733	0.374323	0.688311	0.454643	1.51396	0.425385	0	0	0	0	0	0	0	0	0	0	0	0	plastid
ATCG00160	0	8	0	0	0	0	0	0	0	0	0	0	0	0	0	0.0920047	0.172078	0.115952	0.324748	0.105278	0.0880276	0.181993	0.483687	0.393779	0	0	0	0	0	0	0	0	0	0	0	0	plastid
ATCG00180	0	6	0	0	0	0	0	0	0	0	0	0	0	0	0	0.0272607	0.0764792	0.0343563	0	0.0311936	0.0345799	0.0218499	1.58261	0.650249	0	0	0	0	0	0	0	0	0	0	0	0	plastid
ATCG00190	0	2	0
ATCG00270	121	499	246	5.59997	4.1076	3.65769	3.90511	0	0	4.45509	1.3017	3.42251	0.0509951	0	9.61627	10.3045	11.603	7.15592	8.04139	9.14417	10.5079	8.11383	1.29506	0.000747233	0	7.58714	7.1138	7.85521	9.21443	7.27642	8.16872	7.51872	8.21986	0.914702	0.270702	0	plastid
ATCG00280	405	674	384	9.50596	9.58441	8.53461	11.2077	0.835737	1.19497	9.20833	4.41279	2.08673	0.280595	0	8.94969	9.20047	9.08572	8.62686	8.65995	9.01182	9.07863	8.76621	1.03564	0.146375	0	8.66531	7.62511	7.06969	8.97955	9.90401	9.48962	7.7867	9.45773	0.823316	0.133156	0	plastid
ATCG00330	0	1	0
ATCG00340	202	771	199	3.83832	4.17099	4.44511	4.32817	0.0994925	0	4.15147	1.47589	2.81287	0.233731	0	8.66922	8.28042	7.51408	7.80746	9.59812	9.47505	8.15457	8.96021	0.910087	0.445129	0	4.19289	3.89036	3.273	3.89957	3.89086	3.3457	3.78542	3.71204	1.01977	0.579448	0	plastid
ATCG00350	204	674	178	3.55248	3.06169	3.20048	2.96138	0	0	3.27155	0.987126	3.31422	0.114502	0	5.97602	5.42828	4.94725	5.56571	6.00784	5.73767	5.45052	5.77041	0.944563	0.478546	0	2.53321	2.33422	2.2911	3.00372	2.74129	2.12908	2.38618	2.6247	0.909124	0.35741	0	plastid
ATCG00380	0	6	0	0	0	0	0	0	0	0	0	0	0	0	0.127488	0.122673	0.114719	0.309206	0.144333	0	0.121627	0.15118	0.804518	0.763009	0	0	0	0	0	0	0	0	0	0	0	0	plastid
ATCG00420	0	2	0
ATCG00470	26	20	13	1.46999	2.12987	1.06683	1.82239	0	0	1.55556	0.607462	2.56076	0.318051	0	0.573698	1.47208	1.20455	0.46381	0	0	1.08344	0.154603	7.00788	0.155604	3	0.698816	0.778072	0.654601	0.632363	1.06114	0.608309	0.710496	0.767272	0.926003	0.666003	0	plastid
ATCG00480	927	1515	908	13.3144	14.6153	11.919	11.8769	10.951	4.84168	13.2829	9.22322	1.44016	0.131715	0	14.6656	15.1776	14.8581	11.5792	11.885	14.2307	14.9004	12.565	1.18587	0.11221	0	13.4944	13.737	11.9182	15.1767	14.8316	15.2707	13.0499	15.093	0.864631	0.0943154	0	plastid
ATCG00490	918	2562	894	12.6093	14.1281	12.5886	13.0604	7.08387	4.48113	13.1087	8.20848	1.59697	0.210455	0	22.54	22.719	23.6779	19.851	21.0726	25.5475	22.979	22.157	1.0371	0.611623	0	14.5354	13.9016	12.7429	14.2492	14.3372	11.1118	13.7266	13.2328	1.03732	0.500472	0	plastid
ATCG00500	0	6	0	0	0	0	0	0	0	0	0	0	0	0	0.0509954	0.0981384	0.137662	0	0	0	0.0955987	0	0	0.0623161	2	0	0	0	0	0	0	0	0	0	0	0	plastid
ATCG00540	246	310	59	3.83476	4.25974	5.00945	4.27865	3.11455	2.20809	4.36798	3.20043	1.36481	0.338864	0	3.65836	3.9042	3.23208	3.95246	3.53929	3.22243	3.59821	3.57139	1.00751	0.900905	0	1.0938	0.947219	0.796905	1.09976	1.10728	1.79848	0.945974	1.33517	0.708503	0.33539	0	plastid
ATCG00560	0	10	10	0	0	0	0	0	0	0	0	0	0	0	1.52986	1.47208	0	1.85524	1.73199	1.68445	1.00065	1.75723	0.569446	0.244778	0	1.39763	3.11229	2.6184	2.52945	1.41486	2.43324	2.37611	2.12585	1.11772	0.788406	0	plastid
ATCG00580	18	52	9	0.839996	0.608534	0.609615	1.3017	1.02335	1.28032	0.686049	1.20179	0.570854	0.0224775	0	1.74841	1.68237	2.35993	1.85524	2.22685	1.92509	1.93024	2.00239	0.963967	0.82272	0	0.399323	0.444613	0.748115	0	1.21274	0.69521	0.530684	0.635982	0.834432	0.789721	0	plastid
ATCG00630	0	2	0
ATCG00650	3	7	0	0	0	0	0	0	0	0	0	0	0	0	0.509954	0.736038	0.229437	0.309206	0	0	0.49181	0.103069	4.77166	0.15484	3	0	0	0	0	0	0	0	0	0	0	0	plastid
ATCG00670	0	1	1
ATCG00680	542	1062	463	11.6709	11.2302	9.89239	14.1649	1.7366	0.814752	10.9312	5.57209	1.96177	0.305737	0	13.282	12.4457	12.327	12.9023	13.7772	12.2506	12.6849	12.9767	0.977515	0.635537	0	9.27519	9.05393	9.7595	10.1178	10.1613	8.51633	9.36287	9.59846	0.975455	0.781313	0	plastid
ATCG00710	10	14	13	0.391998	1.7039	0.853462	0.728954	0.477564	0	0.983118	0.402173	2.44452	0.343026	0	0.611945	0.883245	0.825975	0.742095	0.692796	0.673781	0.773722	0.702891	1.10077	0.556072	0	1.67716	1.24492	1.04736	1.01178	1.13189	0.973294	1.32314	1.03899	1.27349	0.275105	0	plastid
ATCG00720	65	208	91	1.95999	2.12987	2.90953	3.81044	0.651224	0.543168	2.33313	1.66828	1.39853	0.656064	0	5.1459	4.8177	4.88076	4.21645	5.51088	5.51276	4.94812	5.08003	0.974034	0.826984	0	3.55761	3.11229	4.76073	3.44925	3.85871	3.53925	3.81021	3.61574	1.05378	0.765366	0	plastid
ATCG00730	8	40	5	0.559997	0.608534	0.609615	0.520682	0	0	0.592716	0.173561	3.41504	0.158028	0	1.74841	1.05148	1.17996	0.795102	1.97942	2.40636	1.32662	1.72696	0.768182	0.616773	0	0	0	0	0.7227	0.808491	0.347605	0	0.626266	0	0.047455	-2	plastid
ATCG00750	0	29	0	0	0	0	0	0	0	0	0	0	0	0	0.679938	1.14495	0.91775	0.618413	0.769774	0.935807	0.914212	0.774665	1.18014	0.364965	0	0	0	0	0	0	0	0	0	0	0	0	plastid
ATCG00760	0	1	0
ATCG00770	2	7	2	0	0	0	0	0	0	0	0	0	0	0	0	0.441623	0.275325	0.371048	0	0	0.238983	0.123683	1.93223	0.687545	0	0	0	0	0	0	0	0	0	0	0	0	plastid
ATCG00780	16	7	0	0.783996	0.851948	0.853462	0.728954	0	0	0.829802	0.242985	3.41504	0.158028	0	0.152986	0.147208	0.275325	0.185524	0	0.336891	0.19184	0.174138	1.10165	0.811727	0	0	0	0	0	0	0	0	0	0	0	0	plastid
ATCG00790	0	1	0
ATCG00800	8	38	0	0.230587	0.250573	0.251018	0.214398	0	0	0.244059	0.0714661	3.41504	0.158028	0	0.449959	0.779334	0.971735	0.327395	0.407527	0.495427	0.733676	0.410117	1.78895	0.091033	0	0	0	0	0	0	0	0	0	0	0	0	plastid
ATCG00810	1	3	0
ATCG00820	8	7	1	0.783996	0.851948	0.853462	0.728954	0	0	0.829802	0.242985	3.41504	0.158028	0	0.611945	0.294415	0	0.371048	0.692796	0.336891	0.30212	0.466912	0.64706	0.503311	0	0	0	0	0	0	0	0	0	0	0	0	plastid
ATCG00830	4	56	0	0	0	0	0	0	0	0	0	0	0	0	0.594946	0.899602	0.994229	0.618413	0.769774	1.02939	0.829592	0.805858	1.02945	0.698917	0	0	0	0	0	0	0	0	0	0	0	0	plastid
ATCG00900	9	18	0	0.489998	0.709956	0	0.303731	0	0	0.399985	0.101244	3.95071	0.295033	0	0.637442	0.490692	0.229437	0.309206	0.432998	0.280742	0.452524	0.340982	1.32712	0.427047	0	0	0	0	0	0	0	0	0	0	0	0	plastid
ATCG00905	1	1	0
ATCG01010	0	71	0	0	0	0	0	0	0	0	0	0	0	0	0.449959	0.562852	0.566845	0.381961	0.407527	0.941312	0.526552	0.576933	0.912675	0.787717	0	0	0	0	0	0	0	0	0	0	0	0	plastid
ATCG01050	0	12	0	0	0	0	0	0	0	0	0	0	0	0	0.208617	0	0	0.252987	0.236181	0.229698	0.0695392	0.239622	0.290204	0.113828	0	0	0	0	0	0	0	0	0	0	0	0	plastid
ATCG01060	57	73	11	2.93999	2.92857	2.93377	2.73358	2.38782	1.12028	2.93411	2.08056	1.41025	0.223379	0	1.91233	4.04821	3.09741	1.62333	1.94849	1.4739	3.01931	1.68191	1.79517	0.132365	0	1.04822	0.389036	0.654601	0.632363	0.353715	0.608309	0.697287	0.531462	1.31202	0.316016	0	plastid
ATCG01100	3	37	0	0	0	0	0	0	0	0	0	0	0	0	0.407963	0.686969	1.19307	0.49473	0.692796	0.336891	0.762669	0.508139	1.50091	0.487725	0	0	0	0	0	0	0	0	0	0	0	0	plastid
ATCG01110	0	129	0	0	0	0	0	0	0	0	0	0	0	0	1.17682	1.35884	1.27073	1.35575	1.26569	1.49009	1.2688	1.37051	0.925783	0.408846	0	0	0	0	0	0	0	0	0	0	0	0	plastid
ATCG01120	1	2	0
ATCG01230	1	1	0
ATCG01240	9	18	0	0.489998	0.709956	0	0.303731	0	0	0.399985	0.101244	3.95071	0.295033	0	0.637442	0.490692	0.229437	0.309206	0.432998	0.280742	0.452524	0.340982	1.32712	0.427047	0	0	0	0	0	0	0	0	0	0	0	0	plastid
ATCG01310	4	56	0	0	0	0	0	0	0	0	0	0	0	0	0.594946	0.899602	0.994229	0.618413	0.769774	1.02939	0.829592	0.805858	1.02945	0.698917	0	0	0	0	0	0	0	0	0	0	0	0	plastid
ATMG00060	0	1	5	0	0	0	0	0	0	0	0	0	0	0	0	0	0	0	0	0	0	0	0	0	0	0.192777	0	0.270869	0	0	0	0.154549	0	0	0.194844	2	mitochondrion
ATMG00070	0	0	9	0	0	0	0	0	0	0	0	0	0	0	0	0	0	0	0	0	0	0	0	0	0	0.372702	0.414972	0	0.16863	0.377296	0.324431	0.262558	0.290119	0.905	0.876046	0	mitochondrion
ATMG00160	13	2	11	0.452306	0.327672	0.656509	0.280367	0.367357	0	0.478829	0.215908	2.21774	0.330118	0	0	0	0	0	0	0	0	0	0	0	0	0.43004	0.478814	0.201416	0.389146	0.435341	0.374344	0.37009	0.399611	0.926126	0.7205	0	mitochondrion
ATMG00220	0	0	1
ATMG00285	1	1	16	0	0	0	0	0	0	0	0	0	0	0	0	0	0	0	0	0	0	0	0	0	0	0.798646	0.148204	0.249372	0.2409	0.538994	0.115868	0.398741	0.298588	1.33542	0.750038	0	mitochondrion
ATMG00510	18	19	35	0.408331	0.443723	0.355609	0.303731	0	0	0.402554	0.101244	3.97609	0.0973606	0	0.191233	0.306682	0.229437	0.154603	0.216499	0.140371	0.242451	0.170491	1.42207	0.055328	0	0.465877	0.778072	0.545501	0.948544	0.70743	0.506924	0.596483	0.720966	0.827339	0.559379	0	mitochondrion
ATMG00513	0	1	5	0	0	0	0	0	0	0	0	0	0	0	0	0	0	0	0	0	0	0	0	0	0	0.192777	0	0.270869	0	0	0	0.154549	0	0	0.194844	2	mitochondrion
ATMG00640	1	2	4
ATMG00665	0	1	5	0	0	0	0	0	0	0	0	0	0	0	0	0	0	0	0	0	0	0	0	0	0	0.192777	0	0.270869	0	0	0	0.154549	0	0	0.194844	2	mitochondrion
ATMG01320	1	1	16	0	0	0	0	0	0	0	0	0	0	0	0	0	0	0	0	0	0	0	0	0	0	0.798646	0.148204	0.249372	0.2409	0.538994	0.115868	0.398741	0.298588	1.33542	0.750038	0	mitochondrion
