# Supplementary material for: Proteasome targeting of proteins in Arabidopsis leaf mesophyll, epidermal and vascular tissues
Source: Front Plant Sci. 2015 May 28;6:376. doi: 10.3389/fpls.2015.00376 (PMC4446536; doi:10.3389/fpls.2015.00376)
Supplement: Supplementary file 2 [file Table2.XLSX]

## Sheet: total
Supplemental Data 2: Proteins identified in total protein extracts with the number of spectra for each tissue type, the abundance change in each tissue type and the location accoring to SUBAcon. abundance_change_epi, abundance_change_mes, abundance_change_vasc: result of the quantitative analysis. A value of 1 corresponds to a p-value<0.05 calculated by a paired t-test in the respective tissue ty…
AGI	description	spec_epi	spec_mes	spec_vasc	abundance_change_epi	abundance_change_mes	abundance_change_vasc	Location_SUBAcon
AT1G01090	pyruvate dehydrogenase E1 alpha	12	4	4	0	0	0	plastid
AT1G01170	Protein of unknown function (DUF1138)	0	0	17	0	0	0	mitochondrion
AT1G01470	Late embryogenesis abundant protein	1	0	5	0	0	0	cytosol
AT1G01610	glycerol-3-phosphate acyltransferase 4	5	0	0	2	0	0	plasma membrane
AT1G01790	K+ efflux antiporter 1	3	116	0	0	0	0	plastid
AT1G01800	NAD(P)-binding Rossmann-fold superfamily protein	11	0	0	0	0	0	cytosol
AT1G02335	germin-like protein subfamily 2 member 2 precursor	0	0	18	0	0	0	extracellular
AT1G02560	nuclear encoded CLP protease 5	1	4	6	0	0	0	plastid
AT1G02920	glutathione S-transferase 7	11	0	0	0	0	0	cytosol
AT1G02930	glutathione S-transferase 6	6	0	0	0	0	0	cytosol
AT1G02950	glutathione S-transferase F4	0	0	5	0	0	0	cytosol
AT1G03475	Coproporphyrinogen III oxidase	4	24	0	0	0	0	plastid
AT1G03600	photosystem II family protein	32	32	25	0	0	0	plastid
AT1G03630	protochlorophyllide oxidoreductase C	6	6	0	0	2	0	plastid
AT1G03680	thioredoxin M-type 1	10	15	9	0	0	0	plastid
AT1G03860	prohibitin 2	14	0	2	0	0	0	mitochondrion
AT1G03870	FASCICLIN-like arabinoogalactan 9	57	3	20	0	0	0	plasma membrane
AT1G04410	Lactate/malate dehydrogenase family protein	73	22	188	0	3	0	plasma membrane
AT1G04420	NAD(P)-linked oxidoreductase superfamily protein	0	20	0	0	0	0	plastid
AT1G04480	Ribosomal protein L14p/L23e family protein	2	0	5	0	0	0	cytosol,nucleus
AT1G04690	potassium channel beta subunit 1	6	0	13	0	0	0	plasma membrane
AT1G05010	ethylene-forming enzyme	51	0	0	0	0	0	cytosol
AT1G05190	Ribosomal protein L6 family	23	19	6	0	0	0	plastid
AT1G06430	FTSH protease 8	0	7	0	0	3	0	plastid
AT1G06530	Tropomyosin-related	0	0	8	0	0	0	mitochondrion
AT1G06680	photosystem II subunit P-1	33	52	29	0	0	0	plastid
AT1G06840	Leucine-rich repeat protein kinase family protein	9	0	0	0	0	0	plasma membrane
AT1G06950	translocon at the inner envelope membrane of chloroplasts 110	23	268	32	3	0	0	plastid
AT1G07320	ribosomal protein L4	32	25	22	0	0	0	plastid
AT1G07660	Histone superfamily protein	48	34	49	0	0	0	nucleus
AT1G07750	RmlC-like cupins superfamily protein	0	0	7	0	0	0	vacuole
AT1G07770	ribosomal protein S15A	6	2	3	0	0	0	cytosol
AT1G07820	Histone superfamily protein	48	34	49	0	0	0	nucleus
AT1G07890	ascorbate peroxidase 1	106	1	68	0	0	0	cytosol
AT1G07920	GTP binding Elongation factor Tu family protein	284	207	310	0	0	0	cytosol
AT1G07930	GTP binding Elongation factor Tu family protein	284	207	310	0	0	0	cytosol
AT1G07940	GTP binding Elongation factor Tu family protein	284	207	310	0	0	0	cytosol
AT1G08110	lactoylglutathione lyase family protein / glyoxalase I family protein	7	0	6	-2	0	0	cytosol
AT1G08160	Late embryogenesis abundant (LEA) hydroxyproline-rich glycoprotein family	0	0	24	0	0	0	plasma membrane
AT1G08200	UDP-D-apiose/UDP-D-xylose synthase 2	8	0	2	0	0	0	cytosol
AT1G08380	photosystem I subunit O	0	6	0	0	0	0	plastid
AT1G08480	unknown protein; FUNCTIONS IN: molecular_function unknown; INVOLVED IN: biological_process unknown; LOCATED IN: mitochondrion, plasma membrane, plastid, vacuole; EXPRESSED IN: 27 plant structures; EXPRESSED DURING: 15 growth stages; Has 39 Blast hits to 3	5	0	11	0	0	0	mitochondrion
AT1G08520	ALBINA 1	3	72	0	0	0	0	plastid
AT1G08830	copper/zinc superoxide dismutase 1	24	0	3	0	0	0	cytosol
AT1G09210	calreticulin 1b	2	13	16	0	-1	0	endoplasmic reticulum
AT1G09310	Protein of unknown function, DUF538	147	0	0	0	0	0	cytosol
AT1G09340	chloroplast RNA binding	33	410	22	0	0	0	plastid
AT1G09430	ATP-citrate lyase A-3	4	0	5	0	0	0	cytosol
AT1G09620	ATP binding;leucine-tRNA ligases;aminoacyl-tRNA ligases;nucleotide binding;ATP binding;aminoacyl-tRNA ligases	5	3	18	2	0	0	cytosol
AT1G09640	Translation elongation factor EF1B, gamma chain	14	3	76	0	0	0	cytosol
AT1G09780	Phosphoglycerate mutase, 2,3-bisphosphoglycerate-independent	1	1	25	0	0	0	cytosol
AT1G10760	Pyruvate phosphate dikinase, PEP/pyruvate binding domain	1	224	9	0	0	0	plastid
AT1G11580	methylesterase PCR A	0	0	59	0	0	0	extracellular
AT1G11840	glyoxalase I homolog	79	0	57	0	0	0	cytosol
AT1G11860	Glycine cleavage T-protein family	87	281	80	0	1	0	mitochondrion
AT1G11910	aspartic proteinase A1	12	0	24	0	0	0	vacuole
AT1G12230	Aldolase superfamily protein	22	9	16	0	0	0	plastid
AT1G12310	Calcium-binding EF-hand family protein	7	0	4	0	0	0	cytosol
AT1G12840	vacuolar ATP synthase subunit C (VATC) / V-ATPase C subunit / vacuolar proton pump C subunit (DET3)	87	12	73	0	3	0	vacuole,golgi
AT1G12900	glyceraldehyde 3-phosphate dehydrogenase A subunit 2	10	22	0	0	1	0	plastid
AT1G13110	cytochrome P450, family 71 subfamily B, polypeptide 7	29	0	0	0	0	0	endoplasmic reticulum
AT1G13280	allene oxide cyclase 4	19	0	24	0	0	0	plastid
AT1G13440	glyceraldehyde-3-phosphate dehydrogenase C2	14	2	20	0	0	0	cytosol
AT1G13900	Purple acid phosphatases superfamily protein	57	3	14	0	0	0	vacuole
AT1G13930	Involved in response to salt stress. Knockout mutants are hypersensitive to salt stress.	0	14	26	0	0	0	plastid
AT1G14345	NAD(P)-linked oxidoreductase superfamily protein	0	6	1	0	0	0	plastid
AT1G14810	semialdehyde dehydrogenase family protein	0	0	6	0	0	0	plastid
AT1G14830	DYNAMIN-like 1C	9	0	8	2	0	0	cytosol
AT1G15690	Inorganic H pyrophosphatase family protein	196	278	87	0	0	0	vacuole
AT1G15820	light harvesting complex photosystem II subunit 6	150	214	83	0	0	0	plastid
AT1G15930	Ribosomal protein L7Ae/L30e/S12e/Gadd45 family protein	12	0	6	0	0	0	cytosol
AT1G15980	NDH-dependent cyclic electron flow 1	0	22	0	0	3	0	plastid
AT1G16080	unknown protein; LOCATED IN: apoplast, chloroplast stroma, chloroplast, chloroplast envelope; EXPRESSED IN: 23 plant structures; EXPRESSED DURING: 14 growth stages; Has 81 Blast hits to 81 proteins in 28 species: Archae - 0; Bacteria - 2; Metazoa - 0; Fun	1	20	1	0	0	0	plastid
AT1G16410	cytochrome p450 79f1	0	0	102	0	0	0	endoplasmic reticulum
AT1G16880	uridylyltransferase-related	0	18	7	0	3	0	plastid
AT1G16890	ubiquitin-conjugating enzyme 36	0	0	8	0	0	0	plasma membrane
AT1G17290	alanine aminotransferas	3	0	8	0	0	0	mitochondrion
AT1G18080	Transducin/WD40 repeat-like superfamily protein	2	0	15	0	0	0	cytosol
AT1G18540	Ribosomal protein L6 family protein	0	0	9	0	0	0	cytosol
AT1G18590	sulfotransferase 17	0	0	61	0	0	0	cytosol
AT1G19570	dehydroascorbate reductase	98	1	67	0	0	0	cytosol
AT1G19670	chlorophyllase 1	99	18	0	0	0	0	plastid
AT1G20010	tubulin beta-5 chain	17	0	0	3	0	0	cytosol
AT1G20020	ferredoxin-NADP(+)-oxidoreductase 2	47	189	18	0	0	0	plastid
AT1G20200	PAM domain (PCI/PINT associated module) protein	7	0	4	0	0	0	cytosol,nucleus
AT1G20340	Cupredoxin superfamily protein	44	18	8	0	0	0	plastid
AT1G20620	catalase 3	381	262	333	0	0	0	peroxisome
AT1G21130	O-methyltransferase family protein	22	0	0	0	0	0	cytosol
AT1G21440	Phosphoenolpyruvate carboxylase family protein	0	0	84	0	0	0	plastid
AT1G21680	DPP6 N-terminal domain-like protein	0	43	0	0	0	0	extracellular
AT1G21750	PDI-like 1-1	53	12	43	1	0	0	endoplasmic reticulum
AT1G22300	general regulatory factor 10	72	0	51	0	0	0	cytosol
AT1G22530	PATELLIN 2	28	0	0	0	0	0	plasma membrane
AT1G22780	Ribosomal protein S13/S18 family	51	7	59	0	3	1	cytosol
AT1G23130	Polyketide cyclase/dehydrase and lipid transport superfamily protein	0	0	7	0	0	0	cytosol
AT1G23190	Phosphoglucomutase/phosphomannomutase family protein	17	0	23	0	0	0	cytosol
AT1G23310	glutamate:glyoxylate aminotransferase	21	83	0	0	0	0	peroxisome
AT1G23740	Oxidoreductase, zinc-binding dehydrogenase family protein	2	31	5	0	0	-1	plastid
AT1G24020	MLP-like protein 423	45	0	0	0	0	0	cytosol
AT1G24100	UDP-glucosyl transferase 74B1	0	0	108	0	0	0	plasma membrane
AT1G24180	Thiamin diphosphate-binding fold (THDP-binding) superfamily protein	0	0	27	0	0	0	mitochondrion
AT1G24360	NAD(P)-binding Rossmann-fold superfamily protein	20	0	26	0	0	0	plastid
AT1G25490	ARM repeat superfamily protein	25	11	13	3	0	3	plasma membrane
AT1G26630	Eukaryotic translation initiation factor 5A-1 (eIF-5A 1) protein	29	0	6	1	0	0	cytosol
AT1G26850	S-adenosyl-L-methionine-dependent methyltransferases superfamily protein	1	0	16	0	0	3	golgi
AT1G27030	unknown protein; BEST Arabidopsis thaliana protein match is: unknown protein (TAIR:AT1G27020.1); Has 504 Blast hits to 502 proteins in 169 species: Archae - 0; Bacteria - 299; Metazoa - 0; Fungi - 0; Plants - 67; Viruses - 0; Other Eukaryotes - 138 (sourc	0	0	9	0	0	1	cytosol,plastid
AT1G27130	glutathione S-transferase tau 13	53	0	0	0	0	0	cytosol
AT1G27450	adenine phosphoribosyl transferase 1	2	0	14	0	0	0	plastid
AT1G27970	nuclear transport factor 2B	8	0	1	0	0	0	nucleus
AT1G28660	GDSL-like Lipase/Acylhydrolase superfamily protein	10	0	0	0	0	0	extracellular
AT1G29150	non-ATPase subunit 9	11	0	8	3	0	3	cytosol,nucleus
AT1G29660	GDSL-like Lipase/Acylhydrolase superfamily protein	21	0	0	0	0	0	extracellular
AT1G29670	GDSL-like Lipase/Acylhydrolase superfamily protein	36	0	0	0	0	0	extracellular
AT1G29880	glycyl-tRNA synthetase / glycine--tRNA ligase	0	1	15	0	0	0	mitochondrion
AT1G29900	carbamoyl phosphate synthetase B	0	0	6	0	0	0	plastid
AT1G30360	Early-responsive to dehydration stress protein (ERD4)	119	0	186	0	0	0	plasma membrane
AT1G30380	photosystem I subunit K	1	6	1	0	0	0	plastid
AT1G30530	UDP-glucosyl transferase 78D1	5	0	0	2	0	0	plasma membrane
AT1G30580	GTP binding	0	6	26	0	0	3	cytosol
AT1G31150	Domain of unknown function (DUF1985)	0	9	0	0	0	0	nucleus
AT1G31230	aspartate kinase-homoserine dehydrogenase i	1	4	58	0	0	0	plastid
AT1G31330	photosystem I subunit F	105	237	104	0	0	0	plastid
AT1G31730	Adaptin family protein	5	0	1	2	0	0	nucleus
AT1G31800	cytochrome P450, family 97, subfamily A, polypeptide 3	0	11	0	0	0	0	plastid
AT1G32060	phosphoribulokinase	102	373	49	0	0	0	plastid
AT1G32080	membrane protein, putative	3	63	0	0	0	0	plastid
AT1G32990	plastid ribosomal protein l11	14	31	1	0	0	0	plastid
AT1G33120	Ribosomal protein L6 family	5	3	48	0	0	0	cytosol
AT1G33140	Ribosomal protein L6 family	5	3	48	0	0	0	cytosol
AT1G33590	Leucine-rich repeat (LRR) family protein	74	0	7	0	0	3	extracellular
AT1G34030	Ribosomal protein S13/S18 family	51	7	59	0	3	1	cytosol
AT1G34430	2-oxoacid dehydrogenases acyltransferase family protein	2	0	5	0	0	0	plastid
AT1G35160	GF14 protein phi chain	12	0	13	0	0	0	cytosol
AT1G35720	annexin 1	219	4	474	0	0	0	peroxisome
AT1G42960	expressed protein localized to the inner membrane of the chloroplast.	11	0	11	0	0	0	plastid
AT1G42970	glyceraldehyde-3-phosphate dehydrogenase B subunit	145	342	101	0	0	0	plastid
AT1G43170	ribosomal protein 1	0	27	62	0	0	0	cytosol
AT1G43670	Inositol monophosphatase family protein	0	10	0	0	2	0	cytosol
AT1G44575	Chlorophyll A-B binding family protein	110	304	111	0	0	0	plastid
AT1G45145	thioredoxin H-type 5	8	0	26	0	0	0	cytosol
AT1G45201	triacylglycerol lipase-like 1	16	0	44	3	0	0	plasma membrane
AT1G47128	Granulin repeat cysteine protease family protein	84	23	1	0	0	0	extracellular
AT1G47260	gamma carbonic anhydrase 2	6	0	15	0	0	0	mitochondrion
AT1G47710	Serine protease inhibitor (SERPIN) family protein	0	0	6	0	0	0	cytosol
AT1G48030	mitochondrial lipoamide dehydrogenase 1	10	1	6	0	0	0	mitochondrion
AT1G48420	D-cysteine desulfhydrase	2	0	16	0	0	0	mitochondrion
AT1G48600	S-adenosyl-L-methionine-dependent methyltransferases superfamily protein	18	18	138	3	0	0	cytosol
AT1G48830	Ribosomal protein S7e family protein	13	0	5	0	0	-2	cytosol
AT1G49750	Leucine-rich repeat (LRR) family protein	68	3	81	0	0	0	extracellular
AT1G50200	Alanyl-tRNA synthetase	2	6	4	0	0	0	mitochondrion
AT1G50250	FTSH protease 1	0	8	0	0	2	0	plastid
AT1G50480	10-formyltetrahydrofolate synthetase	42	0	23	0	0	3	cytosol
AT1G51110	Plastid-lipid associated protein PAP / fibrillin family protein	0	7	0	0	3	0	plastid
AT1G51680	4-coumarate:CoA ligase 1	0	0	17	0	0	0	peroxisome
AT1G51980	Insulinase (Peptidase family M16) protein	28	0	30	0	0	0	mitochondrion
AT1G52190	Major facilitator superfamily protein	0	0	22	0	0	0	vacuole
AT1G52400	beta glucosidase 18	1	1	219	0	0	0	endoplasmic reticulum
AT1G52410	TSK-associating protein 1	0	0	28	0	0	0	cytosol,nucleus
AT1G52510	alpha/beta-Hydrolases superfamily protein	1	27	0	0	0	0	plastid
AT1G53210	sodium/calcium exchanger family protein / calcium-binding EF hand family protein	56	16	33	0	0	0	plasma membrane
AT1G53240	Lactate/malate dehydrogenase family protein	135	29	111	0	0	0	mitochondrion
AT1G53280	Class I glutamine amidotransferase-like superfamily protein	0	0	7	0	0	0	plastid
AT1G53310	phosphoenolpyruvate carboxylase 1	6	0	4	0	0	0	cytosol
AT1G53580	glyoxalase II 3	0	0	9	0	0	0	mitochondrion
AT1G54100	aldehyde dehydrogenase 7B4	0	3	9	0	0	3	cytosol
AT1G54580	acyl carrier protein 2	7	0	13	0	0	0	plastid
AT1G54630	acyl carrier protein 3	6	0	17	0	0	0	plastid
AT1G54780	thylakoid lumen 18.3 kDa protein	76	109	28	0	0	0	plastid
AT1G54790	GDSL-like Lipase/Acylhydrolase superfamily protein	13	14	13	0	-1	0	extracellular
AT1G54990	alpha/beta-Hydrolases superfamily protein	0	0	5	0	0	0	endoplasmic reticulum
AT1G55260	Bifunctional inhibitor/lipid-transfer protein/seed storage 2S albumin superfamily protein	11	0	0	0	0	0	cytosol
AT1G55450	S-adenosyl-L-methionine-dependent methyltransferases superfamily protein	9	0	0	0	0	0	cytosol
AT1G55480	protein containing PDZ domain, a K-box domain, and a TPR region	2	15	0	0	3	0	plastid
AT1G55490	chaperonin 60 beta	19	52	6	0	0	0	plastid
AT1G55670	photosystem I subunit G	28	46	20	0	0	0	plastid
AT1G56070	Ribosomal protein S5/Elongation factor G/III/V family protein	207	163	367	0	0	0	cytosol
AT1G56190	Phosphoglycerate kinase family protein	33	71	1	0	0	0	plastid
AT1G56340	calreticulin 1a	5	8	33	0	0	0	endoplasmic reticulum
AT1G56450	20S proteasome beta subunit G1	5	0	8	2	0	3	cytosol,nucleus
AT1G57720	Translation elongation factor EF1B, gamma chain	18	30	49	0	1	0	cytosol
AT1G58270	TRAF-like family protein	56	0	0	0	0	0	extracellular,plasma membrane
AT1G59870	ABC-2 and Plant PDR ABC-type transporter family protein	119	22	0	0	0	0	plasma membrane
AT1G59900	pyruvate dehydrogenase complex E1 alpha subunit	3	0	13	0	0	0	mitochondrion
AT1G60070	Adaptor protein complex AP-1, gamma subunit	5	0	0	0	0	0	cytosol
AT1G60710	NAD(P)-linked oxidoreductase superfamily protein	0	0	23	0	0	0	cytosol
AT1G61520	photosystem I light harvesting complex gene 3	180	293	65	0	0	0	plastid
AT1G61900	unknown protein; FUNCTIONS IN: molecular_function unknown; INVOLVED IN: biological_process unknown; LOCATED IN: anchored to plasma membrane, plasma membrane, anchored to membrane; EXPRESSED IN: 23 plant structures; EXPRESSED DURING: 13 growth stages; BEST	6	0	0	0	0	0	plasma membrane
AT1G62380	ACC oxidase 2	13	0	19	1	0	0	golgi
AT1G62560	flavin-monooxygenase glucosinolate S-oxygenase 3	0	0	13	0	0	0	plastid
AT1G62660	Glycosyl hydrolases family 32 protein	5	0	0	0	0	0	extracellular
AT1G62750	Translation elongation factor EFG/EF2 protein	11	157	5	3	1	3	plastid
AT1G63000	nucleotide-rhamnose synthase/epimerase-reductase	17	0	8	0	0	0	cytosol
AT1G63770	Peptidase M1 family protein	1	5	5	0	3	0	plastid
AT1G63940	monodehydroascorbate reductase 6	61	7	146	0	2	0	plastid
AT1G64190	6-phosphogluconate dehydrogenase family protein	0	0	5	0	0	0	plastid
AT1G64520	regulatory particle non-ATPase 12A	5	0	0	1	0	0	cytosol,nucleus
AT1G64650	Major facilitator superfamily protein	1	0	5	0	0	3	vacuole
AT1G64710	GroES-like zinc-binding dehydrogenase family protein	10	0	0	0	0	0	cytosol
AT1G64790	ILITYHIA	4	25	9	0	0	0	cytosol
AT1G65260	plastid transcriptionally active 4	2	10	0	0	0	0	plastid
AT1G65930	cytosolic NADP+-dependent isocitrate dehydrogenase	72	1	71	0	0	0	cytosol
AT1G65960	glutamate decarboxylase 2	119	41	194	0	0	0	cytosol
AT1G65980	thioredoxin-dependent peroxidase 1	4	0	19	0	0	0	cytosol
AT1G66200	glutamine synthase clone F11	15	0	0	0	0	0	cytosol
AT1G66240	homolog of anti-oxidant 1	12	0	0	0	0	0	cytosol
AT1G66430	pfkB-like carbohydrate kinase family protein	0	0	25	0	0	0	plastid
AT1G66970	SHV3-like 2	25	0	33	0	0	0	plasma membrane
AT1G67090	ribulose bisphosphate carboxylase small chain 1A	88	206	87	0	0	0	plastid
AT1G67430	Ribosomal protein L22p/L17e family protein	8	0	0	0	0	0	cytosol,nucleus
AT1G68010	hydroxypyruvate reductase	57	362	11	0	0	0	peroxisome
AT1G68560	alpha-xylosidase 1	6	0	3	0	0	0	extracellular
AT1G69740	Aldolase superfamily protein	14	28	8	0	0	0	plastid
AT1G69830	alpha-amylase-like 3	0	8	10	0	0	0	plastid
AT1G69840	SPFH/Band 7/PHB domain-containing membrane-associated protein family	18	0	0	0	0	0	plasma membrane
AT1G70410	beta carbonic anhydrase 4	30	2	25	0	0	0	cytosol
AT1G70670	Caleosin-related family protein	0	0	5	0	0	3	cytosol
AT1G70730	Phosphoglucomutase/phosphomannomutase family protein	8	2	1	0	0	0	cytosol
AT1G70770	Protein of unknown function DUF2359, transmembrane	0	1	12	0	0	0	plasma membrane,endoplasmic reticulum
AT1G70830	MLP-like protein 28	0	0	83	0	0	0	cytosol
AT1G70890	MLP-like protein 43	22	0	9	0	0	0	cytosol
AT1G71500	Rieske (2Fe-2S) domain-containing protein	15	20	1	0	0	0	plastid
AT1G71695	Peroxidase superfamily protein	95	2	6	0	0	0	extracellular
AT1G72150	PATELLIN 1	165	1	57	0	0	0	plasma membrane
AT1G72160	Sec14p-like phosphatidylinositol transfer family protein	0	0	30	0	0	0	cytosol
AT1G72370	40s ribosomal protein SA	48	5	83	0	3	0	cytosol
AT1G73060	Low PSII Accumulation 3	0	15	0	0	0	0	plastid
AT1G73370	sucrose synthase 6	0	0	56	0	0	0	cytosol
AT1G73600	S-adenosyl-L-methionine-dependent methyltransferases superfamily protein	6	11	41	2	0	1	cytosol
AT1G73990	signal peptide peptidase	0	17	0	0	0	0	plastid
AT1G74090	desulfo-glucosinolate sulfotransferase 18	0	0	37	0	0	0	cytosol
AT1G74100	sulfotransferase 16	0	0	32	0	0	0	cytosol
AT1G74470	Pyridine nucleotide-disulphide oxidoreductase family protein	23	117	30	0	0	0	plastid
AT1G74730	Protein of unknown function (DUF1118)	10	9	6	0	0	0	plastid
AT1G74790	catalytics	6	0	0	3	0	0	extracellular
AT1G74920	aldehyde dehydrogenase 10A8	6	0	7	2	0	0	plastid
AT1G74970	ribosomal protein S9	8	6	0	3	3	0	plastid
AT1G75280	NmrA-like negative transcriptional regulator family protein	4	0	27	0	0	0	cytosol
AT1G75350	Ribosomal protein L31	10	9	0	0	3	0	plastid
AT1G75680	glycosyl hydrolase 9B7	7	0	7	0	0	3	extracellular
AT1G76100	plastocyanin 1	9	0	0	0	0	0	plastid
AT1G76180	Dehydrin family protein	0	0	14	0	0	0	nucleus
AT1G76680	12-oxophytodienoate reductase 1	15	0	0	3	0	0	cytosol
AT1G77490	thylakoidal ascorbate peroxidase	4	69	0	0	0	0	plastid
AT1G77510	PDI-like 1-2	3	0	6	0	0	-2	endoplasmic reticulum
AT1G78300	general regulatory factor 2	27	0	13	0	0	0	cytosol
AT1G78370	glutathione S-transferase TAU 20	0	0	179	0	0	0	peroxisome
AT1G78380	glutathione S-transferase TAU 19	51	3	43	0	0	0	cytosol
AT1G78630	Ribosomal protein L13 family protein	11	7	0	0	0	0	plastid
AT1G78680	gamma-glutamyl hydrolase 2	11	3	2	0	0	0	vacuole
AT1G78830	Curculin-like (mannose-binding) lectin family protein	12	0	10	0	0	0	extracellular
AT1G78850	D-mannose binding lectin protein with Apple-like carbohydrate-binding domain	94	0	17	0	0	0	extracellular
AT1G78900	vacuolar ATP synthase subunit A	609	234	408	0	0	0	vacuole,golgi
AT1G79040	photosystem II subunit R	58	43	2	0	0	0	plastid
AT1G79230	mercaptopyruvate sulfurtransferase 1	8	0	4	0	0	0	mitochondrion,plastid
AT1G79440	aldehyde dehydrogenase 5F1	104	17	13	0	0	0	mitochondrion
AT1G79550	phosphoglycerate kinase	202	49	203	0	0	0	cytosol
AT1G79850	ribosomal protein S17	6	5	0	2	2	0	plastid
AT1G80300	nucleotide transporter 1	0	0	22	0	0	0	plastid
AT1G80380	P-loop containing nucleoside triphosphate hydrolases superfamily protein	9	69	2	0	3	0	plastid
AT1G80410	tetratricopeptide repeat (TPR)-containing protein	1	2	10	0	0	3	nucleus
AT1G80600	HOPW1-1-interacting 1	7	9	5	0	0	0	plastid
AT2G01140	Aldolase superfamily protein	15	0	36	0	0	0	plastid
AT2G01210	Leucine-rich repeat protein kinase family protein	0	35	6	0	0	0	plasma membrane
AT2G01250	Ribosomal protein L30/L7 family protein	15	0	35	0	0	0	cytosol
AT2G01630	O-Glycosyl hydrolases family 17 protein	0	0	5	0	0	0	extracellular
AT2G02560	cullin-associated and neddylation dissociated	0	2	9	0	0	3	cytosol
AT2G03440	nodulin-related protein 1	17	0	10	0	0	0	nucleus
AT2G03510	SPFH/Band 7/PHB domain-containing membrane-associated protein family	0	0	5	0	0	0	endoplasmic reticulum
AT2G04030	Chaperone protein htpG family protein	14	151	25	0	0	0	plastid
AT2G04400	Aldolase-type TIM barrel family protein	0	0	13	0	0	0	plastid
AT2G04780	FASCICLIN-like arabinoogalactan 7	34	0	38	0	0	0	extracellular,plasma membrane
AT2G05070	photosystem II light harvesting complex gene 2.2	9	6	3	0	0	0	plastid
AT2G05100	photosystem II light harvesting complex gene 2.1	5	1	2	2	0	0	plastid
AT2G05520	glycine-rich protein 3	8	0	2	0	0	0	extracellular
AT2G05620	proton gradient regulation 5	4	23	3	0	0	0	plastid
AT2G05710	aconitase 3	6	0	16	0	0	0	mitochondrion
AT2G05830	NagB/RpiA/CoA transferase-like superfamily protein	1	0	5	0	0	0	cytosol
AT2G05990	NAD(P)-binding Rossmann-fold superfamily protein	22	0	21	0	0	0	plastid
AT2G06050	oxophytodienoate-reductase 3	0	0	23	0	0	0	peroxisome
AT2G06850	xyloglucan endotransglucosylase/hydrolase 4	73	0	0	0	0	0	extracellular
AT2G07050	cycloartenol synthase 1	25	12	3	0	0	0	cytosol,plasma membrane
AT2G09990	Ribosomal protein S5 domain 2-like superfamily protein	0	0	5	0	0	0	cytosol
AT2G10940	Bifunctional inhibitor/lipid-transfer protein/seed storage 2S albumin superfamily protein	109	26	117	0	0	0	extracellular
AT2G13360	alanine:glyoxylate aminotransferase	84	336	2	0	0	0	peroxisome
AT2G13560	NAD-dependent malic enzyme 1	1	1	5	0	0	0	mitochondrion
AT2G13820	Bifunctional inhibitor/lipid-transfer protein/seed storage 2S albumin superfamily protein	0	0	6	0	0	0	extracellular
AT2G14170	aldehyde dehydrogenase 6B2	2	0	17	0	0	0	mitochondrion
AT2G15620	nitrite reductase 1	13	150	88	3	0	0	plastid
AT2G16430	purple acid phosphatase 10	0	0	40	0	0	0	extracellular
AT2G16600	rotamase CYP 3	60	0	15	0	0	1	cytosol
AT2G16950	transportin 1	10	8	22	2	0	0	nucleus
AT2G17120	lysm domain GPI-anchored protein 2 precursor	8	0	7	0	0	0	plasma membrane
AT2G17340	Uncharacterised conserved protein (UCP030210)	6	5	1	0	2	0	cytosol
AT2G17840	Senescence/dehydration-associated protein-related	0	0	5	0	0	0	cytosol
AT2G18040	peptidylprolyl cis/trans isomerase, NIMA-interacting 1	9	0	0	0	0	0	nucleus
AT2G18710	SECY homolog 1	0	15	0	0	0	0	plastid
AT2G18960	H(+)-ATPase 1	17	5	28	1	2	0	plasma membrane
AT2G19480	nucleosome assembly protein 1;2	0	0	5	0	0	0	nucleus
AT2G19730	Ribosomal L28e protein family	12	0	5	0	0	-2	cytosol
AT2G19750	Ribosomal protein S30 family protein	8	0	6	0	0	0	cytosol,nucleus
AT2G19760	profilin 1	10	0	5	0	0	0	cytosol
AT2G19940	oxidoreductases, acting on the aldehyde or oxo group of donors, NAD or NADP as acceptor;copper ion binding	0	2	10	0	0	0	plastid
AT2G20360	NAD(P)-binding Rossmann-fold superfamily protein	34	6	78	0	2	0	mitochondrion
AT2G20420	ATP citrate lyase (ACL) family protein	55	0	156	0	0	0	mitochondrion
AT2G20580	26S proteasome regulatory subunit S2 1A	1	0	12	0	0	3	cytosol,nucleus
AT2G20610	Tyrosine transaminase family protein	0	0	182	0	0	0	cytosol
AT2G20630	PP2C induced by AVRRPM1	6	0	1	0	0	0	cytosol
AT2G20890	photosystem II reaction center PSB29 protein	48	65	20	0	0	0	plastid
AT2G20990	synaptotagmin A	16	0	40	0	0	0	plasma membrane
AT2G21160	Translocon-associated protein (TRAP), alpha subunit	5	0	4	2	0	0	endoplasmic reticulum
AT2G21170	triosephosphate isomerase	77	31	32	0	0	0	plastid
AT2G21330	fructose-bisphosphate aldolase 1	74	70	20	0	0	0	plastid
AT2G21390	Coatomer, alpha subunit	8	1	16	2	0	0	cytosol
AT2G21410	vacuolar proton ATPase A2	7	0	0	3	0	0	vacuole
AT2G21620	Adenine nucleotide alpha hydrolases-like superfamily protein	5	0	6	0	0	0	cytosol
AT2G21660	cold, circadian rhythm, and rna binding 2	26	14	54	0	0	0	nucleus
AT2G21870	copper ion binding;cobalt ion binding;zinc ion binding	10	0	19	0	0	0	mitochondrion
AT2G22125	binding	20	2	31	2	0	0	plasma membrane
AT2G22170	Lipase/lipooxygenase, PLAT/LH2 family protein	14	0	0	3	0	0	extracellular
AT2G22230	Thioesterase superfamily protein	9	50	1	0	0	0	plastid
AT2G22250	aspartate aminotransferase	0	0	5	0	0	0	plastid
AT2G22780	peroxisomal NAD-malate dehydrogenase 1	1	8	0	0	0	0	peroxisome
AT2G22990	sinapoylglucose 1	5	6	0	0	0	0	vacuole
AT2G23600	acetone-cyanohydrin lyase	10	0	4	0	0	0	cytosol
AT2G24020	Uncharacterised BCR, YbaB family COG0718	5	5	0	0	3	0	plastid
AT2G24200	Cytosol aminopeptidase family protein	65	1	210	0	0	0	cytosol
AT2G24270	aldehyde dehydrogenase 11A3	121	39	70	0	0	0	cytosol
AT2G24420	DNA repair ATPase-related	5	0	23	0	0	0	endoplasmic reticulum
AT2G24820	translocon at the inner envelope membrane of chloroplasts 55-II	0	43	0	0	3	0	plastid
AT2G24940	membrane-associated progesterone binding protein 2	7	0	4	0	0	0	cytosol
AT2G25060	early nodulin-like protein 14	2	0	12	0	0	0	plasma membrane
AT2G25080	glutathione peroxidase 1	13	21	2	0	0	0	plastid
AT2G25450	2-oxoglutarate (2OG) and Fe(II)-dependent oxygenase superfamily protein	0	4	53	0	0	0	cytosol
AT2G26080	glycine decarboxylase P-protein 2	0	34	33	0	3	0	mitochondrion
AT2G26560	phospholipase A 2A	16	0	0	0	0	0	cytosol
AT2G26730	Leucine-rich repeat protein kinase family protein	0	0	19	0	0	0	plasma membrane
AT2G26740	soluble epoxide hydrolase	0	0	5	0	0	0	cytosol
AT2G27140	HSP20-like chaperones superfamily protein	0	0	13	0	0	0	cytosol
AT2G27680	NAD(P)-linked oxidoreductase superfamily protein	3	25	0	0	0	0	plastid
AT2G27710	60S acidic ribosomal protein family	0	0	14	0	0	0	cytosol
AT2G27720	60S acidic ribosomal protein family	0	0	6	0	0	0	cytosol
AT2G27860	UDP-D-apiose/UDP-D-xylose synthase 1	6	0	0	0	0	0	cytosol
AT2G28000	chaperonin-60alpha	160	210	143	0	0	0	plastid
AT2G28190	copper/zinc superoxide dismutase 2	30	0	2	0	0	0	plastid
AT2G28740	histone H4	48	34	49	0	0	0	nucleus
AT2G28800	63 kDa inner membrane family protein	0	5	0	0	3	0	plastid
AT2G28900	outer plastid envelope protein 16-1	40	15	28	0	0	0	plastid
AT2G29450	glutathione S-transferase tau 5	21	0	0	0	0	0	cytosol
AT2G30110	ubiquitin-activating enzyme 1	0	0	13	0	0	0	nucleus
AT2G30490	cinnamate-4-hydroxylase	0	0	48	0	0	0	endoplasmic reticulum
AT2G30860	glutathione S-transferase PHI 9	101	1	90	0	0	0	cytosol
AT2G30870	glutathione S-transferase PHI 10	88	0	44	0	0	0	cytosol
AT2G30950	FtsH extracellular protease family	26	113	15	3	1	0	plastid
AT2G30970	aspartate aminotransferase 1	18	0	30	0	0	0	mitochondrion
AT2G31570	glutathione peroxidase 2	15	0	0	0	0	0	cytosol
AT2G31670	Stress responsive alpha-beta barrel domain protein	16	0	1	0	0	0	plastid
AT2G31790	UDP-Glycosyltransferase superfamily protein	0	0	38	0	0	0	plasma membrane
AT2G32060	Ribosomal protein L7Ae/L30e/S12e/Gadd45 family protein	4	0	5	0	0	0	cytosol
AT2G32080	purin-rich alpha 1	0	0	8	0	0	0	nucleus
AT2G32240	FUNCTIONS IN: molecular_function unknown; INVOLVED IN: response to cadmium ion; LOCATED IN: plasma membrane; EXPRESSED IN: 25 plant structures; EXPRESSED DURING: 13 growth stages; CONTAINS InterPro DOMAIN/s: Prefoldin (InterPro:IPR009053); BEST Arabidopsi	2	0	53	0	0	0	nucleus,plasma membrane
AT2G32860	beta glucosidase 33	0	0	8	0	0	0	extracellular
AT2G33040	gamma subunit of Mt ATP synthase	41	0	89	0	0	0	mitochondrion
AT2G33210	heat shock protein 60-2	18	0	28	0	0	0	mitochondrion
AT2G33370	Ribosomal protein L14p/L23e family protein	2	0	5	0	0	0	cytosol,nucleus
AT2G33800	Ribosomal protein S5 family protein	2	15	1	0	0	0	plastid
AT2G34430	light-harvesting chlorophyll-protein complex II subunit B1	15	12	0	0	0	0	plastid
AT2G34460	NAD(P)-binding Rossmann-fold superfamily protein	8	37	1	0	0	0	plastid
AT2G34930	disease resistance family protein / LRR family protein	0	0	37	0	0	0	extracellular
AT2G35410	RNA-binding (RRM/RBD/RNP motifs) family protein	0	15	0	0	3	0	plastid
AT2G35490	Plastid-lipid associated protein PAP / fibrillin family protein	2	13	13	0	3	0	plastid
AT2G36460	Aldolase superfamily protein	12	0	0	0	0	0	cytosol
AT2G36530	Enolase	202	15	287	0	0	0	cytosol
AT2G36830	gamma tonoplast intrinsic protein	13	13	64	0	0	0	vacuole
AT2G36880	methionine adenosyltransferase 3	19	0	54	0	0	0	cytosol
AT2G37170	plasma membrane intrinsic protein 2	0	0	17	0	0	0	plasma membrane
AT2G37220	RNA-binding (RRM/RBD/RNP motifs) family protein	21	20	8	0	0	0	plastid
AT2G37230	Tetratricopeptide repeat (TPR)-like superfamily protein	6	10	2	0	0	0	mitochondrion,plastid
AT2G37660	NAD(P)-binding Rossmann-fold superfamily protein	29	12	7	0	0	0	plastid
AT2G37720	TRICHOME BIREFRINGENCE-LIKE 15	6	0	0	3	0	0	plastid
AT2G38040	acetyl Co-enzyme a carboxylase carboxyltransferase alpha subunit	22	27	34	0	3	0	plastid
AT2G38170	cation exchanger 1	0	5	0	0	0	0	vacuole
AT2G38750	annexin 4	9	0	0	0	0	0	cytosol,plasma membrane
AT2G39010	plasma membrane intrinsic protein 2E	28	7	3	0	0	0	plasma membrane
AT2G39330	jacalin-related lectin 23	0	0	74	0	0	0	cytosol
AT2G39730	rubisco activase	859	824	477	0	0	0	plastid
AT2G39850	Subtilisin-like serine endopeptidase family protein	0	0	235	0	0	0	extracellular
AT2G39990	eukaryotic translation initiation factor 2	7	0	19	0	0	0	cytosol,nucleus
AT2G40490	Uroporphyrinogen decarboxylase	5	6	1	0	2	0	plastid
AT2G40840	disproportionating enzyme 2	1	37	1	0	0	0	cytosol
AT2G40890	cytochrome P450, family 98, subfamily A, polypeptide 3	0	0	6	0	0	0	endoplasmic reticulum
AT2G41100	Calcium-binding EF hand family protein	17	0	0	0	0	0	vacuole
AT2G41530	S-formylglutathione hydrolase	12	0	13	0	0	0	cytosol
AT2G41560	autoinhibited Ca(2+)-ATPase, isoform 4	0	7	0	0	0	0	vacuole
AT2G41680	NADPH-dependent thioredoxin reductase C	0	36	0	0	0	0	plastid
AT2G41840	Ribosomal protein S5 family protein	8	0	5	0	0	0	cytosol
AT2G42210	Mitochondrial import inner membrane translocase subunit Tim17/Tim22/Tim23 family protein	7	0	5	3	0	0	mitochondrion
AT2G42590	general regulatory factor 9	17	0	19	1	0	0	cytosol
AT2G42600	phosphoenolpyruvate carboxylase 2	34	160	172	1	0	0	cytosol
AT2G42910	Phosphoribosyltransferase family protein	5	0	11	1	0	3	cytosol
AT2G43030	Ribosomal protein L3 family protein	19	32	5	0	0	3	plastid
AT2G43090	Aconitase/3-isopropylmalate dehydratase protein	8	0	3	0	0	0	plastid
AT2G43100	isopropylmalate isomerase 2	0	0	11	0	0	0	plastid
AT2G43710	Plant stearoyl-acyl-carrier-protein desaturase family protein	7	20	1	0	0	0	plastid
AT2G43750	O-acetylserine (thiol) lyase B	21	23	38	0	3	0	plastid
AT2G43910	HARMLESS TO OZONE LAYER 1	11	0	5	1	0	2	cytosol
AT2G44050	6,7-dimethyl-8-ribityllumazine synthase / DMRL synthase / lumazine synthase / riboflavin synthase	6	0	10	-2	0	0	plastid
AT2G44060	Late embryogenesis abundant protein, group 2	101	35	85	0	0	0	cytosol
AT2G44100	guanosine nucleotide diphosphate dissociation inhibitor 1	0	0	17	0	0	3	cytosol
AT2G44120	Ribosomal protein L30/L7 family protein	8	0	11	0	0	0	cytosol
AT2G44160	methylenetetrahydrofolate reductase 2	2	0	59	0	0	0	cytosol
AT2G44350	Citrate synthase family protein	42	14	33	1	0	0	mitochondrion
AT2G44490	Glycosyl hydrolase superfamily protein	5	0	0	0	0	0	peroxisome
AT2G45180	Bifunctional inhibitor/lipid-transfer protein/seed storage 2S albumin superfamily protein	51	0	0	0	0	0	extracellular
AT2G45470	FASCICLIN-like arabinogalactan protein 8	103	7	195	0	2	0	extracellular,plasma membrane
AT2G45770	signal recognition particle receptor protein, chloroplast (FTSY)	0	12	0	0	0	0	plastid
AT2G45820	Remorin family protein	2	0	10	0	0	0	plasma membrane
AT2G45960	plasma membrane intrinsic protein 1B	69	33	44	0	0	0	plasma membrane
AT2G46520	cellular apoptosis susceptibility protein, putative / importin-alpha re-exporter, putative	13	22	10	0	0	3	cytosol,nucleus
AT2G46820	photosystem I P subunit	13	7	0	0	3	0	plastid
AT2G47470	thioredoxin family protein	45	1	81	0	0	0	endoplasmic reticulum
AT2G47510	fumarase 1	10	0	0	2	0	0	mitochondrion
AT2G47710	Adenine nucleotide alpha hydrolases-like superfamily protein	0	0	6	0	0	0	cytosol
AT2G47730	glutathione S-transferase phi 8	93	0	2	0	0	0	plastid
AT2G47840	Uncharacterised conserved protein ycf60	1	0	5	0	0	0	plastid
AT2G47940	DEGP protease 2	0	17	1	0	3	0	plastid
AT3G01120	Pyridoxal phosphate (PLP)-dependent transferases superfamily protein	0	0	51	0	0	0	plastid
AT3G01280	voltage dependent anion channel 1	23	0	32	0	0	-1	mitochondrion
AT3G01290	SPFH/Band 7/PHB domain-containing membrane-associated protein family	35	0	0	0	0	0	plasma membrane
AT3G01390	vacuolar membrane ATPase 10	12	1	5	0	0	0	vacuole
AT3G01500	carbonic anhydrase 1	57	250	9	0	0	0	plastid
AT3G01670	unknown protein; BEST Arabidopsis thaliana protein match is: unknown protein (TAIR:AT3G01680.1); Has 121 Blast hits to 111 proteins in 12 species: Archae - 0; Bacteria - 0; Metazoa - 0; Fungi - 0; Plants - 121; Viruses - 0; Other Eukaryotes - 0 (source: N	0	0	279	0	0	0	cytosol
AT3G01680	CONTAINS InterPro DOMAIN/s: Mediator complex subunit Med28 (InterPro:IPR021640); BEST Arabidopsis thaliana protein match is: unknown protein (TAIR:AT3G01670.1); Has 122 Blast hits to 112 proteins in 13 species: Archae - 0; Bacteria - 0; Metazoa - 0; Fungi	0	0	272	0	0	0	cytosol
AT3G02080	Ribosomal protein S19e family protein	8	0	0	0	0	0	cytosol
AT3G02090	Insulinase (Peptidase family M16) protein	43	1	76	0	0	0	mitochondrion
AT3G02200	Proteasome component (PCI) domain protein	11	8	9	3	-1	0	cytosol,nucleus
AT3G02230	reversibly glycosylated polypeptide 1	17	0	8	0	0	3	golgi
AT3G02350	galacturonosyltransferase 9	6	0	2	0	0	0	golgi
AT3G02360	6-phosphogluconate dehydrogenase family protein	14	0	32	0	0	0	peroxisome
AT3G02520	general regulatory factor 7	7	0	0	0	0	0	plasma membrane
AT3G02560	Ribosomal protein S7e family protein	8	0	2	0	0	0	cytosol
AT3G02630	Plant stearoyl-acyl-carrier-protein desaturase family protein	5	0	3	0	0	0	plastid
AT3G02730	thioredoxin F-type 1	10	12	1	0	0	0	plastid
AT3G02880	Leucine-rich repeat protein kinase family protein	15	0	23	0	0	0	plasma membrane
AT3G03250	UDP-GLUCOSE PYROPHOSPHORYLASE 1	53	1	57	0	0	0	cytosol
AT3G03780	methionine synthase 2	38	22	399	0	1	0	cytosol
AT3G03910	glutamate dehydrogenase 3	0	0	8	0	0	0	mitochondrion
AT3G03960	TCP-1/cpn60 chaperonin family protein	0	0	16	0	0	0	cytosol
AT3G04120	glyceraldehyde-3-phosphate dehydrogenase C subunit 1	8	0	6	0	0	0	cytosol
AT3G04400	Ribosomal protein L14p/L23e family protein	2	0	5	0	0	0	cytosol,nucleus
AT3G04550	unknown protein; INVOLVED IN: biological_process unknown; LOCATED IN: chloroplast stroma, chloroplast; EXPRESSED IN: 22 plant structures; EXPRESSED DURING: 13 growth stages; BEST Arabidopsis thaliana protein match is: unknown protein (TAIR:AT5G28500.1); H	0	8	0	0	0	0	plastid
AT3G04720	pathogenesis-related 4	14	0	0	-2	0	0	extracellular
AT3G04790	Ribose 5-phosphate isomerase, type A protein	35	52	8	0	0	0	plastid
AT3G04920	Ribosomal protein S24e family protein	8	0	18	0	0	0	cytosol
AT3G05560	Ribosomal L22e protein family	2	1	7	0	0	0	cytosol
AT3G05950	RmlC-like cupins superfamily protein	0	0	32	0	0	0	extracellular
AT3G06050	peroxiredoxin IIF	8	0	16	0	0	0	mitochondrion
AT3G06350	dehydroquinate dehydratase, putative / shikimate dehydrogenase, putative	0	0	5	0	0	0	plastid
AT3G06510	Glycosyl hydrolase superfamily protein	0	7	0	0	0	0	plastid
AT3G06650	ATP-citrate lyase B-1	14	0	0	3	0	0	cytosol
AT3G06720	importin alpha isoform 1	8	0	7	3	0	0	nucleus
AT3G07390	auxin-responsive family protein	63	19	76	0	0	0	plasma membrane
AT3G07420	asparaginyl-tRNA synthetase 2	0	0	32	0	0	0	cytosol
AT3G07770	HEAT SHOCK PROTEIN 89.1	5	0	1	0	0	0	mitochondrion
AT3G08530	Clathrin, heavy chain	47	0	22	0	0	0	plasma membrane
AT3G08580	ADP/ATP carrier 1	135	113	294	0	0	0	mitochondrion
AT3G08590	Phosphoglycerate mutase, 2,3-bisphosphoglycerate-independent	8	1	11	0	0	0	cytosol
AT3G08940	light harvesting complex photosystem II	82	235	31	0	0	0	plastid
AT3G09200	Ribosomal protein L10 family protein	10	0	11	3	0	0	cytosol
AT3G09440	Heat shock protein 70 (Hsp 70) family protein	108	20	174	1	3	0	cytosol
AT3G09630	Ribosomal protein L4/L1 family	46	38	63	1	0	1	cytosol
AT3G09820	adenosine kinase 1	10	0	3	0	0	0	cytosol
AT3G09840	cell division cycle 48	7	0	0	2	0	0	cytosol
AT3G10090	Nucleic acid-binding, OB-fold-like protein	12	8	12	0	0	0	cytosol
AT3G10520	haemoglobin 2	9	0	0	0	0	0	cytosol
AT3G10740	alpha-L-arabinofuranosidase 1	2	0	9	0	0	0	extracellular
AT3G10920	manganese superoxide dismutase 1	34	1	24	0	0	0	mitochondrion
AT3G11130	Clathrin, heavy chain	49	1	28	0	0	0	plasma membrane
AT3G11170	fatty acid desaturase 7	0	7	0	0	0	0	plastid
AT3G11400	eukaryotic translation initiation factor 3G1	0	0	6	0	0	0	cytosol
AT3G11510	Ribosomal protein S11 family protein	0	0	10	0	0	0	cytosol
AT3G11630	Thioredoxin superfamily protein	21	25	13	0	0	0	plastid
AT3G11820	syntaxin of plants 121	17	0	0	0	0	0	plasma membrane
AT3G11830	TCP-1/cpn60 chaperonin family protein	27	0	49	0	0	0	cytosol
AT3G11930	Adenine nucleotide alpha hydrolases-like superfamily protein	0	0	71	0	0	0	cytosol,nucleus
AT3G12260	LYR family of Fe/S cluster biogenesis protein	0	0	12	0	0	0	mitochondrion
AT3G12290	Amino acid dehydrogenase family protein	12	0	14	0	0	0	cytosol
AT3G12580	heat shock protein 70	6	0	5	2	0	3	cytosol
AT3G12780	phosphoglycerate kinase 1	286	305	237	0	0	0	plastid
AT3G13160	Tetratricopeptide repeat (TPR)-like superfamily protein	1	0	5	0	0	0	mitochondrion
AT3G13720	PRA1 (Prenylated rab acceptor) family protein	6	0	0	3	0	0	plastid
AT3G13870	Root hair defective 3 GTP-binding protein (RHD3)	2	0	8	0	0	0	endoplasmic reticulum,golgi
AT3G13920	eukaryotic translation initiation factor 4A1	3	0	17	0	0	0	cytosol
AT3G13930	Dihydrolipoamide acetyltransferase, long form protein	27	0	55	1	0	0	mitochondrion
AT3G14067	Subtilase family protein	209	92	5	0	0	0	vacuole
AT3G14210	epithiospecifier modifier 1	205	263	3	0	0	0	extracellular
AT3G14310	pectin methylesterase 3	6	0	61	0	0	0	extracellular
AT3G14415	Aldolase-type TIM barrel family protein	24	137	6	0	0	0	peroxisome
AT3G14420	Aldolase-type TIM barrel family protein	12	114	0	0	0	0	peroxisome
AT3G14990	Class I glutamine amidotransferase-like superfamily protein	10	2	168	0	0	0	cytosol
AT3G15000	cobalt ion binding	8	0	2	0	0	0	mitochondrion
AT3G15020	Lactate/malate dehydrogenase family protein	0	0	5	0	0	0	mitochondrion
AT3G15190	chloroplast 30S ribosomal protein S20, putative	20	15	1	0	0	0	plastid
AT3G15356	Legume lectin family protein	6	0	0	0	0	0	extracellular
AT3G15360	thioredoxin M-type 4	0	8	0	0	0	0	plastid
AT3G15730	phospholipase D alpha 1	141	0	184	0	0	0	cytosol
AT3G16240	delta tonoplast integral protein	230	97	136	0	0	0	vacuole
AT3G16420	PYK10-binding protein 1	15	0	0	0	0	0	cytosol
AT3G16470	Mannose-binding lectin superfamily protein	150	0	187	0	0	0	cytosol
AT3G16640	translationally controlled tumor protein	32	12	58	0	0	0	cytosol
AT3G16850	Pectin lyase-like superfamily protein	14	0	0	0	0	0	extracellular
AT3G17020	Adenine nucleotide alpha hydrolases-like superfamily protein	5	0	17	2	0	0	cytosol,plasma membrane
AT3G17210	heat stable protein 1	19	0	5	0	0	0	cytosol
AT3G17240	lipoamide dehydrogenase 2	10	0	11	0	0	0	mitochondrion
AT3G17390	S-adenosylmethionine synthetase family protein	121	1	64	0	0	0	nucleus,plasma membrane
AT3G18190	TCP-1/cpn60 chaperonin family protein	13	1	23	3	0	0	cytosol
AT3G18890	NAD(P)-binding Rossmann-fold superfamily protein	5	18	0	2	0	0	plastid
AT3G19170	presequence protease 1	2	77	2	0	3	0	mitochondrion,plastid
AT3G19710	branched-chain aminotransferase4	0	0	230	0	0	0	cytosol
AT3G19820	cell elongation protein / DWARF1 / DIMINUTO (DIM)	13	0	7	3	0	3	plasma membrane,golgi
AT3G20050	T-complex protein 1 alpha subunit	8	0	23	0	0	1	cytosol
AT3G20330	PYRIMIDINE B	0	0	6	0	0	0	plastid
AT3G20390	endoribonuclease L-PSP family protein	96	8	85	0	0	0	plastid
AT3G20570	early nodulin-like protein 9	0	0	32	0	0	0	extracellular
AT3G20820	Leucine-rich repeat (LRR) family protein	46	4	22	0	0	0	extracellular
AT3G21055	photosystem II subunit T	0	12	0	0	0	0	plastid
AT3G22110	20S proteasome alpha subunit C1	6	0	12	0	0	0	cytosol,nucleus
AT3G22200	Pyridoxal phosphate (PLP)-dependent transferases superfamily protein	105	1	9	0	0	3	mitochondrion
AT3G22845	emp24/gp25L/p24 family/GOLD family protein	2	0	7	0	0	0	endoplasmic reticulum
AT3G22890	ATP sulfurylase 1	15	1	165	0	0	0	plastid
AT3G22960	Pyruvate kinase family protein	18	1	37	0	0	0	plastid
AT3G23400	Plastid-lipid associated protein PAP / fibrillin family protein	38	37	16	1	1	0	plastid
AT3G23490	cyanase	8	0	0	-2	0	0	cytosol
AT3G23600	alpha/beta-Hydrolases superfamily protein	63	0	3	0	0	0	cytosol
AT3G23810	S-adenosyl-l-homocysteine (SAH) hydrolase 2	131	0	56	0	0	0	cytosol
AT3G23820	UDP-D-glucuronate 4-epimerase 6	0	0	6	0	0	3	golgi
AT3G23940	dehydratase family	5	9	0	-2	0	0	plastid
AT3G23990	heat shock protein 60	19	0	17	3	0	0	mitochondrion
AT3G24170	glutathione-disulfide reductase	0	0	30	0	0	0	peroxisome
AT3G24480	Leucine-rich repeat (LRR) family protein	3	0	8	0	0	3	extracellular
AT3G24503	aldehyde dehydrogenase 2C4	66	0	0	0	0	0	cytosol
AT3G24830	Ribosomal protein L13 family protein	0	1	15	0	0	0	cytosol
AT3G25140	Nucleotide-diphospho-sugar transferases superfamily protein	8	0	0	2	0	0	mitochondrion,golgi
AT3G25230	rotamase FKBP 1	0	0	6	0	0	0	cytosol
AT3G25530	glyoxylate reductase 1	4	0	6	0	0	0	cytosol
AT3G25770	allene oxide cyclase 2	0	19	0	0	3	0	plastid
AT3G25860	2-oxoacid dehydrogenases acyltransferase family protein	12	1	21	0	0	0	plastid
AT3G25920	ribosomal protein L15	7	21	0	3	0	0	plastid
AT3G26060	Thioredoxin superfamily protein	15	38	3	1	0	0	plastid
AT3G26450	Polyketide cyclase/dehydrase and lipid transport superfamily protein	38	0	0	0	0	0	cytosol
AT3G26520	tonoplast intrinsic protein 2	95	23	14	0	0	0	vacuole
AT3G26570	phosphate transporter 2;1	0	11	34	0	0	0	plastid
AT3G26650	glyceraldehyde 3-phosphate dehydrogenase A subunit	46	105	38	0	0	0	plastid
AT3G26720	Glycosyl hydrolase family 38 protein	33	28	11	0	0	0	vacuole
AT3G27690	photosystem II light harvesting complex gene 2.3	7	8	0	0	0	0	plastid
AT3G27890	NADPH:quinone oxidoreductase	6	0	0	-2	0	0	mitochondrion
AT3G28290	Protein of unknown function (DUF677)	63	0	0	0	0	0	plasma membrane
AT3G28300	Protein of unknown function (DUF677)	63	0	0	0	0	0	plasma membrane
AT3G28940	AIG2-like (avirulence induced gene) family protein	17	0	0	0	0	0	cytosol
AT3G29320	Glycosyl transferase, family 35	2	13	39	0	3	0	plastid
AT3G29360	UDP-glucose 6-dehydrogenase family protein	15	0	8	3	0	3	extracellular
AT3G29670	HXXXD-type acyl-transferase family protein	0	0	30	0	0	0	cytosol
AT3G42050	vacuolar ATP synthase subunit H family protein	41	42	23	0	0	0	vacuole,golgi
AT3G43300	HOPM interactor 7	1	4	13	0	0	0	cytosol
AT3G44310	nitrilase 1	95	20	3	0	0	0	cytosol
AT3G44330	INVOLVED IN: protein processing; LOCATED IN: mitochondrion, endoplasmic reticulum, plasma membrane, vacuole; EXPRESSED IN: 25 plant structures; EXPRESSED DURING: 13 growth stages; CONTAINS InterPro DOMAIN/s: Nicalin (InterPro:IPR016574), EF-Hand 1, calciu	0	0	7	0	0	0	endoplasmic reticulum
AT3G44860	farnesoic acid carboxyl-O-methyltransferase	0	5	0	0	0	0	cytosol
AT3G44890	ribosomal protein L9	10	23	3	0	0	0	plastid
AT3G45140	lipoxygenase 2	252	1322	2	0	0	0	plastid
AT3G45930	Histone superfamily protein	48	34	49	0	0	0	nucleus
AT3G45980	Histone superfamily protein	1	0	10	0	0	0	nucleus
AT3G46320	Histone superfamily protein	48	34	49	0	0	0	nucleus
AT3G46430	unknown protein; FUNCTIONS IN: molecular_function unknown; INVOLVED IN: biological_process unknown; LOCATED IN: mitochondrion, mitochondrial respiratory chain complex III; EXPRESSED IN: 25 plant structures; EXPRESSED DURING: 15 growth stages; BEST Arabido	1	0	7	0	0	3	mitochondrion
AT3G46740	translocon at the outer envelope membrane of chloroplasts 75-III	6	7	5	0	3	0	plastid
AT3G46780	plastid transcriptionally active 16	57	73	12	0	0	0	plastid
AT3G46970	alpha-glucan phosphorylase 2	21	100	13	0	0	3	cytosol
AT3G47070	LOCATED IN: thylakoid, chloroplast thylakoid membrane, chloroplast, chloroplast envelope; EXPRESSED IN: 22 plant structures; EXPRESSED DURING: 13 growth stages; CONTAINS InterPro DOMAIN/s: Thylakoid soluble phosphoprotein TSP9 (InterPro:IPR021584); Has 37	0	19	0	0	0	0	plastid
AT3G47470	light-harvesting chlorophyll-protein complex I subunit A4	158	374	78	0	0	0	plastid
AT3G47520	malate dehydrogenase	58	51	122	0	0	0	plastid
AT3G47800	Galactose mutarotase-like superfamily protein	13	0	1	0	0	0	extracellular
AT3G48000	aldehyde dehydrogenase 2B4	165	30	12	0	0	0	mitochondrion
AT3G48110	glycine-tRNA ligases	1	34	0	0	0	0	plastid
AT3G48420	Haloacid dehalogenase-like hydrolase (HAD) superfamily protein	0	10	0	0	0	0	plastid
AT3G48720	HXXXD-type acyl-transferase family protein	13	0	0	3	0	0	cytosol
AT3G48730	glutamate-1-semialdehyde 2,1-aminomutase 2	19	44	0	0	0	0	plastid
AT3G48990	AMP-dependent synthetase and ligase family protein	10	0	0	0	0	0	peroxisome
AT3G49010	breast basic conserved 1	2	5	15	0	0	0	cytosol
AT3G49120	peroxidase CB	91	17	11	0	0	0	extracellular
AT3G49680	branched-chain aminotransferase 3	0	0	14	0	0	0	plastid
AT3G49720	unknown protein; FUNCTIONS IN: molecular_function unknown; INVOLVED IN: biological_process unknown; LOCATED IN: chloroplast thylakoid membrane, Golgi apparatus, plasma membrane, membrane; EXPRESSED IN: 25 plant structures; EXPRESSED DURING: 15 growth stag	37	0	4	0	0	0	golgi
AT3G49910	Translation protein SH3-like family protein	10	0	48	0	0	0	cytosol
AT3G50820	photosystem II subunit O-2	51	40	9	1	0	0	plastid
AT3G51260	20S proteasome alpha subunit PAD1	8	0	4	0	0	0	cytosol,nucleus
AT3G51800	metallopeptidase M24 family protein	0	0	6	0	0	0	nucleus
AT3G52150	RNA-binding (RRM/RBD/RNP motifs) family protein	1	10	2	0	3	0	plastid
AT3G52180	dual specificity protein phosphatase (DsPTP1) family protein	0	11	0	0	0	0	plastid
AT3G52300	ATP synthase D chain, mitochondrial	44	0	50	0	0	0	mitochondrion
AT3G52500	Eukaryotic aspartyl protease family protein	106	0	37	0	0	0	extracellular
AT3G52730	ubiquinol-cytochrome C reductase UQCRX/QCR9-like family protein	8	0	10	0	0	0	mitochondrion
AT3G52880	monodehydroascorbate reductase 1	81	12	88	0	0	0	peroxisome
AT3G52930	Aldolase superfamily protein	82	1	132	0	0	0	cytosol
AT3G52960	Thioredoxin superfamily protein	9	10	23	0	0	0	plastid
AT3G52990	Pyruvate kinase family protein	13	10	16	0	0	0	cytosol
AT3G53100	GDSL-like Lipase/Acylhydrolase superfamily protein	0	0	13	0	0	0	extracellular
AT3G53130	Cytochrome P450 superfamily protein	0	23	0	0	0	0	plastid
AT3G53420	plasma membrane intrinsic protein 2A	55	3	52	0	0	0	plasma membrane
AT3G53430	Ribosomal protein L11 family protein	8	0	5	0	0	0	cytosol
AT3G53710	ARF-GAP domain 6	4	2	7	0	0	0	cytosol
AT3G53730	Histone superfamily protein	48	34	49	0	0	0	nucleus
AT3G53990	Adenine nucleotide alpha hydrolases-like superfamily protein	8	0	8	0	0	3	cytosol,plasma membrane
AT3G54050	high cyclic electron flow 1	1	61	0	0	0	0	plastid
AT3G54110	plant uncoupling mitochondrial protein 1	4	0	14	0	0	0	mitochondrion
AT3G54400	Eukaryotic aspartyl protease family protein	1	0	6	0	0	0	extracellular
AT3G54440	glycoside hydrolase family 2 protein	0	5	0	0	0	0	cytosol,plastid
AT3G54600	Class I glutamine amidotransferase-like superfamily protein	0	0	64	0	0	0	plasma membrane
AT3G54660	glutathione reductase	0	26	0	0	0	0	plastid
AT3G54890	photosystem I light harvesting complex gene 1	74	134	27	0	0	0	plastid
AT3G55260	beta-hexosaminidase 1	23	3	0	0	0	0	extracellular
AT3G55410	2-oxoglutarate dehydrogenase, E1 component	11	0	8	0	0	0	mitochondrion
AT3G55440	triosephosphate isomerase	120	57	221	0	0	0	cytosol
AT3G55800	sedoheptulose-bisphosphatase	105	141	31	0	1	-1	plastid
AT3G56060	Glucose-methanol-choline (GMC) oxidoreductase family protein	5	0	0	0	0	0	vacuole
AT3G56150	eukaryotic translation initiation factor 3C	2	29	25	0	0	0	cytosol,nucleus
AT3G56240	copper chaperone	11	0	6	0	0	0	cytosol
AT3G56310	Melibiase family protein	24	1	5	0	0	0	extracellular
AT3G56940	dicarboxylate diiron protein, putative (Crd1)	27	100	1	0	0	0	plastid
AT3G57030	Calcium-dependent phosphotriesterase superfamily protein	0	0	12	0	0	0	endoplasmic reticulum
AT3G57050	cystathionine beta-lyase	1	0	28	0	0	0	plastid
AT3G57290	eukaryotic translation initiation factor 3E	39	56	22	1	-1	0	cytosol
AT3G57610	adenylosuccinate synthase	8	24	19	3	0	0	plastid
AT3G58140	phenylalanyl-tRNA synthetase class IIc family protein	0	8	0	0	2	0	plastid
AT3G58610	ketol-acid reductoisomerase	14	43	44	3	3	0	plastid
AT3G58730	vacuolar ATP synthase subunit D (VATD) / V-ATPase D subunit / vacuolar proton pump D subunit (VATPD)	8	0	9	0	0	0	vacuole,golgi
AT3G58990	isopropylmalate isomerase 1	0	0	17	0	0	0	plastid
AT3G59020	ARM repeat superfamily protein	0	6	4	0	0	0	cytosol,nucleus
AT3G59760	O-acetylserine (thiol) lyase isoform C	0	0	24	0	0	-1	mitochondrion
AT3G59780	Rhodanese/Cell cycle control phosphatase superfamily protein	2	52	0	0	1	0	plastid
AT3G59920	RAB GDP dissociation inhibitor 2	7	0	7	1	0	0	cytosol,extracellular
AT3G59970	methylenetetrahydrofolate reductase 1	46	0	181	0	0	0	cytosol
AT3G60750	Transketolase	218	286	227	0	0	0	plastid
AT3G60820	N-terminal nucleophile aminohydrolases (Ntn hydrolases) superfamily protein	14	0	13	3	0	0	cytosol,nucleus
AT3G61050	Calcium-dependent lipid-binding (CaLB domain) family protein	6	8	7	0	0	3	plasma membrane
AT3G61130	galacturonosyltransferase 1	6	0	0	2	0	0	golgi
AT3G61260	Remorin family protein	6	0	16	0	0	0	plasma membrane
AT3G61440	cysteine synthase C1	25	5	52	0	2	0	mitochondrion
AT3G61470	photosystem I light harvesting complex gene 2	86	145	48	0	0	0	plastid
AT3G62020	germin-like protein 10	0	0	12	0	0	0	extracellular
AT3G62030	rotamase CYP 4	46	96	29	0	0	0	plastid
AT3G62110	Pectin lyase-like superfamily protein	9	0	0	0	0	0	extracellular
AT3G62870	Ribosomal protein L7Ae/L30e/S12e/Gadd45 family protein	4	0	11	0	0	0	cytosol
AT3G63140	chloroplast stem-loop binding protein of 41 kDa	7	43	3	0	0	0	plastid
AT3G63160	FUNCTIONS IN: molecular_function unknown; INVOLVED IN: biological_process unknown; LOCATED IN: chloroplast outer membrane, thylakoid, chloroplast thylakoid membrane, chloroplast, chloroplast envelope; EXPRESSED IN: 21 plant structures; EXPRESSED DURING: 1	5	12	1	0	0	0	plastid
AT3G63190	ribosome recycling factor, chloroplast precursor	27	15	0	0	0	0	plastid
AT3G63410	S-adenosyl-L-methionine-dependent methyltransferases superfamily protein	4	74	0	0	0	0	plastid
AT3G63490	Ribosomal protein L1p/L10e family	23	47	0	0	0	0	plastid
AT3G63520	carotenoid cleavage dioxygenase 1	0	2	5	0	0	0	vacuole
AT3G63540	Mog1/PsbP/DUF1795-like photosystem II reaction center PsbP family protein	7	2	0	0	0	0	plastid
AT4G00370	Major facilitator superfamily protein	0	9	0	0	0	0	plastid
AT4G00490	beta-amylase 2	0	5	0	0	0	0	plastid
AT4G00570	NAD-dependent malic enzyme 2	13	0	10	0	0	3	mitochondrion
AT4G00860	Protein of unknown function (DUF1138)	0	0	16	0	0	0	mitochondrion
AT4G01050	thylakoid rhodanese-like	27	44	22	0	0	0	plastid
AT4G01150	unknown protein; FUNCTIONS IN: molecular_function unknown; INVOLVED IN: biological_process unknown; LOCATED IN: thylakoid, chloroplast thylakoid membrane, chloroplast, plastoglobule, chloroplast envelope; EXPRESSED IN: 23 plant structures; EXPRESSED DURIN	25	36	6	0	0	0	plastid
AT4G01310	Ribosomal L5P family protein	9	18	0	0	0	0	plastid
AT4G01800	Albino or Glassy Yellow 1	0	62	0	0	0	0	plastid
AT4G01900	GLNB1 homolog	0	0	5	0	0	-1	plastid
AT4G02080	secretion-associated RAS super family 2	7	0	0	0	0	0	plasma membrane
AT4G02450	HSP20-like chaperones superfamily protein	2	0	22	0	0	0	cytosol
AT4G02520	glutathione S-transferase PHI 2	102	2	9	0	0	0	cytosol
AT4G02530	chloroplast thylakoid lumen protein	23	22	10	0	0	0	plastid
AT4G02580	NADH-ubiquinone oxidoreductase 24 kDa subunit, putative	6	0	0	0	0	0	mitochondrion
AT4G02620	vacuolar ATPase subunit F family protein	38	0	7	0	0	0	vacuole
AT4G02930	GTP binding Elongation factor Tu family protein	12	0	19	0	0	0	mitochondrion
AT4G03280	photosynthetic electron transfer C	47	59	25	0	1	0	plastid
AT4G03520	Thioredoxin superfamily protein	5	8	2	2	3	0	plastid
AT4G03560	two-pore channel 1	35	0	18	1	0	0	vacuole
AT4G04020	fibrillin	0	7	0	0	0	0	plastid
AT4G04610	APS reductase 1	0	0	8	0	0	0	plastid
AT4G04640	ATPase, F1 complex, gamma subunit protein	188	385	152	0	0	0	plastid
AT4G04910	AAA-type ATPase family protein	1	0	13	0	0	0	endoplasmic reticulum,golgi
AT4G05180	photosystem II subunit Q-2	84	224	54	0	0	0	plastid
AT4G08390	stromal ascorbate peroxidase	5	0	0	0	0	0	mitochondrion,plastid
AT4G08850	Leucine-rich repeat receptor-like protein kinase family protein	12	0	0	0	0	0	plasma membrane
AT4G08870	Arginase/deacetylase superfamily protein	64	84	19	0	0	0	mitochondrion
AT4G09000	general regulatory factor 1	75	0	61	0	0	0	cytosol
AT4G09010	ascorbate peroxidase 4	60	87	14	0	0	0	plastid
AT4G09320	Nucleoside diphosphate kinase family protein	63	23	63	0	0	0	cytosol
AT4G09650	ATP synthase delta-subunit gene	113	96	36	0	0	0	plastid
AT4G09800	S18 ribosomal protein	51	7	59	0	3	1	cytosol
AT4G10320	tRNA synthetase class I (I, L, M and V) family protein	0	3	8	0	0	0	cytosol
AT4G10340	light harvesting complex of photosystem II 5	330	566	295	0	0	0	plastid
AT4G11010	nucleoside diphosphate kinase 3	8	5	14	0	0	0	mitochondrion
AT4G11150	vacuolar ATP synthase subunit E1	12	0	9	3	0	0	vacuole,golgi
AT4G11420	eukaryotic translation initiation factor 3A	0	10	15	0	0	0	cytosol,nucleus
AT4G11600	glutathione peroxidase 6	23	0	6	0	0	0	mitochondrion
AT4G12060	Double Clp-N motif protein	0	1	5	0	0	0	plastid
AT4G12420	Cupredoxin superfamily protein	89	27	77	0	0	0	plasma membrane
AT4G12730	FASCICLIN-like arabinogalactan 2	9	0	7	0	0	0	plasma membrane
AT4G12800	photosystem I subunit l	102	258	38	0	0	0	plastid
AT4G13010	Oxidoreductase, zinc-binding dehydrogenase family protein	8	0	2	0	0	0	plastid
AT4G13340	Leucine-rich repeat (LRR) family protein	10	0	11	0	0	0	extracellular
AT4G13430	isopropyl malate isomerase large subunit 1	0	0	140	0	0	0	plastid
AT4G13770	cytochrome P450, family 83, subfamily A, polypeptide 1	0	0	146	0	0	0	endoplasmic reticulum
AT4G13840	HXXXD-type acyl-transferase family protein	7	0	0	0	0	0	cytosol
AT4G13930	serine hydroxymethyltransferase 4	146	0	269	0	0	0	cytosol
AT4G13940	S-adenosyl-L-homocysteine hydrolase	84	4	143	0	0	0	cytosol
AT4G14040	selenium-binding protein 2	0	0	139	0	0	0	cytosol
AT4G14210	phytoene desaturase 3	0	28	0	0	0	0	plastid
AT4G14680	Pseudouridine synthase/archaeosine transglycosylase-like family protein	0	0	11	0	0	0	plastid
AT4G14880	O-acetylserine (thiol) lyase (OAS-TL) isoform A1	71	1	79	0	0	0	cytosol
AT4G15000	Ribosomal L27e protein family	5	5	14	0	3	0	cytosol
AT4G15110	cytochrome P450, family 97, subfamily B, polypeptide 3	0	23	0	0	0	0	plastid
AT4G15210	beta-amylase 5	3	0	11	0	0	3	extracellular
AT4G16143	importin alpha isoform 2	36	1	19	0	0	0	nucleus
AT4G16155	dihydrolipoyl dehydrogenases	0	33	0	0	0	0	plastid
AT4G16260	Glycosyl hydrolase superfamily protein	17	0	0	0	0	0	extracellular
AT4G16390	pentatricopeptide (PPR) repeat-containing protein	0	22	0	0	0	0	plastid
AT4G16450	unknown protein; FUNCTIONS IN: molecular_function unknown; INVOLVED IN: photorespiration; LOCATED IN: mitochondrion, mitochondrial membrane, mitochondrial respiratory chain complex I, respiratory chain complex I, membrane; EXPRESSED IN: 25 plant structure	2	0	9	0	0	0	mitochondrion
AT4G16500	Cystatin/monellin superfamily protein	1	0	9	0	0	0	extracellular
AT4G16660	heat shock protein 70 (Hsp 70) family protein	14	0	8	0	0	0	endoplasmic reticulum
AT4G16830	Hyaluronan / mRNA binding family	0	0	6	0	0	0	cytosol
AT4G17090	chloroplast beta-amylase	0	22	0	0	0	0	plastid
AT4G17170	RAB GTPase homolog B1C	17	0	1	0	0	0	endoplasmic reticulum
AT4G17340	tonoplast intrinsic protein 2;2	16	0	4	0	0	0	vacuole
AT4G17470	alpha/beta-Hydrolases superfamily protein	13	0	0	0	0	0	extracellular
AT4G18030	S-adenosyl-L-methionine-dependent methyltransferases superfamily protein	0	0	26	0	0	3	golgi
AT4G18100	Ribosomal protein L32e	5	0	12	0	0	0	cytosol
AT4G18440	L-Aspartase-like family protein	0	64	0	0	0	0	plastid
AT4G18480	P-loop containing nucleoside triphosphate hydrolases superfamily protein	2	11	0	0	0	0	plastid
AT4G18670	Leucine-rich repeat (LRR) family protein	3	0	21	0	0	0	extracellular
AT4G18760	receptor like protein 51	24	0	0	0	0	0	plasma membrane
AT4G19170	nine-cis-epoxycarotenoid dioxygenase 4	0	14	0	0	3	0	plastid
AT4G19880	Glutathione S-transferase family protein	5	0	0	0	0	0	plastid
AT4G20260	plasma-membrane associated cation-binding protein 1	176	15	56	0	1	0	plasma membrane
AT4G20360	RAB GTPase homolog E1B	171	394	201	0	0	0	plastid
AT4G20850	tripeptidyl peptidase ii	0	8	11	0	2	0	plastid
AT4G21150	ribophorin II (RPN2) family protein	58	0	18	0	0	0	plasma membrane
AT4G21280	photosystem II subunit QA	100	229	62	0	0	0	plastid
AT4G21580	oxidoreductase, zinc-binding dehydrogenase family protein	11	0	0	0	0	0	cytosol
AT4G21650	Subtilase family protein	0	0	114	0	0	0	extracellular
AT4G21960	Peroxidase superfamily protein	7	0	0	-2	0	0	extracellular
AT4G22670	HSP70-interacting protein 1	5	0	16	2	0	0	cytosol
AT4G22690	cytochrome P450, family 706, subfamily A, polypeptide 1	12	0	0	0	0	0	endoplasmic reticulum
AT4G22890	PGR5-LIKE A	6	21	0	0	0	0	plastid
AT4G22930	pyrimidin 4	3	7	4	0	0	0	plastid
AT4G23100	glutamate-cysteine ligase	52	80	96	0	0	0	plastid
AT4G23400	plasma membrane intrinsic protein 1;5	17	0	3	0	0	0	plasma membrane
AT4G23600	Tyrosine transaminase family protein	86	184	0	0	0	0	cytosol
AT4G23650	calcium-dependent protein kinase 6	18	0	2	0	0	0	cytosol
AT4G23670	Polyketide cyclase/dehydrase and lipid transport superfamily protein	133	1	0	0	0	0	cytosol
AT4G23850	AMP-dependent synthetase and ligase family protein	6	0	1	2	0	0	plasma membrane
AT4G24190	Chaperone protein htpG family protein	143	53	260	0	3	0	endoplasmic reticulum
AT4G24280	chloroplast heat shock protein 70-1	11	37	46	0	0	0	plastid
AT4G24620	phosphoglucose isomerase 1	1	20	18	0	3	0	plastid
AT4G24770	31-kDa RNA binding protein	0	6	0	0	0	0	plastid
AT4G24820	26S proteasome, regulatory subunit Rpn7;Proteasome component (PCI) domain	43	9	28	0	0	0	cytosol,nucleus
AT4G24830	arginosuccinate synthase family	28	0	58	0	0	0	plastid
AT4G25050	acyl carrier protein 4	0	12	5	0	0	0	plastid
AT4G25100	Fe superoxide dismutase 1	28	5	2	0	3	0	plastid
AT4G25450	non-intrinsic ABC protein 8	0	15	0	0	0	0	plastid
AT4G26300	Arginyl-tRNA synthetase, class Ic	5	22	1	2	0	0	plastid
AT4G26530	Aldolase superfamily protein	0	53	0	0	3	0	plastid
AT4G26690	PLC-like phosphodiesterase family protein	65	0	32	0	0	0	plasma membrane
AT4G26970	aconitase 2	15	0	41	0	0	0	mitochondrion
AT4G27090	Ribosomal protein L14	21	1	16	0	0	0	cytosol
AT4G27440	protochlorophyllide oxidoreductase B	15	37	3	0	0	0	plastid
AT4G27520	early nodulin-like protein 2	87	39	77	0	0	0	plasma membrane
AT4G27640	ARM repeat superfamily protein	0	0	5	0	0	0	cytosol
AT4G28750	Photosystem I reaction centre subunit IV / PsaE protein	18	4	16	0	0	-1	plastid
AT4G29010	Enoyl-CoA hydratase/isomerase family	5	22	5	0	0	0	peroxisome
AT4G29060	elongation factor Ts family protein	16	23	0	0	3	0	plastid
AT4G29130	hexokinase 1	14	0	15	0	0	0	mitochondrion
AT4G29350	profilin 2	22	0	11	1	0	0	cytosol
AT4G29390	Ribosomal protein S30 family protein	8	0	6	0	0	0	cytosol,nucleus
AT4G29480	Mitochondrial ATP synthase subunit G protein	5	0	1	-2	0	0	mitochondrion
AT4G30010	unknown protein; FUNCTIONS IN: molecular_function unknown; INVOLVED IN: biological_process unknown; LOCATED IN: mitochondrion, plastid; EXPRESSED IN: 26 plant structures; EXPRESSED DURING: 15 growth stages; Has 39 Blast hits to 39 proteins in 18 species:	0	0	5	0	0	0	mitochondrion
AT4G30190	H(+)-ATPase 2	16	0	5	0	0	0	plasma membrane
AT4G30530	Class I glutamine amidotransferase-like superfamily protein	7	0	40	0	0	0	cytosol,peroxisome
AT4G31300	N-terminal nucleophile aminohydrolases (Ntn hydrolases) superfamily protein	32	0	16	0	0	0	cytosol,nucleus
AT4G31340	myosin heavy chain-related	8	0	2	0	0	0	endoplasmic reticulum
AT4G31390	Protein kinase superfamily protein	0	15	0	0	0	0	plastid
AT4G31480	Coatomer, beta subunit	9	0	0	2	0	0	cytosol,golgi
AT4G31500	cytochrome P450, family 83, subfamily B, polypeptide 1	16	0	43	0	0	0	endoplasmic reticulum
AT4G31990	aspartate aminotransferase 5	49	63	71	0	0	0	plastid
AT4G32260	ATPase, F0 complex, subunit B/B', bacterial/chloroplast	67	110	46	0	0	0	plastid
AT4G32470	Cytochrome bd ubiquinol oxidase, 14kDa subunit	21	0	22	0	0	0	mitochondrion
AT4G32760	ENTH/VHS/GAT family protein	9	0	3	0	0	0	cytosol
AT4G33010	glycine decarboxylase P-protein 1	48	179	27	0	1	0	mitochondrion
AT4G33090	aminopeptidase M1	1	19	21	0	0	0	cytosol
AT4G33420	Peroxidase superfamily protein	0	0	69	0	0	0	extracellular,plasma membrane
AT4G33510	3-deoxy-d-arabino-heptulosonate 7-phosphate synthase	9	29	2	0	0	0	plastid
AT4G33590	unknown protein; BEST Arabidopsis thaliana protein match is: unknown protein (TAIR:AT4G33600.1); Has 126 Blast hits to 126 proteins in 35 species: Archae - 0; Bacteria - 12; Metazoa - 0; Fungi - 21; Plants - 62; Viruses - 0; Other Eukaryotes - 31 (source:	0	45	2	0	0	0	vacuole,plasma membrane
AT4G33680	Pyridoxal phosphate (PLP)-dependent transferases superfamily protein	0	1	5	0	0	0	plastid
AT4G34050	S-adenosyl-L-methionine-dependent methyltransferases superfamily protein	0	0	15	0	0	0	cytosol
AT4G34200	D-3-phosphoglycerate dehydrogenase	16	1	143	3	0	0	plastid
AT4G34450	coatomer gamma-2 subunit, putative / gamma-2 coat protein, putative / gamma-2 COP, putative	72	115	145	1	0	0	cytosol
AT4G34490	cyclase associated protein 1	0	0	8	0	0	0	cytosol
AT4G34620	small subunit ribosomal protein 16	5	4	0	0	0	0	plastid
AT4G34870	rotamase cyclophilin 5	42	0	17	0	0	0	cytosol
AT4G35090	catalase 2	22	316	0	0	0	0	peroxisome
AT4G35100	plasma membrane intrinsic protein 3	75	22	46	0	0	0	plasma membrane
AT4G35250	NAD(P)-binding Rossmann-fold superfamily protein	8	117	0	3	0	0	plastid
AT4G35260	isocitrate dehydrogenase 1	6	0	13	2	0	0	mitochondrion
AT4G35630	phosphoserine aminotransferase	0	0	37	0	0	0	plastid
AT4G35830	aconitase 1	16	6	6	1	2	3	cytosol,mitochondrion
AT4G35860	GTP-binding 2	7	0	0	0	0	0	golgi
AT4G36195	Serine carboxypeptidase S28 family protein	0	0	11	0	0	0	vacuole
AT4G36250	aldehyde dehydrogenase 3F1	26	0	0	0	0	0	cytosol
AT4G37910	mitochondrial heat shock protein 70-1	0	0	7	0	0	0	mitochondrion
AT4G37930	serine transhydroxymethyltransferase 1	83	293	33	0	0	0	mitochondrion
AT4G37980	elicitor-activated gene 3-1	94	0	0	0	0	0	cytosol
AT4G38220	Peptidase M20/M25/M40 family protein	0	0	10	0	0	0	endoplasmic reticulum
AT4G38350	Patched family protein	7	0	0	0	0	0	vacuole
AT4G38510	ATPase, V1 complex, subunit B protein	6	0	2	0	0	0	vacuole
AT4G38690	PLC-like phosphodiesterases superfamily protein	7	0	0	0	0	0	plasma membrane
AT4G38740	rotamase CYP 1	15	0	10	0	0	0	cytosol
AT4G38970	fructose-bisphosphate aldolase 2	157	200	42	0	0	0	plastid
AT4G39080	vacuolar proton ATPase A3	104	74	40	0	0	1	vacuole
AT4G39260	cold, circadian rhythm, and RNA binding 1	19	16	49	0	0	0	nucleus
AT4G39330	cinnamyl alcohol dehydrogenase 9	168	0	0	0	0	0	cytosol
AT4G39460	S-adenosylmethionine carrier 1	10	0	0	0	0	0	plastid
AT4G39660	alanine:glyoxylate aminotransferase 2	17	0	5	0	0	0	mitochondrion
AT4G39730	Lipase/lipooxygenase, PLAT/LH2 family protein	29	0	2	0	0	0	plastid
AT4G39980	3-deoxy-D-arabino-heptulosonate 7-phosphate synthase 1	0	0	14	0	0	0	plastid
AT5G01530	light harvesting complex photosystem II	103	236	111	0	0	0	plastid
AT5G01600	ferretin 1	0	5	12	0	0	0	plastid
AT5G01750	Protein of unknown function (DUF567)	3	0	11	0	0	0	plasma membrane
AT5G01920	Protein kinase superfamily protein	0	6	0	0	0	0	plastid
AT5G02240	NAD(P)-binding Rossmann-fold superfamily protein	26	0	1	0	0	0	peroxisome
AT5G02450	Ribosomal protein L36e family protein	3	0	7	0	0	0	cytosol
AT5G02500	heat shock cognate protein 70-1	91	5	139	0	3	0	cytosol
AT5G02790	Glutathione S-transferase family protein	27	0	3	0	0	0	cytosol
AT5G02870	Ribosomal protein L4/L1 family	36	47	89	0	0	0	cytosol
AT5G02940	Protein of unknown function (DUF1012)	0	10	0	0	3	0	plastid
AT5G03300	adenosine kinase 2	5	0	0	0	0	0	cytosol
AT5G03630	Pyridine nucleotide-disulphide oxidoreductase family protein	62	0	5	0	0	0	cytosol
AT5G03650	starch branching enzyme 2.2	0	18	0	0	1	0	plastid
AT5G03850	Nucleic acid-binding, OB-fold-like protein	12	8	12	0	0	0	cytosol
AT5G03940	chloroplast signal recognition particle 54 kDa subunit	0	6	0	0	3	0	plastid
AT5G04140	glutamate synthase 1	68	641	87	0	0	0	plastid
AT5G04230	phenyl alanine ammonia-lyase 3	0	0	16	0	0	0	cytosol,plasma membrane
AT5G04238	unknown protein; Has 30201 Blast hits to 17322 proteins in 780 species: Archae - 12; Bacteria - 1396; Metazoa - 17338; Fungi - 3422; Plants - 5037; Viruses - 0; Other Eukaryotes - 2996 (source: NCBI BLink).	0	5	4	0	0	0	cytosol
AT5G04590	sulfite reductase	25	10	150	0	0	0	plastid
AT5G04890	HSP20-like chaperones superfamily protein	0	0	6	0	0	0	cytosol
AT5G05740	ethylene-dependent gravitropism-deficient and yellow-green-like 2	0	13	0	0	0	0	plastid
AT5G06290	2-cysteine peroxiredoxin B	8	5	0	0	0	0	plastid
AT5G06320	NDR1/HIN1-like 3	25	0	5	1	0	0	plasma membrane
AT5G06870	polygalacturonase inhibiting protein 2	0	0	15	0	0	0	extracellular
AT5G07030	Eukaryotic aspartyl protease family protein	0	0	51	0	0	0	extracellular
AT5G07440	glutamate dehydrogenase 2	50	0	13	0	0	1	mitochondrion
AT5G08050	Protein of unknown function (DUF1118)	0	11	7	0	0	0	plastid
AT5G08060	unknown protein; FUNCTIONS IN: molecular_function unknown; INVOLVED IN: biological_process unknown; LOCATED IN: mitochondrion; EXPRESSED IN: 24 plant structures; EXPRESSED DURING: 16 growth stages; Has 42 Blast hits to 42 proteins in 17 species: Archae -	0	0	5	0	0	0	mitochondrion
AT5G08160	serine/threonine protein kinase 3	8	0	0	0	0	0	cytosol
AT5G08280	hydroxymethylbilane synthase	17	23	2	0	3	0	plastid
AT5G08530	51 kDa subunit of complex I	0	0	10	0	0	0	mitochondrion
AT5G09590	mitochondrial HSO70 2	0	0	13	0	0	0	mitochondrion
AT5G09650	pyrophosphorylase 6	4	3	32	0	0	0	plastid
AT5G09660	peroxisomal NAD-malate dehydrogenase 2	110	251	5	0	0	3	peroxisome
AT5G09810	actin 7	36	0	46	0	0	0	cytosol
AT5G10160	Thioesterase superfamily protein	11	49	1	2	-1	0	plastid
AT5G10450	G-box regulating factor 6	13	0	4	0	0	0	nucleus
AT5G10560	Glycosyl hydrolase family protein	14	1	4	0	0	0	extracellular
AT5G10860	Cystathionine beta-synthase (CBS) family protein	5	0	19	0	0	0	mitochondrion
AT5G11170	DEAD/DEAH box RNA helicase family protein	4	0	8	0	0	0	nucleus
AT5G11200	DEAD/DEAH box RNA helicase family protein	4	0	8	0	0	0	nucleus
AT5G11670	NADP-malic enzyme 2	210	4	92	0	0	0	cytosol
AT5G12140	cystatin-1	8	0	4	0	0	0	cytosol
AT5G12250	beta-6 tubulin	9	0	13	0	0	0	cytosol
AT5G12470	Protein of unknown function (DUF3411)	12	97	14	3	0	0	plastid
AT5G12860	dicarboxylate transporter 1	0	31	0	0	0	0	plastid
AT5G12930	unknown protein; Has 1807 Blast hits to 1807 proteins in 277 species: Archae - 0; Bacteria - 0; Metazoa - 736; Fungi - 347; Plants - 385; Viruses - 0; Other Eukaryotes - 339 (source: NCBI BLink).	0	6	0	0	0	0	nucleus
AT5G13030	unknown protein; FUNCTIONS IN: molecular_function unknown; INVOLVED IN: biological_process unknown; LOCATED IN: chloroplast; EXPRESSED IN: 23 plant structures; EXPRESSED DURING: 13 growth stages; CONTAINS InterPro DOMAIN/s: Uncharacterised protein family	0	7	0	0	0	0	plastid
AT5G13420	Aldolase-type TIM barrel family protein	11	0	174	0	0	0	plastid
AT5G13450	delta subunit of Mt ATP synthase	56	0	30	0	0	0	mitochondrion
AT5G13630	magnesium-chelatase subunit chlH, chloroplast, putative / Mg-protoporphyrin IX chelatase, putative (CHLH)	0	90	0	0	0	0	plastid
AT5G13980	Glycosyl hydrolase family 38 protein	36	61	11	0	-1	0	vacuole
AT5G14030	translocon-associated protein beta (TRAPB) family protein	12	0	2	0	0	0	endoplasmic reticulum
AT5G14040	phosphate transporter 3;1	52	68	121	1	0	0	mitochondrion
AT5G14200	isopropylmalate dehydrogenase 1	0	0	257	0	0	0	plastid
AT5G14260	Rubisco methyltransferase family protein	0	11	0	0	2	0	plastid
AT5G14320	Ribosomal protein S13/S18 family	5	4	0	1	0	0	plastid
AT5G14740	carbonic anhydrase 2	38	126	0	0	0	0	plastid
AT5G14780	formate dehydrogenase	177	34	45	0	0	0	mitochondrion
AT5G14910	Heavy metal transport/detoxification superfamily protein	0	12	0	0	0	0	plastid
AT5G14920	Gibberellin-regulated family protein	6	0	0	0	0	0	extracellular
AT5G15090	voltage dependent anion channel 3	30	0	19	0	0	0	mitochondrion
AT5G15200	Ribosomal protein S4	1	0	6	0	0	0	cytosol
AT5G15350	early nodulin-like protein 17	5	0	0	0	0	0	extracellular
AT5G15450	casein lytic proteinase B3	1	49	3	0	3	0	plastid
AT5G15650	reversibly glycosylated polypeptide 2	46	0	16	0	0	0	golgi
AT5G15970	stress-responsive protein (KIN2) / stress-induced protein (KIN2) / cold-responsive protein (COR6.6) / cold-regulated protein (COR6.6)	0	2	9	0	0	-1	cytosol
AT5G16050	general regulatory factor 5	7	0	12	0	0	0	cytosol
AT5G16150	plastidic GLC translocator	3	1	6	0	0	0	plastid
AT5G16390	chloroplastic acetylcoenzyme A carboxylase 1	6	0	0	0	0	0	plastid
AT5G16590	Leucine-rich repeat protein kinase family protein	23	0	5	0	0	0	plasma membrane
AT5G16660	unknown protein; FUNCTIONS IN: molecular_function unknown; INVOLVED IN: biological_process unknown; LOCATED IN: chloroplast thylakoid membrane, chloroplast, membrane, chloroplast envelope; EXPRESSED IN: 23 plant structures; EXPRESSED DURING: 14 growth sta	4	0	8	0	0	0	plastid
AT5G16710	dehydroascorbate reductase 1	2	16	10	0	0	0	plastid
AT5G16715	ATP binding;valine-tRNA ligases;aminoacyl-tRNA ligases;nucleotide binding;ATP binding;aminoacyl-tRNA ligases	0	7	0	0	3	0	plastid
AT5G17530	phosphoglucosamine mutase family protein	0	0	5	0	0	3	plastid
AT5G17770	NADH:cytochrome B5 reductase 1	7	0	0	0	0	0	endoplasmic reticulum
AT5G17920	Cobalamin-independent synthase family protein	281	194	493	0	0	0	cytosol
AT5G18170	glutamate dehydrogenase 1	27	0	71	0	0	0	mitochondrion
AT5G19140	Aluminium induced protein with YGL and LRDR motifs	8	0	7	0	0	3	plastid
AT5G19220	ADP glucose pyrophosphorylase large subunit 1	0	15	0	0	3	0	plastid
AT5G19510	Translation elongation factor EF1B/ribosomal protein S6 family protein	0	0	5	0	0	0	cytosol
AT5G19550	aspartate aminotransferase 2	4	0	36	0	0	0	cytosol
AT5G19760	Mitochondrial substrate carrier family protein	33	8	24	0	0	0	mitochondrion
AT5G19770	tubulin alpha-3	42	6	73	1	0	0	cytosol
AT5G19780	tubulin alpha-5	42	6	73	1	0	0	cytosol
AT5G19820	ARM repeat superfamily protein	1	22	9	0	0	0	cytosol
AT5G19860	Protein of unknown function, DUF538	11	0	0	0	0	0	extracellular
AT5G19940	Plastid-lipid associated protein PAP / fibrillin family protein	14	5	0	0	0	0	plastid
AT5G20080	FAD/NAD(P)-binding oxidoreductase	8	0	3	0	0	0	mitochondrion
AT5G20090	Uncharacterised protein family (UPF0041)	7	0	10	0	0	0	mitochondrion
AT5G20290	Ribosomal protein S8e family protein	5	1	34	0	0	0	cytosol,nucleus
AT5G20630	germin 3	44	0	20	0	0	0	extracellular
AT5G20720	chaperonin 20	59	36	49	0	0	0	plastid
AT5G20830	sucrose synthase 1	0	0	38	0	0	0	cytosol
AT5G20970	HSP20-like chaperones superfamily protein	0	0	6	0	0	0	cytosol
AT5G22580	Stress responsive A/B Barrel Domain	47	0	34	0	0	0	cytosol
AT5G22800	Alanyl-tRNA synthetase, class IIc	0	33	0	0	0	0	plastid
AT5G22830	magnesium (Mg) transporter 10	0	14	0	0	0	0	plastid
AT5G22880	histone B2	0	0	6	0	0	0	nucleus
AT5G23010	methylthioalkylmalate synthase 1	0	0	156	0	0	0	plastid
AT5G23060	calcium sensing receptor	95	276	40	0	0	-1	plastid
AT5G23120	photosystem II stability/assembly factor, chloroplast (HCF136)	18	35	7	0	0	0	plastid
AT5G23540	Mov34/MPN/PAD-1 family protein	16	0	18	0	0	0	cytosol,nucleus
AT5G23820	MD-2-related lipid recognition domain-containing protein	38	0	0	0	0	0	extracellular
AT5G24490	30S ribosomal protein, putative	17	24	1	0	0	0	plastid
AT5G24690	Protein of unknown function (DUF3411)	0	23	0	0	0	0	plastid
AT5G25754	RNA polymerase I-associated factor PAF67	5	7	15	2	1	0	cytosol
AT5G25757	RNA polymerase I-associated factor PAF67	5	7	15	2	1	0	cytosol
AT5G25980	glucoside glucohydrolase 2	10	344	161	0	0	0	vacuole
AT5G26000	thioglucoside glucohydrolase 1	884	710	221	0	0	0	vacuole
AT5G26360	TCP-1/cpn60 chaperonin family protein	25	11	43	0	0	3	cytosol
AT5G26570	catalytics;carbohydrate kinases;phosphoglucan, water dikinases	0	37	0	0	0	0	plastid
AT5G26710	Glutamyl/glutaminyl-tRNA synthetase, class Ic	0	20	10	0	0	0	cytosol
AT5G26742	DEAD box RNA helicase (RH3)	0	6	0	0	3	0	plastid
AT5G26780	serine hydroxymethyltransferase 2	0	0	6	0	0	0	mitochondrion
AT5G26830	Threonyl-tRNA synthetase	2	0	16	0	0	0	mitochondrion,plastid
AT5G27290	unknown protein; LOCATED IN: chloroplast; EXPRESSED IN: 22 plant structures; EXPRESSED DURING: 13 growth stages; BEST Arabidopsis thaliana protein match is: unknown protein (TAIR:AT1G54680.3); Has 30201 Blast hits to 17322 proteins in 780 species: Archae	0	5	0	0	0	0	plastid
AT5G27380	glutathione synthetase 2	15	0	6	0	0	0	cytosol,plastid
AT5G27540	MIRO-related GTP-ase 1	10	6	3	0	3	0	mitochondrion
AT5G27770	Ribosomal L22e protein family	1	0	9	0	0	0	cytosol
AT5G28020	cysteine synthase D2	12	0	0	0	0	0	cytosol
AT5G28060	Ribosomal protein S24e family protein	2	0	8	0	0	0	cytosol
AT5G28500	unknown protein; FUNCTIONS IN: molecular_function unknown; INVOLVED IN: biological_process unknown; LOCATED IN: chloroplast stroma, chloroplast; EXPRESSED IN: 23 plant structures; EXPRESSED DURING: 13 growth stages; BEST Arabidopsis thaliana protein match	0	19	0	0	0	0	plastid
AT5G30510	ribosomal protein S1	52	109	18	0	0	0	plastid
AT5G33320	Glucose-6-phosphate/phosphate translocator-related	1	0	12	0	0	0	plastid
AT5G34850	purple acid phosphatase 26	41	0	0	0	0	0	extracellular
AT5G35170	adenylate kinase family protein	0	40	1	0	0	0	plastid
AT5G35220	Peptidase M50 family protein	0	5	0	0	0	0	plastid
AT5G35360	acetyl Co-enzyme a carboxylase biotin carboxylase subunit	41	4	12	0	0	0	plastid
AT5G35630	glutamine synthetase 2	151	258	100	0	0	0	plastid
AT5G35790	glucose-6-phosphate dehydrogenase 1	0	14	2	0	0	0	plastid
AT5G35970	P-loop containing nucleoside triphosphate hydrolases superfamily protein	0	10	0	0	0	0	plastid
AT5G36700	2-phosphoglycolate phosphatase 1	15	29	2	0	0	0	plastid
AT5G36790	Haloacid dehalogenase-like hydrolase (HAD) superfamily protein	15	29	2	0	0	0	plastid
AT5G36880	acetyl-CoA synthetase	7	1	22	0	0	0	plastid
AT5G37510	NADH-ubiquinone dehydrogenase, mitochondrial, putative	57	9	57	0	3	0	mitochondrion
AT5G37850	pfkB-like carbohydrate kinase family protein	14	0	0	0	0	0	cytosol
AT5G38430	Ribulose bisphosphate carboxylase (small chain) family protein	32	93	10	0	0	0	plastid
AT5G38480	general regulatory factor 3	9	0	2	0	0	0	cytosol
AT5G39570	FUNCTIONS IN: molecular_function unknown; INVOLVED IN: biological_process unknown; LOCATED IN: cytosol, nucleus; EXPRESSED IN: 25 plant structures; EXPRESSED DURING: 14 growth stages; BEST Arabidopsis thaliana protein match is: glycine-rich protein (TAIR:	0	0	53	0	0	0	plasma membrane
AT5G40370	Glutaredoxin family protein	10	0	17	0	0	0	cytosol
AT5G41520	RNA binding Plectin/S10 domain-containing protein	18	0	16	0	0	0	cytosol
AT5G41670	6-phosphogluconate dehydrogenase family protein	0	0	40	0	0	0	mitochondrion
AT5G42020	Heat shock protein 70 (Hsp 70) family protein	17	0	11	0	0	3	endoplasmic reticulum
AT5G42080	dynamin-like protein	50	0	23	1	0	0	cytosol
AT5G42130	Mitochondrial substrate carrier family protein	0	6	0	0	0	0	plastid
AT5G42270	FtsH extracellular protease family	14	39	1	3	0	0	plastid
AT5G42650	allene oxide synthase	168	613	131	0	0	0	plastid
AT5G42740	Sugar isomerase (SIS) family protein	1	12	11	0	0	0	cytosol
AT5G42980	thioredoxin 3	42	2	35	0	0	0	cytosol
AT5G43830	Aluminium induced protein with YGL and LRDR motifs	0	0	10	0	0	0	cytosol
AT5G43940	GroES-like zinc-binding dehydrogenase family protein	21	0	38	0	0	0	cytosol
AT5G43970	translocase of outer membrane 22-V	0	0	9	0	0	0	mitochondrion
AT5G44020	HAD superfamily, subfamily IIIB acid phosphatase	7	0	0	0	0	0	extracellular
AT5G44070	phytochelatin synthase 1 (PCS1)	5	0	0	0	0	0	cytosol
AT5G44130	FASCICLIN-like arabinogalactan protein 13 precursor	18	4	19	0	0	0	extracellular,plasma membrane
AT5G44340	tubulin beta chain 4	6	0	11	0	0	0	cytosol
AT5G44400	FAD-binding Berberine family protein	0	0	21	0	0	0	extracellular
AT5G44720	Molybdenum cofactor sulfurase family protein	0	0	20	0	0	0	cytosol
AT5G45390	CLP protease P4	17	13	18	0	0	1	plastid
AT5G46110	Glucose-6-phosphate/phosphate translocator-related	53	222	37	0	0	0	plastid
AT5G46290	3-ketoacyl-acyl carrier protein synthase I	7	3	1	0	0	0	plastid
AT5G46580	pentatricopeptide (PPR) repeat-containing protein	0	12	0	0	-1	0	plastid
AT5G47030	ATPase, F1 complex, delta/epsilon subunit	11	0	0	0	0	0	mitochondrion
AT5G47210	Hyaluronan / mRNA binding family	23	6	16	1	0	0	nucleus
AT5G47690	binding	0	13	8	0	-1	3	nucleus
AT5G48220	Aldolase-type TIM barrel family protein	0	10	0	0	-1	0	plastid
AT5G48300	ADP glucose pyrophosphorylase 1	2	14	1	0	0	0	plastid
AT5G48480	Lactoylglutathione lyase / glyoxalase I family protein	0	0	8	0	0	0	cytosol
AT5G49460	ATP citrate lyase subunit B 2	7	0	0	3	0	0	cytosol
AT5G49720	glycosyl hydrolase 9A1	21	0	14	1	0	0	cytosol,plasma membrane,golgi
AT5G49760	Leucine-rich repeat protein kinase family protein	75	0	2	0	0	0	plasma membrane
AT5G49810	methionine S-methyltransferase	0	0	9	0	0	0	cytosol
AT5G49910	chloroplast heat shock protein 70-2	2	34	1	0	1	0	plastid
AT5G50850	Transketolase family protein	52	0	62	0	0	0	mitochondrion
AT5G50920	CLPC homologue 1	42	190	44	0	0	0	plastid
AT5G51820	phosphoglucomutase	0	9	0	0	0	0	plastid
AT5G52640	heat shock protein 90.1	5	0	0	2	0	0	cytosol
AT5G52840	NADH-ubiquinone oxidoreductase-related	1	0	15	0	0	0	mitochondrion
AT5G52920	plastidic pyruvate kinase beta subunit 1	0	0	8	0	0	0	plastid
AT5G53480	ARM repeat superfamily protein	19	25	23	3	0	0	cytosol,plastid,nucleus
AT5G53490	Tetratricopeptide repeat (TPR)-like superfamily protein	12	12	5	0	0	3	plastid
AT5G53560	cytochrome B5 isoform E	0	0	11	0	0	0	endoplasmic reticulum
AT5G54270	light-harvesting chlorophyll B-binding protein 3	106	183	36	0	0	0	plastid
AT5G54500	flavodoxin-like quinone reductase 1	16	0	15	0	0	0	plasma membrane
AT5G54770	thiazole biosynthetic enzyme, chloroplast (ARA6) (THI1) (THI4)	4	0	6	0	0	0	plastid
AT5G54800	glucose 6-phosphate/phosphate translocator 1	0	0	9	0	0	0	plastid
AT5G54960	pyruvate decarboxylase-2	5	0	0	0	0	0	cytosol
AT5G55070	Dihydrolipoamide succinyltransferase	0	0	10	0	0	0	mitochondrion
AT5G55220	trigger factor type chaperone family protein	3	29	1	0	1	0	plastid
AT5G55280	homolog of bacterial cytokinesis Z-ring protein FTSZ 1-1	0	1	6	0	0	0	plastid
AT5G55480	SHV3-like 1	33	0	32	0	0	0	plasma membrane
AT5G55730	FASCICLIN-like arabinogalactan 1	83	0	37	0	0	0	extracellular
AT5G56010	heat shock protein 81-3	1	0	6	0	0	0	cytosol
AT5G56030	heat shock protein 81-2	11	30	42	3	0	1	cytosol,nucleus
AT5G56260	Ribonuclease E inhibitor RraA/Dimethylmenaquinone methyltransferase	5	0	0	-2	0	0	cytosol
AT5G56350	Pyruvate kinase family protein	10	1	1	3	0	0	cytosol
AT5G56500	TCP-1/cpn60 chaperonin family protein	3	0	28	0	0	0	plastid
AT5G56670	Ribosomal protein S30 family protein	8	0	6	0	0	0	cytosol,nucleus
AT5G57110	autoinhibited Ca2+ -ATPase, isoform 8	0	0	6	0	0	0	plasma membrane
AT5G57350	H(+)-ATPase 3	0	0	28	0	0	0	plasma membrane
AT5G57655	xylose isomerase family protein	8	0	13	0	0	0	endoplasmic reticulum
AT5G57700	BNR/Asp-box repeat family protein	15	0	0	0	0	0	cytosol
AT5G57870	MIF4G domain-containing protein / MA3 domain-containing protein	11	1	11	1	0	3	cytosol,nucleus
AT5G58070	temperature-induced lipocalin	34	5	31	0	0	0	endoplasmic reticulum
AT5G58090	O-Glycosyl hydrolases family 17 protein	1	0	15	0	0	0	plasma membrane
AT5G58290	regulatory particle triple-A ATPase 3	5	0	2	2	0	0	cytosol,nucleus
AT5G58330	lactate/malate dehydrogenase family protein	18	66	62	0	0	0	plastid
AT5G59613	unknown protein; BEST Arabidopsis thaliana protein match is: unknown protein (TAIR:AT3G46430.1); Has 30201 Blast hits to 17322 proteins in 780 species: Archae - 12; Bacteria - 1396; Metazoa - 17338; Fungi - 3422; Plants - 5037; Viruses - 0; Other Eukaryot	1	0	7	0	0	3	mitochondrion
AT5G59690	Histone superfamily protein	48	34	49	0	0	0	nucleus
AT5G59850	Ribosomal protein S8 family protein	6	2	3	0	0	0	cytosol
AT5G59870	histone H2A 6	13	0	13	3	0	0	nucleus
AT5G59880	actin depolymerizing factor 3	20	0	7	0	0	0	cytosol
AT5G59910	Histone superfamily protein	9	0	9	3	0	0	nucleus
AT5G59970	Histone superfamily protein	48	34	49	0	0	0	nucleus
AT5G60360	aleurain-like protease	14	0	0	0	0	0	vacuole
AT5G60390	GTP binding Elongation factor Tu family protein	284	207	310	0	0	0	cytosol
AT5G60600	4-hydroxy-3-methylbut-2-enyl diphosphate synthase	15	175	0	0	0	0	plastid
AT5G60640	PDI-like 1-4	48	0	62	0	0	0	endoplasmic reticulum
AT5G61170	Ribosomal protein S19e family protein	5	0	1	0	0	0	cytosol
AT5G61410	D-ribulose-5-phosphate-3-epimerase	20	34	8	0	0	0	plastid
AT5G61790	calnexin 1	25	9	56	0	0	0	endoplasmic reticulum
AT5G62530	aldehyde dehydrogenase 12A1	10	0	4	0	0	0	mitochondrion
AT5G62690	tubulin beta chain 2	4	0	39	0	0	0	cytosol
AT5G62700	tubulin beta chain 3	4	0	39	0	0	0	cytosol
AT5G62790	1-deoxy-D-xylulose 5-phosphate reductoisomerase	0	20	0	0	0	0	plastid
AT5G62890	Xanthine/uracil permease family protein	0	0	28	0	0	0	plasma membrane
AT5G63310	nucleoside diphosphate kinase 2	11	11	6	0	0	0	plastid
AT5G63400	adenylate kinase 1	43	0	16	0	0	1	mitochondrion
AT5G63570	glutamate-1-semialdehyde-2,1-aminomutase	21	14	3	0	0	0	plastid
AT5G63980	Inositol monophosphatase family protein	0	0	9	0	0	1	plastid
AT5G64040	photosystem I reaction center subunit PSI-N, chloroplast, putative / PSI-N, putative (PSAN)	50	89	21	1	0	0	plastid
AT5G64140	ribosomal protein S28	5	0	12	0	0	0	cytosol
AT5G64290	dicarboxylate transport 2.1	5	44	4	2	0	0	plastid
AT5G65020	annexin 2	23	0	0	0	0	0	cytosol,plasma membrane
AT5G65620	Zincin-like metalloproteases family protein	2	21	4	0	3	0	plastid
AT5G66190	ferredoxin-NADP(+)-oxidoreductase 1	69	328	73	0	0	0	plastid
AT5G66420	CONTAINS InterPro DOMAIN/s: Uncharacterised conserved protein UCP033271 (InterPro:IPR008322), TIM-barrel signal transduction protein, predicted (InterPro:IPR009215); Has 30201 Blast hits to 17322 proteins in 780 species: Archae - 12; Bacteria - 1396; Meta	2	0	17	0	0	0	cytosol
AT5G66570	PS II oxygen-evolving complex 1	60	30	26	1	0	0	plastid
AT5G66680	dolichyl-diphosphooligosaccharide-protein glycosyltransferase 48kDa subunit family protein	1	0	9	0	0	0	endoplasmic reticulum
AT5G66760	succinate dehydrogenase 1-1	0	0	10	0	0	0	mitochondrion
AT5G67030	zeaxanthin epoxidase (ZEP) (ABA1)	0	88	0	0	0	0	plastid
AT5G67150	HXXXD-type acyl-transferase family protein	0	0	13	0	0	0	cytosol
AT5G67360	Subtilase family protein	18	0	4	0	0	0	extracellular
AT5G67500	voltage dependent anion channel 2	24	0	15	0	0	0	mitochondrion
ATCG00020	photosystem II reaction center protein A	201	393	165	0	0	0	plastid
ATCG00120	ATP synthase subunit alpha	357	449	363	0	0	0	plastid
ATCG00130	ATPase, F0 complex, subunit B/B', bacterial/chloroplast	74	172	56	0	0	0	plastid
ATCG00140	ATP synthase subunit C family protein	7	39	2	0	0	0	plastid
ATCG00150	ATPase, F0 complex, subunit A protein	2	20	1	0	0	0	plastid
ATCG00160	ribosomal protein S2	0	8	0	0	0	0	plastid
ATCG00180	DNA-directed RNA polymerase family protein	0	6	0	0	0	0	plastid
ATCG00270	photosystem II reaction center protein D	121	499	246	0	0	0	plastid
ATCG00280	photosystem II reaction center protein C	405	674	384	0	0	0	plastid
ATCG00340	Photosystem I, PsaA/PsaB protein	202	771	199	0	0	0	plastid
ATCG00350	Photosystem I, PsaA/PsaB protein	204	674	178	0	0	0	plastid
ATCG00380	chloroplast ribosomal protein S4	0	6	0	0	0	0	plastid
ATCG00470	ATP synthase epsilon chain	26	20	13	0	3	0	plastid
ATCG00480	ATP synthase subunit beta	927	1515	908	0	0	0	plastid
ATCG00490	ribulose-bisphosphate carboxylases	918	2562	894	0	0	0	plastid
ATCG00500	acetyl-CoA carboxylase carboxyl transferase subunit beta	0	6	0	0	2	0	plastid
ATCG00540	photosynthetic electron transfer A	246	310	59	0	0	0	plastid
ATCG00560	photosystem II reaction center protein L	0	10	10	0	0	0	plastid
ATCG00580	photosystem II reaction center protein E	18	52	9	0	0	0	plastid
ATCG00650	ribosomal protein S18	3	7	0	0	3	0	plastid
ATCG00680	photosystem II reaction center protein B	542	1062	463	0	0	0	plastid
ATCG00710	photosystem II reaction center protein H	10	14	13	0	0	0	plastid
ATCG00720	photosynthetic electron transfer B	65	208	91	0	0	0	plastid
ATCG00730	photosynthetic electron transfer D	8	40	5	0	0	-2	plastid
ATCG00750	ribosomal protein S11	0	29	0	0	0	0	plastid
ATCG00770	ribosomal protein S8	2	7	2	0	0	0	plastid
ATCG00780	ribosomal protein L14	16	7	0	0	0	0	plastid
ATCG00800	structural constituent of ribosome	8	38	0	0	0	0	plastid
ATCG00820	ribosomal protein S19	8	7	1	0	0	0	plastid
ATCG00830	ribosomal protein L2	4	56	0	0	0	0	plastid
ATCG00900	Ribosomal protein S7p/S5e family protein	9	18	0	0	0	0	plastid
ATCG01010	NADH-Ubiquinone oxidoreductase (complex I), chain 5 protein	0	71	0	0	0	0	plastid
ATCG01050	NADH-Ubiquinone/plastoquinone (complex I) protein	0	12	0	0	0	0	plastid
ATCG01060	iron-sulfur cluster binding;electron carriers;4 iron, 4 sulfur cluster binding	57	73	11	0	0	0	plastid
ATCG01100	NADH dehydrogenase family protein	3	37	0	0	0	0	plastid
ATCG01110	NAD(P)H dehydrogenase subunit H	0	129	0	0	0	0	plastid
ATCG01240	ribosomal protein S7	9	18	0	0	0	0	plastid
ATCG01310	ribosomal protein L2	4	56	0	0	0	0	plastid
ATMG00060	NADH dehydrogenase subunit 5C	0	1	5	0	0	2	mitochondrion
ATMG00070	NADH dehydrogenase subunit 9	0	0	9	0	0	0	mitochondrion
ATMG00160	cytochrome oxidase 2	13	2	11	0	0	0	mitochondrion
ATMG00285	NADH dehydrogenase 2A	1	1	16	0	0	0	mitochondrion
ATMG00510	NADH dehydrogenase subunit 7	18	19	35	0	0	0	mitochondrion
ATMG00513	NADH dehydrogenase 5A	0	1	5	0	0	2	mitochondrion
ATMG00665	NADH dehydrogenase 5B	0	1	5	0	0	2	mitochondrion
ATMG01320	NADH dehydrogenase 2B	1	1	16	0	0	0	mitochondrion

## Sheet: abundance_change_mes
agi	description	acc_mes	Bischof
AT1G03630	protochlorophyllide oxidoreductase C	2
AT1G04410	Lactate/malate dehydrogenase family protein	3
AT1G06430	FTSH protease 8	3
AT1G11860	Glycine cleavage T-protein family	1	AT1G11860
AT1G12840	vacuolar ATP synthase subunit C (VATC) / V-ATPase C subunit / vacuolar proton pump C subunit (DET3)	3
AT1G12900	glyceraldehyde 3-phosphate dehydrogenase A subunit 2	1
AT1G15980	NDH-dependent cyclic electron flow 1	3
AT1G16880	uridylyltransferase-related	3	AT1G16880
AT1G22780	Ribosomal protein S13/S18 family	3
AT1G34030	Ribosomal protein S13/S18 family	3
AT1G43670	Inositol monophosphatase family protein	2
AT1G50250	FTSH protease 1	2	AT1G50250
AT1G51110	Plastid-lipid associated protein PAP / fibrillin family protein	3
AT1G55480	protein containing PDZ domain, a K-box domain, and a TPR region	3
AT1G57720	Translation elongation factor EF1B, gamma chain	1
AT1G62750	Translation elongation factor EFG/EF2 protein	1
AT1G63770	Peptidase M1 family protein	3
AT1G63940	monodehydroascorbate reductase 6	2
AT1G72370	40s ribosomal protein SA	3
AT1G74970	ribosomal protein S9	3
AT1G75350	Ribosomal protein L31	3
AT1G79850	ribosomal protein S17	2
AT1G80380	P-loop containing nucleoside triphosphate hydrolases superfamily protein	3
AT2G17340	Uncharacterised conserved protein (UCP030210)	2
AT2G18960	H(+)-ATPase 1	2
AT2G20360	NAD(P)-binding Rossmann-fold superfamily protein	2
AT2G24020	Uncharacterised BCR, YbaB family COG0718	3
AT2G24820	translocon at the inner envelope membrane of chloroplasts 55-II	3
AT2G26080	glycine decarboxylase P-protein 2	3
AT2G28800	63 kDa inner membrane family protein	3	AT2G28800
AT2G30950	FtsH extracellular protease family	1
AT2G35410	RNA-binding (RRM/RBD/RNP motifs) family protein	3
AT2G35490	Plastid-lipid associated protein PAP / fibrillin family protein	3
AT2G38040	acetyl Co-enzyme a carboxylase carboxyltransferase alpha subunit	3
AT2G40490	Uroporphyrinogen decarboxylase	2
AT2G43750	O-acetylserine (thiol) lyase B	3	AT2G43750
AT2G45470	FASCICLIN-like arabinogalactan protein 8	2
AT2G46820	photosystem I P subunit	3
AT2G47940	DEGP protease 2	3
AT3G03780	methionine synthase 2	1
AT3G09440	Heat shock protein 70 (Hsp 70) family protein	3
AT3G19170	presequence protease 1	3
AT3G23400	Plastid-lipid associated protein PAP / fibrillin family protein	1
AT3G25770	allene oxide cyclase 2	3	AT3G25770
AT3G29320	Glycosyl transferase, family 35	3
AT3G46740	translocon at the outer envelope membrane of chloroplasts 75-III	3	AT3G46740
AT3G52150	RNA-binding (RRM/RBD/RNP motifs) family protein	3
AT3G55800	sedoheptulose-bisphosphatase	1	AT3G55800
AT3G58140	phenylalanyl-tRNA synthetase class IIc family protein	2
AT3G58610	ketol-acid reductoisomerase	3
AT3G59780	Rhodanese/Cell cycle control phosphatase superfamily protein	1
AT3G61440	cysteine synthase C1	2
AT4G03280	photosynthetic electron transfer C	1
AT4G03520	Thioredoxin superfamily protein	3
AT4G09800	S18 ribosomal protein	3
AT4G15000	Ribosomal L27e protein family	3
AT4G19170	nine-cis-epoxycarotenoid dioxygenase 4	3
AT4G20260	plasma-membrane associated cation-binding protein 1	1
AT4G20850	tripeptidyl peptidase ii	2
AT4G24190	Chaperone protein htpG family protein	3
AT4G24620	phosphoglucose isomerase 1	3
AT4G25100	Fe superoxide dismutase 1	3
AT4G26530	Aldolase superfamily protein	3
AT4G29060	elongation factor Ts family protein	3
AT4G33010	glycine decarboxylase P-protein 1	1
AT4G35830	aconitase 1	2
AT5G02500	heat shock cognate protein 70-1	3
AT5G02940	Protein of unknown function (DUF1012)	3
AT5G03650	starch branching enzyme 2.2	1	AT5G03650
AT5G03940	chloroplast signal recognition particle 54 kDa subunit	3
AT5G08280	hydroxymethylbilane synthase	3
AT5G14260	Rubisco methyltransferase family protein	2
AT5G15450	ClpB3; casein lytic proteinase B3	3
AT5G16715	ATP binding;valine-tRNA ligases;aminoacyl-tRNA ligases;nucleotide binding;ATP binding;aminoacyl-tRNA ligases	3
AT5G19220	ADP glucose pyrophosphorylase large subunit 1	3
AT5G25754	RNA polymerase I-associated factor PAF67	1
AT5G25757	RNA polymerase I-associated factor PAF67	1
AT5G26742	DEAD box RNA helicase (RH3)	3
AT5G27540	MIRO-related GTP-ase 1	3
AT5G37510	NADH-ubiquinone dehydrogenase, mitochondrial, putative	3
AT5G49910	chloroplast heat shock protein 70-2	1
AT5G55220	trigger factor type chaperone family protein	1
AT5G65620	Zincin-like metalloproteases family protein	3
ATCG00470	ATP synthase epsilon chain	3	ATCG00470
ATCG00500	acetyl-CoA carboxylase carboxyl transferase subunit beta	2
ATCG00650	ribosomal protein S18	3
AT1G09210	calreticulin 1b	-1
AT1G54790	GDSL-like Lipase/Acylhydrolase superfamily protein	-1
AT3G02200	Proteasome component (PCI) domain protein	-1
AT3G57290	eukaryotic translation initiation factor 3E	-1
AT5G10160	Thioesterase superfamily protein	-1
AT5G13980	Glycosyl hydrolase family 38 protein	-1
AT5G46580	pentatricopeptide (PPR) repeat-containing protein	-1
AT5G47690	binding	-1
AT5G48220	Aldolase-type TIM barrel family protein	-1

## Sheet: abundance_change_vasc
agi	description	acc_vasc
AT1G22780	Ribosomal protein S13/S18 family	1
AT1G25490	ARM repeat superfamily protein	3
AT1G26850	S-adenosyl-L-methionine-dependent methyltransferases superfamily protein	3
AT1G27030	unknown protein; BEST Arabidopsis thaliana protein match is: unknown protein (TAIR:AT1G27020.1); Has 504 Blast hits to 502 proteins in 169 species: Archae - 0; Bacteria - 299; Metazoa - 0; Fungi - 0; Plants - 67; Viruses - 0; Other Eukaryotes - 138 (sourc	1
AT1G29150	non-ATPase subunit 9	3
AT1G30580	GTP binding	3
AT1G33590	Leucine-rich repeat (LRR) family protein	3
AT1G34030	Ribosomal protein S13/S18 family	1
AT1G50480	10-formyltetrahydrofolate synthetase	3
AT1G54100	aldehyde dehydrogenase 7B4	3
AT1G56450	20S proteasome beta subunit G1	3
AT1G62750	Translation elongation factor EFG/EF2 protein	3
AT1G64650	Major facilitator superfamily protein	3
AT1G70670	Caleosin-related family protein	3
AT1G73600	S-adenosyl-L-methionine-dependent methyltransferases superfamily protein	1
AT1G75680	glycosyl hydrolase 9B7	3
AT1G80410	tetratricopeptide repeat (TPR)-containing protein	3
AT2G02560	cullin-associated and neddylation dissociated	3
AT2G16600	rotamase CYP 3	1
AT2G20580	26S proteasome regulatory subunit S2 1A	3
AT2G42910	Phosphoribosyltransferase family protein	3
AT2G43030	Ribosomal protein L3 family protein	3
AT2G43910	HARMLESS TO OZONE LAYER 1	2
AT2G44100	guanosine nucleotide diphosphate dissociation inhibitor 1	3
AT2G46520	cellular apoptosis susceptibility protein, putative / importin-alpha re-exporter, putative	3
AT3G02230	reversibly glycosylated polypeptide 1	3
AT3G09630	Ribosomal protein L4/L1 family	1
AT3G12580	heat shock protein 70	3
AT3G19820	cell elongation protein / DWARF1 / DIMINUTO (DIM)	3
AT3G20050	T-complex protein 1 alpha subunit	1
AT3G22200	Pyridoxal phosphate (PLP)-dependent transferases superfamily protein	3
AT3G23820	UDP-D-glucuronate 4-epimerase 6	3
AT3G24480	Leucine-rich repeat (LRR) family protein	3
AT3G29360	UDP-glucose 6-dehydrogenase family protein	3
AT3G46430	unknown protein; FUNCTIONS IN: molecular_function unknown; INVOLVED IN: biological_process unknown; LOCATED IN: mitochondrion, mitochondrial respiratory chain complex III; EXPRESSED IN: 25 plant structures; EXPRESSED DURING: 15 growth stages; BEST Arabido	3
AT3G46970	alpha-glucan phosphorylase 2	3
AT3G53990	Adenine nucleotide alpha hydrolases-like superfamily protein	3
AT3G61050	Calcium-dependent lipid-binding (CaLB domain) family protein	3
AT4G00570	NAD-dependent malic enzyme 2	3
AT4G09800	S18 ribosomal protein	1
AT4G15210	beta-amylase 5	3
AT4G18030	S-adenosyl-L-methionine-dependent methyltransferases superfamily protein	3
AT4G35830	aconitase 1	3
AT4G39080	vacuolar proton ATPase A3	1
AT5G07440	glutamate dehydrogenase 2	1
AT5G09660	peroxisomal NAD-malate dehydrogenase 2	3
AT5G17530	phosphoglucosamine mutase family protein	3
AT5G19140	Aluminium induced protein with YGL and LRDR motifs	3
AT5G26360	TCP-1/cpn60 chaperonin family protein	3
AT5G42020	Heat shock protein 70 (Hsp 70) family protein	3
AT5G45390	CLP protease P4	1
AT5G47690	binding	3
AT5G53490	Tetratricopeptide repeat (TPR)-like superfamily protein	3
AT5G56030	heat shock protein 81-2	1
AT5G57870	MIF4G domain-containing protein / MA3 domain-containing protein	3
AT5G59613	unknown protein; BEST Arabidopsis thaliana protein match is: unknown protein (TAIR:AT3G46430.1); Has 30201 Blast hits to 17322 proteins in 780 species: Archae - 12; Bacteria - 1396; Metazoa - 17338; Fungi - 3422; Plants - 5037; Viruses - 0; Other Eukaryot	3
AT5G63400	adenylate kinase 1	1
AT5G63980	Inositol monophosphatase family protein	1
ATMG00060	NADH dehydrogenase subunit 5C	2
ATMG00513	NADH dehydrogenase 5A	2
ATMG00665	NADH dehydrogenase 5B	2
AT1G23740	Oxidoreductase, zinc-binding dehydrogenase family protein	-1
AT1G48830	Ribosomal protein S7e family protein	-2
AT1G77510	PDI-like 1-2	-2
AT2G19730	Ribosomal L28e protein family	-2
AT3G01280	voltage dependent anion channel 1	-1
AT3G55800	sedoheptulose-bisphosphatase	-1
AT3G59760	O-acetylserine (thiol) lyase isoform C	-1
AT4G01900	GLNB1 homolog	-1
AT4G28750	Photosystem I reaction centre subunit IV / PsaE protein	-1
AT5G15970	stress-responsive protein (KIN2) / stress-induced protein (KIN2) / cold-responsive protein (COR6.6) / cold-regulated protein (COR6.6)	-1
AT5G23060	calcium sensing receptor	-1
ATCG00730	photosynthetic electron transfer D	-2

## Sheet: abundance_change_epi
agi	description	acc_epi
AT1G01610	glycerol-3-phosphate acyltransferase 4	2
AT1G06950	translocon at the inner envelope membrane of chloroplasts 110	3
AT1G09620	ATP binding;leucine-tRNA ligases;aminoacyl-tRNA ligases;nucleotide binding;ATP binding;aminoacyl-tRNA ligases	2
AT1G14830	DYNAMIN-like 1C	2
AT1G20010	tubulin beta-5 chain	3
AT1G21750	PDI-like 1-1	1
AT1G25490	ARM repeat superfamily protein	3
AT1G26630	Eukaryotic translation initiation factor 5A-1 (eIF-5A 1) protein	1
AT1G29150	non-ATPase subunit 9	3
AT1G30530	UDP-glucosyl transferase 78D1	2
AT1G31730	Adaptin family protein	2
AT1G45201	triacylglycerol lipase-like 1	3
AT1G48600	S-adenosyl-L-methionine-dependent methyltransferases superfamily protein	3
AT1G56450	20S proteasome beta subunit G1	2
AT1G62380	ACC oxidase 2	1
AT1G62750	Translation elongation factor EFG/EF2 protein	3
AT1G64520	regulatory particle non-ATPase 12A	1
AT1G73600	S-adenosyl-L-methionine-dependent methyltransferases superfamily protein	2
AT1G74790	catalytics	3
AT1G74920	aldehyde dehydrogenase 10A8	2
AT1G74970	ribosomal protein S9	3
AT1G76680	12-oxophytodienoate reductase 1	3
AT1G79850	ribosomal protein S17	2
AT2G05100	photosystem II light harvesting complex gene 2.1	2
AT2G15620	nitrite reductase 1	3
AT2G16950	transportin 1	2
AT2G18960	H(+)-ATPase 1	1
AT2G21160	Translocon-associated protein (TRAP), alpha subunit	2
AT2G21390	Coatomer, alpha subunit	2
AT2G21410	vacuolar proton ATPase A2	3
AT2G22125	Cellulose synthase interacting protein 1, CSI1	2
AT2G22170	Lipase/lipooxygenase, PLAT/LH2 family protein	3
AT2G30950	FtsH extracellular protease family	3
AT2G37720	TRICHOME BIREFRINGENCE-LIKE 15	3
AT2G42210	Mitochondrial import inner membrane translocase subunit Tim17/Tim22/Tim23 family protein	3
AT2G42590	general regulatory factor 9	1
AT2G42600	phosphoenolpyruvate carboxylase 2	1
AT2G42910	Phosphoribosyltransferase family protein	1
AT2G43910	HARMLESS TO OZONE LAYER 1	1
AT2G44350	Citrate synthase family protein	1
AT2G47510	fumarase 1	2
AT3G02200	Proteasome component (PCI) domain protein	3
AT3G06650	ATP-citrate lyase B-1	3
AT3G06720	importin alpha isoform 1	3
AT3G09200	Ribosomal protein L10 family protein	3
AT3G09440	Heat shock protein 70 (Hsp 70) family protein	1
AT3G09630	Ribosomal protein L4/L1 family	1
AT3G09840	cell division cycle 48	2
AT3G12580	heat shock protein 70	2
AT3G13720	PRA1 (Prenylated rab acceptor) family protein	3
AT3G13930	Dihydrolipoamide acetyltransferase, long form protein	1
AT3G17020	Adenine nucleotide alpha hydrolases-like superfamily protein	2
AT3G18190	TCP-1/cpn60 chaperonin family protein	3
AT3G18890	NAD(P)-binding Rossmann-fold superfamily protein	2
AT3G19820	cell elongation protein / DWARF1 / DIMINUTO (DIM)	3
AT3G23400	Plastid-lipid associated protein PAP / fibrillin family protein	1
AT3G23990	heat shock protein 60	3
AT3G25140	Nucleotide-diphospho-sugar transferases superfamily protein	2
AT3G25920	ribosomal protein L15	3
AT3G26060	Thioredoxin superfamily protein	1
AT3G29360	UDP-glucose 6-dehydrogenase family protein	3
AT3G48720	HXXXD-type acyl-transferase family protein	3
AT3G50820	photosystem II subunit O-2	1
AT3G57290	eukaryotic translation initiation factor 3E	1
AT3G57610	adenylosuccinate synthase	3
AT3G58610	ketol-acid reductoisomerase	3
AT3G59920	RAB GDP dissociation inhibitor 2	1
AT3G60820	N-terminal nucleophile aminohydrolases (Ntn hydrolases) superfamily protein	3
AT3G61130	galacturonosyltransferase 1	2
AT4G03520	Thioredoxin superfamily protein	2
AT4G03560	two-pore channel 1	1
AT4G11150	vacuolar ATP synthase subunit E1	3
AT4G22670	HSP70-interacting protein 1	2
AT4G23850	AMP-dependent synthetase and ligase family protein	2
AT4G26300	Arginyl-tRNA synthetase, class Ic	2
AT4G29350	profilin 2	1
AT4G31480	Coatomer, beta subunit	2
AT4G34200	D-3-phosphoglycerate dehydrogenase	3
AT4G34450	coatomer gamma-2 subunit, putative / gamma-2 coat protein, putative / gamma-2 COP, putative	1
AT4G35250	NAD(P)-binding Rossmann-fold superfamily protein	3
AT4G35260	isocitrate dehydrogenase 1	2
AT4G35830	aconitase 1	1
AT5G06320	NDR1/HIN1-like 3	1
AT5G10160	Thioesterase superfamily protein	2
AT5G12470	Protein of unknown function (DUF3411)	3
AT5G14040	phosphate transporter 3;1	1
AT5G14320	Ribosomal protein S13/S18 family	1
AT5G19770	tubulin alpha-3	1
AT5G19780	tubulin alpha-5	1
AT5G25754	RNA polymerase I-associated factor PAF67	2
AT5G25757	RNA polymerase I-associated factor PAF67	2
AT5G42080	dynamin-like protein	1
AT5G42270	FtsH extracellular protease family	3
AT5G47210	Hyaluronan / mRNA binding family	1
AT5G49460	ATP citrate lyase subunit B 2	3
AT5G49720	glycosyl hydrolase 9A1	1
AT5G52640	heat shock protein 90.1	2
AT5G53480	ARM repeat superfamily protein	3
AT5G56030	heat shock protein 81-2	3
AT5G56350	Pyruvate kinase family protein	3
AT5G57870	MIF4G domain-containing protein / MA3 domain-containing protein	1
AT5G58290	regulatory particle triple-A ATPase 3	2
AT5G59870	histone H2A 6	3
AT5G59910	Histone superfamily protein	3
AT5G64040	photosystem I reaction center subunit PSI-N, chloroplast, putative / PSI-N, putative (PSAN)	1
AT5G64290	dicarboxylate transport 2.1	2
AT5G66570	PS II oxygen-evolving complex 1	1
AT1G08110	lactoylglutathione lyase family protein / glyoxala...	-2
AT2G44050	6,7-dimethyl-8-ribityllumazine synthase / DMRL syn...	-2
AT3G04720	pathogenesis-related 4	-2
AT3G23490	cyanase	-2
AT3G23940	dehydratase family	-2
AT3G27890	NADPH:quinone oxidoreductase	-2
AT4G21960	Peroxidase superfamily protein	-2
AT4G29480	Mitochondrial ATP synthase subunit G protein	-2
AT5G56260	Ribonuclease E inhibitor RraA/Dimethylmenaquinone ...	-2
