# Supplementary material for: Proteasome targeting of proteins in Arabidopsis leaf mesophyll, epidermal and vascular tissues
Source: Front Plant Sci. 2015 May 28;6:376. doi: 10.3389/fpls.2015.00376 (PMC4446536; doi:10.3389/fpls.2015.00376)
Supplement: Supplementary file 3 [file Table3.XLSX]

## Sheet: only_epidermis
Supplemental Data 3: Overview of proteins exclusively identified in the total protein extracts of epidermis, vasculature and mesophyll with the number of spectra. In the epidermis it is also displayed, if the same protein was identified in the epidermis-enriched translatome cluster reported by Mustroph et al., 2009
agi	Description	spec_epi	In epidermis-enriched translatome cluster by Mustroph et al., 2009
AT1G01610	glycerol-3-phosphate acyltransferase 4	5
AT1G01800	NAD(P)-binding Rossmann-fold superfamily protein	11
AT1G02920	glutathione S-transferase 7	11
AT1G02930	glutathione S-transferase 6	6
AT1G05010	ethylene-forming enzyme	51	AT1G05010
AT1G06840	Leucine-rich repeat protein kinase family protein	9
AT1G09310	Protein of unknown function, DUF538	147
AT1G13110	cytochrome P450, family 71 subfamily B, polypeptide 7	29	AT1G13110
AT1G20010	tubulin beta-5 chain	17
AT1G21130	O-methyltransferase family protein	22	AT1G21130
AT1G22530	PATELLIN 2	28
AT1G24020	MLP-like protein 423	45
AT1G27130	glutathione S-transferase tau 13	53
AT1G28660	GDSL-like Lipase/Acylhydrolase superfamily protein	10
AT1G29660	GDSL-like Lipase/Acylhydrolase superfamily protein	21	AT1G29660
AT1G29670	GDSL-like Lipase/Acylhydrolase superfamily protein	36	AT1G29670
AT1G30530	UDP-glucosyl transferase 78D1	5	AT1G30530
AT1G55260	Bifunctional inhibitor/lipid-transfer protein/seed storage 2S albumin superfamily protein	11	AT1G55260
AT1G55450	S-adenosyl-L-methionine-dependent methyltransferases superfamily protein	9
AT1G58270	TRAF-like family protein	56
AT1G60070	Adaptor protein complex AP-1, gamma subunit	5
AT1G61900	unknown protein; FUNCTIONS IN: molecular_function unknown; INVOLVED IN: biological_process unknown; LOCATED IN: anchored to plasma membrane, plasma membrane, anchored to membrane; EXPRESSED IN: 23 plant structures; EXPRESSED DURING: 13 growth stages; BEST	6	AT1G61900
AT1G62660	Glycosyl hydrolases family 32 protein	5
AT1G64520	regulatory particle non-ATPase 12A	5
AT1G64710	GroES-like zinc-binding dehydrogenase family protein	10
AT1G66200	glutamine synthase clone F11	15
AT1G66240	homolog of anti-oxidant 1	12
AT1G67430	Ribosomal protein L22p/L17e family protein	8
AT1G69840	SPFH/Band 7/PHB domain-containing membrane-associated protein family	18
AT1G74790	catalytics	6
AT1G76100	plastocyanin 1	9
AT1G76680	12-oxophytodienoate reductase 1	15
AT2G06850	xyloglucan endotransglucosylase/hydrolase 4	73	AT2G06850
AT2G18040	peptidylprolyl cis/trans isomerase, NIMA-interacting 1	9
AT2G21410	vacuolar proton ATPase A2	7
AT2G22170	Lipase/lipooxygenase, PLAT/LH2 family protein	14
AT2G26560	phospholipase A 2A	16
AT2G27860	UDP-D-apiose/UDP-D-xylose synthase 1	6
AT2G29450	glutathione S-transferase tau 5	21
AT2G31570	glutathione peroxidase 2	15
AT2G36460	Aldolase superfamily protein	12
AT2G37720	TRICHOME BIREFRINGENCE-LIKE 15	6
AT2G38750	annexin 4	9
AT2G41100	Calcium-binding EF hand family protein	17
AT2G44490	Glycosyl hydrolase superfamily protein	5
AT2G45180	Bifunctional inhibitor/lipid-transfer protein/seed storage 2S albumin superfamily protein	51
AT2G47510	fumarase 1	10
AT3G01290	SPFH/Band 7/PHB domain-containing membrane-associated protein family	35
AT3G02080	Ribosomal protein S19e family protein	8
AT3G02520	general regulatory factor 7	7
AT3G04720	pathogenesis-related 4	14
AT3G06650	ATP-citrate lyase B-1	14
AT3G09840	cell division cycle 48	7
AT3G10520	haemoglobin 2	9
AT3G11820	syntaxin of plants 121	17	AT3G11820
AT3G13720	PRA1 (Prenylated rab acceptor) family protein	6
AT3G15356	Legume lectin family protein	6
AT3G16420	PYK10-binding protein 1	15
AT3G16850	Pectin lyase-like superfamily protein	14
AT3G23490	cyanase	8
AT3G24503	aldehyde dehydrogenase 2C4	66
AT3G25140	Nucleotide-diphospho-sugar transferases superfamily protein	8
AT3G26450	Polyketide cyclase/dehydrase and lipid transport superfamily protein	38	AT3G26450
AT3G27890	NADPH:quinone oxidoreductase	6
AT3G28290	Protein of unknown function (DUF677)	63	AT3G28290
AT3G28300	Protein of unknown function (DUF677)	63
AT3G28940	AIG2-like (avirulence induced gene) family protein	17
AT3G48720	HXXXD-type acyl-transferase family protein	13	AT3G48720
AT3G48990	AMP-dependent synthetase and ligase family protein	10
AT3G56060	Glucose-methanol-choline (GMC) oxidoreductase family protein	5	AT3G56060
AT3G61130	galacturonosyltransferase 1	6
AT3G62110	Pectin lyase-like superfamily protein	9	AT3G62110
AT4G02080	secretion-associated RAS super family 2	7
AT4G02580	NADH-ubiquinone oxidoreductase 24 kDa subunit, putative	6
AT4G08390	stromal ascorbate peroxidase	5
AT4G08850	Leucine-rich repeat receptor-like protein kinase family protein	12
AT4G13840	HXXXD-type acyl-transferase family protein	7	AT4G13840
AT4G16260	Glycosyl hydrolase superfamily protein	17
AT4G17470	alpha/beta-Hydrolases superfamily protein	13
AT4G18760	receptor like protein 51	24
AT4G19880	Glutathione S-transferase family protein	5
AT4G21580	oxidoreductase, zinc-binding dehydrogenase family protein	11
AT4G21960	Peroxidase superfamily protein	7
AT4G22690	cytochrome P450, family 706, subfamily A, polypeptide 1	12
AT4G31480	Coatomer, beta subunit	9
AT4G35860	GTP-binding 2	7
AT4G36250	aldehyde dehydrogenase 3F1	26	AT4G36250
AT4G37980	elicitor-activated gene 3-1	94	AT4G37980
AT4G38350	Patched family protein	7
AT4G38690	PLC-like phosphodiesterases superfamily protein	7	AT4G38690
AT4G39330	cinnamyl alcohol dehydrogenase 9	168	AT4G39330
AT4G39460	S-adenosylmethionine carrier 1	10
AT5G03300	adenosine kinase 2	5
AT5G08160	serine/threonine protein kinase 3	8
AT5G14920	Gibberellin-regulated family protein	6	AT5G14920
AT5G15350	early nodulin-like protein 17	5
AT5G16390	chloroplastic acetylcoenzyme A carboxylase 1	6
AT5G17770	NADH:cytochrome B5 reductase 1	7
AT5G19860	Protein of unknown function, DUF538	11
AT5G23820	MD-2-related lipid recognition domain-containing protein	38
AT5G28020	cysteine synthase D2	12
AT5G34850	purple acid phosphatase 26	41
AT5G37850	pfkB-like carbohydrate kinase family protein	14
AT5G44020	HAD superfamily, subfamily IIIB acid phosphatase	7	AT5G44020
AT5G44070	phytochelatin synthase 1 (PCS1)	5
AT5G47030	ATPase, F1 complex, delta/epsilon subunit	11
AT5G49460	ATP citrate lyase subunit B 2	7
AT5G52640	heat shock protein 90.1	5
AT5G54960	pyruvate decarboxylase-2	5
AT5G56260	Ribonuclease E inhibitor RraA/Dimethylmenaquinone methyltransferase	5
AT5G57700	BNR/Asp-box repeat family protein	15
AT5G60360	aleurain-like protease	14
AT5G65020	annexin 2	23

## Sheet: only_vasculature
agi	Description		spec_vasc
AT1G01170	Protein of unknown function (DUF1138)		17
AT1G02335	germin-like protein subfamily 2 member 2 precursor		18
AT1G02950	glutathione S-transferase F4		5
AT1G06530	Tropomyosin-related		8
AT1G07750	RmlC-like cupins superfamily protein		7
AT1G08160	Late embryogenesis abundant (LEA) hydroxyproline-rich glycoprotein family		24
AT1G11580	methylesterase PCR A		59
AT1G14810	semialdehyde dehydrogenase family protein		6
AT1G16410	cytochrome p450 79f1		102
AT1G16890	ubiquitin-conjugating enzyme 36		8
AT1G18540	Ribosomal protein L6 family protein		9
AT1G18590	sulfotransferase 17		61
AT1G21440	Phosphoenolpyruvate carboxylase family protein		84
AT1G23130	Polyketide cyclase/dehydrase and lipid transport superfamily protein		7
AT1G24100	UDP-glucosyl transferase 74B1		108
AT1G24180	Thiamin diphosphate-binding fold (THDP-binding) superfamily protein		27
AT1G27030	unknown protein; BEST Arabidopsis thaliana protein match is: unknown protein (TAIR:AT1G27020.1); Has 504 Blast hits to 502 proteins in 169 species: Archae - 0; Bacteria - 299; Metazoa - 0; Fungi - 0; Plants - 67; Viruses - 0; Other Eukaryotes - 138 (sourc		9
AT1G29900	carbamoyl phosphate synthetase B		6
AT1G47710	Serine protease inhibitor (SERPIN) family protein		6
AT1G51680	4-coumarate:CoA ligase 1		17
AT1G52190	Major facilitator superfamily protein		22
AT1G52410	TSK-associating protein 1		28
AT1G53280	Class I glutamine amidotransferase-like superfamily protein		7
AT1G53580	glyoxalase II 3		9
AT1G54990	alpha/beta-Hydrolases superfamily protein		5
AT1G60710	NAD(P)-linked oxidoreductase superfamily protein		23
AT1G62560	flavin-monooxygenase glucosinolate S-oxygenase 3		13
AT1G64190	6-phosphogluconate dehydrogenase family protein		5
AT1G66430	pfkB-like carbohydrate kinase family protein		25
AT1G70670	Caleosin-related family protein		5
AT1G70830	MLP-like protein 28		83
AT1G72160	Sec14p-like phosphatidylinositol transfer family protein		30
AT1G73370	sucrose synthase 6		56
AT1G74090	desulfo-glucosinolate sulfotransferase 18		37
AT1G74100	sulfotransferase 16		32
AT1G76180	Dehydrin family protein		14
AT1G78370	glutathione S-transferase TAU 20		179
AT1G80300	nucleotide transporter 1		22
AT2G01630	O-Glycosyl hydrolases family 17 protein		5
AT2G03510	SPFH/Band 7/PHB domain-containing membrane-associated protein family		5
AT2G04400	Aldolase-type TIM barrel family protein		13
AT2G06050	oxophytodienoate-reductase 3		23
AT2G09990	Ribosomal protein S5 domain 2-like superfamily protein		5
AT2G13820	Bifunctional inhibitor/lipid-transfer protein/seed storage 2S albumin superfamily protein		6
AT2G16430	purple acid phosphatase 10		40
AT2G17840	Senescence/dehydration-associated protein-related		5
AT2G19480	nucleosome assembly protein 1;2		5
AT2G20610	Tyrosine transaminase family protein		182
AT2G22250	aspartate aminotransferase		5
AT2G26730	Leucine-rich repeat protein kinase family protein		19
AT2G26740	soluble epoxide hydrolase		5
AT2G27140	HSP20-like chaperones superfamily protein		13
AT2G27710	60S acidic ribosomal protein family		14
AT2G27720	60S acidic ribosomal protein family		6
AT2G30110	ubiquitin-activating enzyme 1		13
AT2G30490	cinnamate-4-hydroxylase		48
AT2G31790	UDP-Glycosyltransferase superfamily protein		38
AT2G32080	purin-rich alpha 1		8
AT2G32860	beta glucosidase 33		8
AT2G34930	disease resistance family protein / LRR family protein		37
AT2G37170	plasma membrane intrinsic protein 2		17
AT2G39330	jacalin-related lectin 23		74
AT2G39850	Subtilisin-like serine endopeptidase family protein		235
AT2G40890	cytochrome P450, family 98, subfamily A, polypeptide 3		6
AT2G43100	isopropylmalate isomerase 2		11
AT2G44100	guanosine nucleotide diphosphate dissociation inhibitor 1		17
AT2G47710	Adenine nucleotide alpha hydrolases-like superfamily protein		6
AT3G01120	Pyridoxal phosphate (PLP)-dependent transferases superfamily protein		51
AT3G01670	unknown protein; BEST Arabidopsis thaliana protein match is: unknown protein (TAIR:AT3G01680.1); Has 121 Blast hits to 111 proteins in 12 species: Archae - 0; Bacteria - 0; Metazoa - 0; Fungi - 0; Plants - 121; Viruses - 0; Other Eukaryotes - 0 (source: N		279
AT3G01680	CONTAINS InterPro DOMAIN/s: Mediator complex subunit Med28 (InterPro:IPR021640); BEST Arabidopsis thaliana protein match is: unknown protein (TAIR:AT3G01670.1); Has 122 Blast hits to 112 proteins in 13 species: Archae - 0; Bacteria - 0; Metazoa - 0; Fungi		272
AT3G03910	glutamate dehydrogenase 3		8
AT3G03960	TCP-1/cpn60 chaperonin family protein		16
AT3G05950	RmlC-like cupins superfamily protein		32
AT3G06350	dehydroquinate dehydratase, putative / shikimate dehydrogenase, putative		5
AT3G07420	asparaginyl-tRNA synthetase 2		32
AT3G11400	eukaryotic translation initiation factor 3G1		6
AT3G11510	Ribosomal protein S11 family protein		10
AT3G11930	Adenine nucleotide alpha hydrolases-like superfamily protein		71
AT3G12260	LYR family of Fe/S cluster biogenesis protein		12
AT3G15020	Lactate/malate dehydrogenase family protein		5
AT3G19710	branched-chain aminotransferase4		230
AT3G20330	PYRIMIDINE B		6
AT3G20570	early nodulin-like protein 9		32
AT3G23820	UDP-D-glucuronate 4-epimerase 6		6
AT3G24170	glutathione-disulfide reductase		30
AT3G25230	rotamase FKBP 1		6
AT3G29670	HXXXD-type acyl-transferase family protein		30
AT3G44330	INVOLVED IN: protein processing; LOCATED IN: mitochondrion, endoplasmic reticulum, plasma membrane, vacuole; EXPRESSED IN: 25 plant structures; EXPRESSED DURING: 13 growth stages; CONTAINS InterPro DOMAIN/s: Nicalin (InterPro:IPR016574), EF-Hand 1, calciu		7
AT3G49680	branched-chain aminotransferase 3		14
AT3G51800	metallopeptidase M24 family protein		6
AT3G53100	GDSL-like Lipase/Acylhydrolase superfamily protein		13
AT3G54600	Class I glutamine amidotransferase-like superfamily protein		64
AT3G57030	Calcium-dependent phosphotriesterase superfamily protein		12
AT3G58990	isopropylmalate isomerase 1		17
AT3G59760	O-acetylserine (thiol) lyase isoform C		24
AT3G62020	germin-like protein 10		12
AT4G00860	Protein of unknown function (DUF1138)		16
AT4G01900	GLNB1 homolog		5
AT4G04610	APS reductase 1		8
AT4G13430	isopropyl malate isomerase large subunit 1		140
AT4G13770	cytochrome P450, family 83, subfamily A, polypeptide 1		146
AT4G14040	selenium-binding protein 2		139
AT4G14680	Pseudouridine synthase/archaeosine transglycosylase-like family protein		11
AT4G16830	Hyaluronan / mRNA binding family		6
AT4G18030	S-adenosyl-L-methionine-dependent methyltransferases superfamily protein		26
AT4G21650	Subtilase family protein		114
AT4G27640	ARM repeat superfamily protein		5
AT4G30010	unknown protein; FUNCTIONS IN: molecular_function unknown; INVOLVED IN: biological_process unknown; LOCATED IN: mitochondrion, plastid; EXPRESSED IN: 26 plant structures; EXPRESSED DURING: 15 growth stages; Has 39 Blast hits to 39 proteins in 18 species:		5
AT4G33420	Peroxidase superfamily protein		69
AT4G34050	S-adenosyl-L-methionine-dependent methyltransferases superfamily protein		15
AT4G34490	cyclase associated protein 1		8
AT4G35630	phosphoserine aminotransferase		37
AT4G36195	Serine carboxypeptidase S28 family protein		11
AT4G37910	mitochondrial heat shock protein 70-1		7
AT4G38220	Peptidase M20/M25/M40 family protein		10
AT4G39980	3-deoxy-D-arabino-heptulosonate 7-phosphate synthase 1		14
AT5G04230	phenyl alanine ammonia-lyase 3		16
AT5G04890	HSP20-like chaperones superfamily protein		6
AT5G06870	polygalacturonase inhibiting protein 2		15
AT5G07030	Eukaryotic aspartyl protease family protein		51
AT5G08060	unknown protein; FUNCTIONS IN: molecular_function unknown; INVOLVED IN: biological_process unknown; LOCATED IN: mitochondrion; EXPRESSED IN: 24 plant structures; EXPRESSED DURING: 16 growth stages; Has 42 Blast hits to 42 proteins in 17 species: Archae -		5
AT5G08530	51 kDa subunit of complex I		10
AT5G09590	mitochondrial HSO70 2		13
AT5G14200	isopropylmalate dehydrogenase 1		257
AT5G17530	phosphoglucosamine mutase family protein		5
AT5G19510	Translation elongation factor EF1B/ribosomal protein S6 family protein		5
AT5G20830	sucrose synthase 1		38
AT5G20970	HSP20-like chaperones superfamily protein		6
AT5G22880	histone B2		6
AT5G23010	methylthioalkylmalate synthase 1		156
AT5G26780	serine hydroxymethyltransferase 2		6
AT5G39570	FUNCTIONS IN: molecular_function unknown; INVOLVED IN: biological_process unknown; LOCATED IN: cytosol, nucleus; EXPRESSED IN: 25 plant structures; EXPRESSED DURING: 14 growth stages; BEST Arabidopsis thaliana protein match is: glycine-rich protein (TAIR:		53
AT5G41670	6-phosphogluconate dehydrogenase family protein		40
AT5G43830	Aluminium induced protein with YGL and LRDR motifs		10
AT5G43970	translocase of outer membrane 22-V		9
AT5G44400	FAD-binding Berberine family protein		21
AT5G44720	Molybdenum cofactor sulfurase family protein		20
AT5G48480	Lactoylglutathione lyase / glyoxalase I family protein		8
AT5G49810	methionine S-methyltransferase		9
AT5G52920	plastidic pyruvate kinase beta subunit 1		8
AT5G53560	cytochrome B5 isoform E		11
AT5G54800	glucose 6-phosphate/phosphate translocator 1		9
AT5G55070	Dihydrolipoamide succinyltransferase		10
AT5G57110	autoinhibited Ca2+ -ATPase, isoform 8		6
AT5G57350	H(+)-ATPase 3		28
AT5G62890	Xanthine/uracil permease family protein		28
AT5G63980	Inositol monophosphatase family protein		9
AT5G66760	succinate dehydrogenase 1-1		10
AT5G67150	HXXXD-type acyl-transferase family protein		13
ATMG00070	NADH dehydrogenase subunit 9		9

## Sheet: only_mesophyll
	Description		spec_mes
AT1G04420	NAD(P)-linked oxidoreductase superfamily protein		20
AT1G06430	FTSH protease 8		7
AT1G08380	photosystem I subunit O		6
AT1G15980	NDH-dependent cyclic electron flow 1		22
AT1G21680	DPP6 N-terminal domain-like protein		43
AT1G31150	Domain of unknown function (DUF1985)		9
AT1G31800	cytochrome P450, family 97, subfamily A, polypeptide 3		11
AT1G43670	Inositol monophosphatase family protein		10
AT1G50250	FTSH protease 1		8
AT1G51110	Plastid-lipid associated protein PAP / fibrillin family protein		7
AT1G73060	Low PSII Accumulation 3		15
AT1G73990	signal peptide peptidase		17
AT2G18710	SECY homolog 1		15
AT2G24820	translocon at the inner envelope membrane of chloroplasts 55-II		43
AT2G28800	63 kDa inner membrane family protein		5
AT2G35410	RNA-binding (RRM/RBD/RNP motifs) family protein		15
AT2G38170	cation exchanger 1		5
AT2G41560	autoinhibited Ca(2+)-ATPase, isoform 4		7
AT2G41680	NADPH-dependent thioredoxin reductase C		36
AT2G45770	signal recognition particle receptor protein, chloroplast (FTSY)		12
AT3G04550	unknown protein; INVOLVED IN: biological_process unknown; LOCATED IN: chloroplast stroma, chloroplast; EXPRESSED IN: 22 plant structures; EXPRESSED DURING: 13 growth stages; BEST Arabidopsis thaliana protein match is: unknown protein (TAIR:AT5G28500.1); H		8
AT3G06510	Glycosyl hydrolase superfamily protein		7
AT3G11170	fatty acid desaturase 7		7
AT3G15360	thioredoxin M-type 4		8
AT3G21055	photosystem II subunit T		12
AT3G25770	allene oxide cyclase 2		19
AT3G44860	farnesoic acid carboxyl-O-methyltransferase		5
AT3G47070	LOCATED IN: thylakoid, chloroplast thylakoid membrane, chloroplast, chloroplast envelope; EXPRESSED IN: 22 plant structures; EXPRESSED DURING: 13 growth stages; CONTAINS InterPro DOMAIN/s: Thylakoid soluble phosphoprotein TSP9 (InterPro:IPR021584); Has 37		19
AT3G48420	Haloacid dehalogenase-like hydrolase (HAD) superfamily protein		10
AT3G52180	dual specificity protein phosphatase (DsPTP1) family protein		11
AT3G53130	Cytochrome P450 superfamily protein		23
AT3G54440	glycoside hydrolase family 2 protein		5
AT3G54660	glutathione reductase		26
AT3G58140	phenylalanyl-tRNA synthetase class IIc family protein		8
AT4G00370	Major facilitator superfamily protein		9
AT4G00490	beta-amylase 2		5
AT4G01800	Albino or Glassy Yellow 1		62
AT4G04020	fibrillin		7
AT4G14210	phytoene desaturase 3		28
AT4G15110	cytochrome P450, family 97, subfamily B, polypeptide 3		23
AT4G16155	dihydrolipoyl dehydrogenases		33
AT4G16390	pentatricopeptide (PPR) repeat-containing protein		22
AT4G17090	chloroplast beta-amylase		22
AT4G18440	L-Aspartase-like family protein		64
AT4G19170	nine-cis-epoxycarotenoid dioxygenase 4		14
AT4G24770	31-kDa RNA binding protein		6
AT4G25450	non-intrinsic ABC protein 8		15
AT4G26530	Aldolase superfamily protein		53
AT4G31390	Protein kinase superfamily protein		15
AT5G01920	Protein kinase superfamily protein		6
AT5G02940	Protein of unknown function (DUF1012)		10
AT5G03650	starch branching enzyme 2.2		18
AT5G03940	chloroplast signal recognition particle 54 kDa subunit		6
AT5G05740	ethylene-dependent gravitropism-deficient and yellow-green-like 2		13
AT5G12860	dicarboxylate transporter 1		31
AT5G12930	unknown protein; Has 1807 Blast hits to 1807 proteins in 277 species: Archae - 0; Bacteria - 0; Metazoa - 736; Fungi - 347; Plants - 385; Viruses - 0; Other Eukaryotes - 339 (source: NCBI BLink).		6
AT5G13030	unknown protein; FUNCTIONS IN: molecular_function unknown; INVOLVED IN: biological_process unknown; LOCATED IN: chloroplast; EXPRESSED IN: 23 plant structures; EXPRESSED DURING: 13 growth stages; CONTAINS InterPro DOMAIN/s: Uncharacterised protein family		7
AT5G13630	magnesium-chelatase subunit chlH, chloroplast, putative / Mg-protoporphyrin IX chelatase, putative (CHLH)		90
AT5G14260	Rubisco methyltransferase family protein		11
AT5G14910	Heavy metal transport/detoxification superfamily protein		12
AT5G16715	ATP binding;valine-tRNA ligases;aminoacyl-tRNA ligases;nucleotide binding;ATP binding;aminoacyl-tRNA ligases		7
AT5G19220	ADP glucose pyrophosphorylase large subunit 1		15
AT5G22800	Alanyl-tRNA synthetase, class IIc		33
AT5G22830	magnesium (Mg) transporter 10		14
AT5G24690	Protein of unknown function (DUF3411)		23
AT5G26570	catalytics;carbohydrate kinases;phosphoglucan, water dikinases		37
AT5G26742	DEAD box RNA helicase (RH3)		6
AT5G27290	unknown protein; LOCATED IN: chloroplast; EXPRESSED IN: 22 plant structures; EXPRESSED DURING: 13 growth stages; BEST Arabidopsis thaliana protein match is: unknown protein (TAIR:AT1G54680.3); Has 30201 Blast hits to 17322 proteins in 780 species: Archae		5
AT5G28500	unknown protein; FUNCTIONS IN: molecular_function unknown; INVOLVED IN: biological_process unknown; LOCATED IN: chloroplast stroma, chloroplast; EXPRESSED IN: 23 plant structures; EXPRESSED DURING: 13 growth stages; BEST Arabidopsis thaliana protein match		19
AT5G35220	Peptidase M50 family protein		5
AT5G35970	P-loop containing nucleoside triphosphate hydrolases superfamily protein		10
AT5G42130	Mitochondrial substrate carrier family protein		6
AT5G46580	pentatricopeptide (PPR) repeat-containing protein		12
AT5G48220	Aldolase-type TIM barrel family protein		10
AT5G51820	phosphoglucomutase		9
AT5G62790	1-deoxy-D-xylulose 5-phosphate reductoisomerase		20
AT5G67030	zeaxanthin epoxidase (ZEP) (ABA1)		88
ATCG00160	ribosomal protein S2		8
ATCG00180	DNA-directed RNA polymerase family protein		6
ATCG00380	chloroplast ribosomal protein S4		6
ATCG00500	acetyl-CoA carboxylase carboxyl transferase subunit beta		6
ATCG00750	ribosomal protein S11		29
ATCG01010	NADH-Ubiquinone oxidoreductase (complex I), chain 5 protein		71
ATCG01050	NADH-Ubiquinone/plastoquinone (complex I) protein		12
ATCG01110	NAD(P)H dehydrogenase subunit H		129
