# Supplementary material for: Proteasome targeting of proteins in Arabidopsis leaf mesophyll, epidermal and vascular tissues
Source: Front Plant Sci. 2015 May 28;6:376. doi: 10.3389/fpls.2015.00376 (PMC4446536; doi:10.3389/fpls.2015.00376)
Supplement: Supplementary file 4 [file Table4.XLSX]

## Sheet: ubiquitylated_proteins
Supplemental Data 4: Identified ubiquitylated proteins in affinity enrichment experiments using epidermis, mesophyll and vascular protein extracts. The index in the columns 'index_epi', 'index_mes', 'index_vasc' was calculated by counting +1 for each protein identification in the UBA-domain affinity enrichment in the respective tissue type and -1 for each identification in the respective sepharos…
agi	spec_total	spec_epi_sep1	spec_epi_sep2	spec_epi_sep3	spec_epi_uba1	spec_epi_uba2	spec_epi_uba3	spec_epi_uba	index_epi	spec_mes_sep1	spec_mes_sep2	spec_mes_sep3	spec_mes_uba1	spec_mes_uba2	spec_mes_uba3	spec_mes_uba	index_mes	spec_vasc_sep1	spec_vasc_sep2	spec_vasc_sep3	spec_vasc_uba1	spec_vasc_uba2	spec_vasc_uba3	spec_vasc_uba	index_vasc	Location_SUBAcon
AT1G02500	9	0	0	0	0	0	0	0	0	0	0	0	0	0	0	0	0	0	0	0	3	2	4	9	3	cytosol
AT1G02780	66	0	0	0	0	0	0	0	0	0	2	0	30	21	5	56	2	0	0	0	4	1	3	8	3	cytosol
AT1G03600	10	0	0	0	0	0	0	0	0	0	1	0	3	5	1	9	2	0	0	0	0	0	0	0	0	plastid
AT1G04410	39	0	1	0	3	2	0	5	1	0	4	0	0	0	2	2	0	1	0	0	8	6	12	26	2	plasma membrane
AT1G04480	39	0	0	0	0	0	0	0	0	0	0	0	22	4	11	37	3	0	0	0	0	0	2	2	1	cytosol,nucleus
AT1G05010	5	0	0	0	3	2	0	5	2	0	0	0	0	0	0	0	0	0	0	0	0	0	0	0	0	cytosol
AT1G05190	66	0	0	0	0	0	0	0	0	0	3	0	26	24	13	63	2	0	0	0	0	0	0	0	0	plastid
AT1G07320	105	0	0	0	0	0	0	0	0	0	10	0	42	42	11	95	2	0	0	0	0	0	0	0	0	plastid
AT1G07660	98	0	0	0	2	1	0	3	2	11	4	0	18	21	24	63	1	0	0	0	9	3	5	17	3	nucleus
AT1G07750	11	0	0	0	0	0	0	0	0	0	0	0	0	0	0	0	0	0	0	0	3	3	5	11	3	vacuole
AT1G07770	7	0	0	0	0	0	0	0	0	0	1	0	0	0	1	1	0	0	0	0	2	1	2	5	3	cytosol
AT1G07820	98	0	0	0	2	1	0	3	2	11	4	0	18	21	24	63	1	0	0	0	9	3	5	17	3	nucleus
AT1G07890	43	0	0	0	5	5	0	10	2	0	0	0	0	0	0	0	0	0	0	0	9	10	14	33	3	cytosol
AT1G07920	256	3	5	1	37	36	21	94	0	5	8	2	12	18	3	33	0	2	0	0	26	33	43	102	2	cytosol
AT1G07930	256	3	5	1	37	36	21	94	0	5	8	2	12	18	3	33	0	2	0	0	26	33	43	102	2	cytosol
AT1G07940	256	3	5	1	37	36	21	94	0	5	8	2	12	18	3	33	0	2	0	0	26	33	43	102	2	cytosol
AT1G08520	35	0	0	0	0	0	0	0	0	0	0	0	17	18	0	35	2	0	0	0	0	0	0	0	0	plastid
AT1G09210	13	0	0	0	0	0	0	0	0	0	0	0	2	3	0	5	2	0	0	0	2	2	4	8	3	endoplasmic reticulum
AT1G09340	288	0	0	0	33	27	20	80	3	2	32	0	79	75	10	164	1	0	0	0	3	1	6	10	3	plastid
AT1G09430	8	0	0	0	0	0	0	0	0	0	0	0	0	0	0	0	0	0	0	0	4	2	2	8	3	cytosol
AT1G09640	19	0	0	0	2	0	1	3	2	0	0	0	0	0	0	0	0	0	0	0	8	4	4	16	3	cytosol
AT1G10760	27	0	0	0	0	0	0	0	0	0	0	0	10	13	0	23	2	0	0	0	2	0	2	4	2	plastid
AT1G11840	46	0	0	0	3	4	2	9	3	0	0	0	0	0	0	0	0	0	0	0	14	8	15	37	3	cytosol
AT1G11860	144	0	0	0	3	5	0	8	2	0	14	0	44	42	2	88	2	0	0	0	11	7	16	34	3	mitochondrion
AT1G12000	9	0	0	0	0	0	0	0	0	0	0	0	0	0	0	0	0	0	0	0	2	3	4	9	3	cytosol
AT1G12840	40	0	0	0	5	5	4	14	3	0	0	0	0	0	0	0	0	0	0	0	6	6	14	26	3	vacuole,golgi
AT1G12900	50	0	0	0	1	1	0	2	2	0	7	0	17	17	2	36	2	0	0	0	1	2	2	5	3	plastid
AT1G13060	13	0	0	0	6	2	4	12	3	0	0	0	0	0	0	0	0	0	0	0	0	1	0	1	1	cytosol,nucleus
AT1G14345	5	0	0	0	0	0	0	0	0	0	0	0	2	2	1	5	3	0	0	0	0	0	0	0	0	plastid
AT1G15820	128	0	0	0	3	2	2	7	3	18	18	1	37	39	8	84	0	0	0	0	0	0	0	0	0	plastid
AT1G17220	58	0	0	0	0	0	0	0	0	0	0	0	31	27	0	58	2	0	0	0	0	0	0	0	0	plastid
AT1G17290	8	0	0	0	0	2	0	2	1	0	0	0	0	0	0	0	0	0	0	0	0	3	3	6	2	mitochondrion
AT1G18080	30	0	0	0	4	3	0	7	2	0	0	0	0	0	0	0	0	0	0	0	8	5	10	23	3	cytosol
AT1G18540	11	0	0	0	0	0	0	0	0	0	0	0	5	1	2	8	3	0	0	0	2	1	0	3	2	cytosol
AT1G18590	14	0	0	0	0	0	0	0	0	0	0	0	0	0	0	0	0	0	0	0	6	3	5	14	3	cytosol
AT1G19570	9	0	0	0	1	0	0	1	1	0	0	0	0	0	0	0	0	0	0	0	2	2	4	8	3	cytosol
AT1G19670	13	0	0	0	5	6	2	13	3	0	0	0	0	0	0	0	0	0	0	0	0	0	0	0	0	plastid
AT1G20020	142	0	0	0	3	8	3	14	3	6	12	0	47	43	5	95	1	0	0	0	2	5	8	15	3	plastid
AT1G20620	292	4	8	0	56	63	42	161	1	0	5	0	12	8	10	30	2	0	0	0	31	23	30	84	3	peroxisome
AT1G21440	34	0	0	0	0	0	0	0	0	0	0	0	0	0	0	0	0	0	0	0	9	11	14	34	3	plastid
AT1G21720	9	0	0	0	4	4	0	8	2	0	0	0	0	1	0	1	1	0	0	0	0	0	0	0	0	cytosol,nucleus
AT1G22300	64	0	0	0	11	10	3	24	3	0	0	0	0	0	0	0	0	0	0	0	13	12	15	40	3	cytosol
AT1G22450	7	0	0	0	4	3	0	7	2	0	0	0	0	0	0	0	0	0	0	0	0	0	0	0	0	mitochondrion
AT1G22530	9	0	0	0	4	4	1	9	3	0	0	0	0	0	0	0	0	0	0	0	0	0	0	0	0	plasma membrane
AT1G22780	45	0	0	0	0	0	0	0	0	0	2	0	9	1	17	27	2	0	0	0	7	3	6	16	3	cytosol
AT1G23190	26	0	0	0	0	0	0	0	0	0	0	0	0	0	0	0	0	0	0	0	7	6	13	26	3	cytosol
AT1G23310	35	0	0	0	3	1	0	4	2	0	3	7	1	6	8	15	1	0	0	0	3	1	2	6	3	peroxisome
AT1G24020	9	0	0	0	3	4	2	9	3	0	0	0	0	0	0	0	0	0	0	0	0	0	0	0	0	cytosol
AT1G24100	29	0	0	0	0	0	0	0	0	0	0	0	0	0	0	0	0	0	0	0	10	9	10	29	3	plasma membrane
AT1G24180	8	0	0	0	0	0	0	0	0	0	0	0	0	0	0	0	0	0	0	0	3	3	2	8	3	mitochondrion
AT1G24360	20	0	0	0	5	5	0	10	2	0	0	0	0	0	0	0	0	0	0	0	2	4	4	10	3	plastid
AT1G25490	6	0	0	0	0	0	0	0	0	0	0	0	0	0	0	0	0	0	0	0	3	0	3	6	2	plasma membrane
AT1G27400	11	0	0	0	0	0	0	0	0	0	0	0	5	1	2	8	3	0	0	0	2	1	0	3	2	cytosol,plastid,nucleus
AT1G27450	12	0	0	0	2	4	2	8	3	0	0	0	0	0	0	0	0	0	0	0	0	2	2	4	2	plastid
AT1G29900	7	0	0	0	0	0	0	0	0	0	0	0	0	0	0	0	0	0	0	0	1	1	5	7	3	plastid
AT1G31230	18	0	0	0	0	0	0	0	0	0	0	0	0	0	0	0	0	0	0	0	6	3	9	18	3	plastid
AT1G31330	244	0	1	0	7	7	5	19	2	29	47	3	63	57	17	137	0	0	0	0	2	2	4	8	3	plastid
AT1G32060	113	0	0	0	9	7	2	18	3	0	12	0	29	32	0	61	1	0	1	0	9	4	9	22	2	plastid
AT1G32990	24	0	0	0	0	0	0	0	0	0	1	0	15	7	1	23	2	0	0	0	0	0	0	0	0	plastid
AT1G33120	58	0	0	0	8	9	0	17	2	0	0	0	0	0	14	14	1	0	0	0	11	5	11	27	3	cytosol
AT1G33140	58	0	0	0	8	9	0	17	2	0	0	0	0	0	14	14	1	0	0	0	11	5	11	27	3	cytosol
AT1G34030	45	0	0	0	0	0	0	0	0	0	2	0	9	1	17	27	2	0	0	0	7	3	6	16	3	cytosol
AT1G35160	5	0	0	0	0	0	0	0	0	0	0	0	0	0	0	0	0	0	0	0	1	1	3	5	3	cytosol
AT1G35680	46	0	0	0	0	0	0	0	0	0	3	0	13	14	14	41	2	0	0	0	0	0	2	2	1	plastid
AT1G35720	170	0	3	0	20	10	2	32	2	0	0	0	0	0	0	0	0	1	0	0	43	36	54	133	2	peroxisome
AT1G42960	16	0	0	0	2	2	0	4	2	0	0	0	2	6	0	8	2	0	0	0	1	2	1	4	3	plastid
AT1G42970	508	0	2	0	15	12	5	32	2	51	71	5	130	127	31	288	0	0	0	0	15	17	27	59	3	plastid
AT1G43170	107	0	0	0	0	0	0	0	0	0	2	0	48	29	11	88	2	0	0	0	9	2	6	17	3	cytosol
AT1G43670	19	0	0	0	6	5	4	15	3	0	2	0	0	0	2	2	0	0	0	0	0	0	0	0	0	cytosol
AT1G45145	6	0	0	0	0	0	0	0	0	0	0	0	0	0	0	0	0	0	0	0	1	2	3	6	3	cytosol
AT1G47128	106	0	0	0	23	19	23	65	3	0	0	0	22	8	3	33	3	0	0	0	2	4	2	8	3	extracellular
AT1G47260	13	0	0	0	0	0	0	0	0	0	0	0	0	0	0	0	0	0	0	0	0	2	11	13	2	mitochondrion
AT1G48350	28	0	0	0	0	0	0	0	0	0	0	0	17	6	5	28	3	0	0	0	0	0	0	0	0	plastid
AT1G48420	7	0	0	0	0	0	0	0	0	0	0	0	0	0	0	0	0	0	0	0	2	1	4	7	3	mitochondrion
AT1G48600	39	0	0	0	0	0	0	0	0	0	0	0	0	0	0	0	0	0	0	0	12	13	14	39	3	cytosol
AT1G48610	24	0	0	0	0	0	0	0	0	0	0	0	10	14	0	24	2	0	0	0	0	0	0	0	0	nucleus
AT1G48830	12	0	0	0	0	0	0	0	0	0	0	0	2	1	2	5	3	0	0	0	3	1	3	7	3	cytosol
AT1G49750	22	0	0	0	14	3	1	18	3	0	0	0	0	0	0	0	0	0	0	0	0	2	2	4	2	extracellular
AT1G50480	17	0	0	0	3	2	0	5	2	0	0	0	0	0	0	0	0	0	0	0	4	1	7	12	3	cytosol
AT1G51980	17	0	0	0	0	0	0	0	0	0	0	0	0	0	0	0	0	0	0	0	1	5	11	17	3	mitochondrion
AT1G52400	63	0	0	0	0	0	0	0	0	0	0	0	0	0	0	0	0	0	0	0	24	15	24	63	3	endoplasmic reticulum
AT1G52760	5	0	0	0	0	0	0	0	0	0	0	0	0	0	0	0	0	0	0	0	2	2	1	5	3	cytosol
AT1G53240	22	0	0	0	0	0	0	0	0	0	0	0	0	0	0	0	0	0	0	0	2	9	11	22	3	mitochondrion
AT1G53750	6	0	0	0	0	0	0	0	0	0	0	0	0	0	0	0	0	0	0	0	3	1	2	6	3	cytosol,nucleus
AT1G53850	7	0	0	0	5	2	0	7	2	0	0	0	0	0	0	0	0	0	0	0	0	0	0	0	0	cytosol,nucleus
AT1G55480	25	0	0	0	0	0	0	0	0	0	0	0	16	9	0	25	2	0	0	0	0	0	0	0	0	plastid
AT1G56070	108	0	0	0	16	19	2	37	3	0	0	0	3	1	0	4	2	0	0	0	34	10	23	67	3	cytosol
AT1G56340	21	0	0	0	0	0	0	0	0	0	0	0	9	5	0	14	2	0	0	0	2	3	2	7	3	endoplasmic reticulum
AT1G56450	37	0	0	0	9	6	10	25	3	0	0	0	0	1	0	1	1	0	0	0	3	3	5	11	3	cytosol,nucleus
AT1G57720	22	0	0	0	0	0	0	0	0	0	3	0	0	0	0	0	-1	0	0	0	5	6	8	19	3	cytosol
AT1G58270	21	0	0	0	8	7	6	21	3	0	0	0	0	0	0	0	0	0	0	0	0	0	0	0	0	extracellular,plasma membrane
AT1G61520	245	0	0	0	1	4	0	5	2	29	42	5	77	70	15	162	0	0	0	0	0	0	2	2	1	plastid
AT1G62180	8	0	0	0	0	0	0	0	0	0	0	0	0	0	0	0	0	0	0	0	2	3	3	8	3	plastid
AT1G62380	6	0	0	0	0	0	0	0	0	0	0	0	0	0	0	0	0	0	0	0	2	1	3	6	3	golgi
AT1G62480	5	0	0	0	2	3	0	5	2	0	0	0	0	0	0	0	0	0	0	0	0	0	0	0	0	cytosol
AT1G62560	15	0	0	0	0	0	0	0	0	0	0	0	0	0	0	0	0	0	0	0	7	3	5	15	3	plastid
AT1G63000	11	0	0	0	0	0	0	0	0	0	0	0	0	0	0	0	0	0	0	0	0	5	6	11	2	cytosol
AT1G63940	63	0	0	0	0	1	3	4	2	0	3	0	0	0	0	0	-1	0	0	0	14	17	25	56	3	plastid
AT1G64190	8	0	0	0	0	0	0	0	0	0	0	0	0	0	0	0	0	0	0	0	2	2	4	8	3	plastid
AT1G64770	9	0	0	0	0	0	0	0	0	0	1	0	2	4	2	8	2	0	0	0	0	0	0	0	0	plastid
AT1G65860	6	0	0	0	0	0	0	0	0	0	0	0	0	0	0	0	0	0	0	0	2	0	4	6	2	cytosol
AT1G65930	100	0	0	0	10	8	0	18	2	0	2	0	1	0	0	1	0	0	0	0	29	22	28	79	3	cytosol
AT1G65960	82	0	0	0	21	15	5	41	3	0	0	0	0	0	0	0	0	0	0	0	15	11	15	41	3	cytosol
AT1G67090	186	1	4	0	14	20	7	41	1	14	9	4	34	33	13	80	0	1	0	0	17	10	5	32	2	plastid
AT1G68010	36	0	0	0	4	5	0	9	2	0	4	0	6	6	1	13	2	0	0	0	3	0	7	10	2	peroxisome
AT1G68560	6	0	0	0	0	0	0	0	0	0	0	0	0	0	0	0	0	0	0	0	2	0	4	6	2	extracellular
AT1G69740	15	0	0	0	5	2	1	8	3	0	1	0	0	0	0	0	-1	0	0	0	1	0	5	6	2	plastid
AT1G69830	5	0	0	0	0	0	0	0	0	0	0	0	2	3	0	5	2	0	0	0	0	0	0	0	0	plastid
AT1G70410	30	0	0	0	1	1	0	2	2	0	0	0	0	0	0	0	0	0	0	0	13	4	11	28	3	cytosol
AT1G70730	9	0	0	0	0	0	0	0	0	0	2	0	0	0	0	0	-1	0	0	0	1	2	4	7	3	cytosol
AT1G70830	18	0	0	0	0	0	0	0	0	0	0	0	0	0	0	0	0	0	0	0	5	5	8	18	3	cytosol
AT1G70890	13	0	0	0	6	5	2	13	3	0	0	0	0	0	0	0	0	0	0	0	0	0	0	0	0	cytosol
AT1G71695	36	0	0	0	9	5	22	36	3	0	0	0	0	0	0	0	0	0	0	0	0	0	0	0	0	extracellular
AT1G72150	97	0	0	0	24	27	10	61	3	0	0	0	0	0	0	0	0	0	0	0	11	15	10	36	3	plasma membrane
AT1G72370	60	0	0	0	6	10	1	17	3	0	0	0	1	3	2	6	3	0	0	0	14	9	14	37	3	cytosol
AT1G73600	22	0	0	0	0	0	0	0	0	0	0	0	0	0	0	0	0	0	0	0	7	5	10	22	3	cytosol
AT1G74090	20	0	0	0	0	0	0	0	0	0	0	0	0	0	0	0	0	0	0	0	7	5	8	20	3	cytosol
AT1G74100	13	0	0	0	0	0	0	0	0	0	0	0	0	0	0	0	0	0	0	0	6	2	5	13	3	cytosol
AT1G74230	5	0	0	0	0	0	0	0	0	0	0	0	3	2	0	5	2	0	0	0	0	0	0	0	0	mitochondrion
AT1G74470	88	0	0	0	0	0	0	0	0	0	11	0	23	41	9	73	2	0	0	0	1	1	2	4	3	plastid
AT1G74970	98	0	0	0	0	0	0	0	0	1	0	0	39	28	20	87	2	0	0	0	4	2	4	10	3	plastid
AT1G75280	12	0	0	0	0	0	0	0	0	0	0	0	0	0	0	0	0	0	0	0	4	3	5	12	3	cytosol
AT1G75350	47	0	0	0	0	0	0	0	0	0	0	0	28	19	0	47	2	0	0	0	0	0	0	0	0	plastid
AT1G76010	14	0	0	0	0	0	0	0	0	0	0	0	2	4	0	6	2	0	0	0	3	3	2	8	3	nucleus
AT1G78300	19	0	0	0	2	3	0	5	2	0	0	0	0	0	0	0	0	0	0	0	2	4	8	14	3	cytosol
AT1G78370	51	0	0	0	0	0	0	0	0	0	0	0	0	0	0	0	0	2	0	0	15	14	19	48	2	peroxisome
AT1G78380	35	0	0	0	4	4	6	14	3	0	0	0	2	0	0	2	1	0	0	0	8	5	6	19	3	cytosol
AT1G78630	13	0	0	0	0	0	0	0	0	0	0	0	2	2	9	13	3	0	0	0	0	0	0	0	0	plastid
AT1G78680	10	0	0	0	2	2	0	4	2	0	0	0	0	0	0	0	0	0	0	0	2	2	2	6	3	vacuole
AT1G78830	6	0	0	0	0	0	0	0	0	0	0	0	0	0	0	0	0	0	0	0	1	1	4	6	3	extracellular
AT1G78900	251	0	1	0	32	18	1	51	2	0	18	2	18	27	13	58	1	0	0	0	37	32	52	121	3	vacuole,golgi
AT1G79550	73	0	3	0	6	10	0	16	1	0	2	0	0	0	0	0	-1	4	0	0	16	13	19	48	2	cytosol
AT1G79850	62	0	0	0	0	0	0	0	0	0	0	0	34	27	1	62	3	0	0	0	0	0	0	0	0	plastid
AT1G80480	8	0	0	0	0	0	0	0	0	0	0	0	4	4	0	8	2	0	0	0	0	0	0	0	0	plastid
AT2G01140	37	0	0	0	0	0	0	0	0	0	0	0	0	0	0	0	0	0	0	0	9	7	21	37	3	plastid
AT2G01250	21	0	0	0	0	0	0	0	0	0	0	0	2	1	13	16	3	0	0	0	3	1	1	5	3	cytosol
AT2G04030	98	0	0	0	0	1	0	1	1	0	1	0	48	40	3	91	2	0	0	0	0	2	3	5	2	plastid
AT2G05620	8	0	0	0	0	0	0	0	0	0	0	0	4	4	0	8	2	0	0	0	0	0	0	0	0	plastid
AT2G05710	10	0	0	0	0	0	0	0	0	0	0	0	0	0	0	0	0	0	0	0	0	4	6	10	2	mitochondrion
AT2G05990	6	0	0	0	0	0	0	0	0	0	0	0	0	0	0	0	0	0	0	0	0	3	3	6	2	plastid
AT2G06050	8	0	0	0	0	0	0	0	0	0	0	0	0	0	0	0	0	0	0	0	3	3	2	8	3	peroxisome
AT2G06850	17	0	0	0	9	5	3	17	3	0	0	0	0	0	0	0	0	0	0	0	0	0	0	0	0	extracellular
AT2G13360	38	0	0	0	8	6	8	22	3	0	3	1	5	6	1	12	1	0	0	0	0	0	0	0	0	peroxisome
AT2G15620	21	0	0	0	0	0	0	0	0	0	2	0	1	0	0	1	0	0	0	0	5	3	10	18	3	plastid
AT2G18020	35	0	0	0	0	0	0	0	0	0	0	0	13	10	3	26	3	0	0	0	2	3	4	9	3	cytosol
AT2G19480	42	0	0	0	0	0	0	0	0	0	0	0	24	13	0	37	2	0	0	0	0	1	4	5	2	nucleus
AT2G19730	6	0	0	0	0	0	0	0	0	0	0	0	5	1	0	6	2	0	0	0	0	0	0	0	0	cytosol
AT2G19750	7	0	0	0	0	0	0	0	0	0	0	0	3	4	0	7	2	0	0	0	0	0	0	0	0	cytosol,nucleus
AT2G20260	33	0	0	0	2	2	0	4	2	3	6	0	7	6	2	15	1	0	0	0	1	2	2	5	3	plastid
AT2G20360	11	0	0	0	0	0	0	0	0	0	0	0	0	0	0	0	0	0	0	0	4	1	6	11	3	mitochondrion
AT2G20450	5	0	0	0	0	0	0	0	0	0	0	0	1	0	4	5	2	0	0	0	0	0	0	0	0	cytosol
AT2G20610	60	0	0	0	0	0	0	0	0	0	0	0	0	0	0	0	0	0	0	0	18	21	21	60	3	cytosol
AT2G20890	21	0	0	0	1	0	0	1	1	0	2	0	1	9	1	11	2	0	0	0	2	3	2	7	3	plastid
AT2G21170	28	0	0	0	2	4	0	6	2	0	0	6	2	0	5	7	1	0	0	0	1	2	6	9	3	plastid
AT2G21330	69	0	1	0	9	10	0	19	1	0	6	0	11	11	0	22	1	0	0	0	5	6	10	21	3	plastid
AT2G21390	5	0	0	0	0	0	0	0	0	0	0	0	0	0	0	0	0	0	0	0	3	1	1	5	3	cytosol
AT2G21580	8	0	0	0	0	0	0	0	0	0	0	0	2	2	4	8	3	0	0	0	0	0	0	0	0	cytosol,nucleus
AT2G21620	5	0	0	0	0	0	0	0	0	0	0	0	0	0	0	0	0	0	0	0	1	1	3	5	3	cytosol
AT2G21660	16	0	0	0	0	0	0	0	0	0	5	0	2	2	0	4	1	0	0	0	2	3	2	7	3	nucleus
AT2G22230	12	0	0	0	4	8	0	12	2	0	0	0	0	0	0	0	0	0	0	0	0	0	0	0	0	plastid
AT2G24060	7	0	0	0	0	0	0	0	0	0	0	0	2	5	0	7	2	0	0	0	0	0	0	0	0	plastid
AT2G24090	13	0	0	0	0	0	0	0	0	0	0	0	10	3	0	13	2	0	0	0	0	0	0	0	0	plastid
AT2G24200	26	0	0	0	5	0	2	7	2	0	0	0	0	0	0	0	0	0	0	0	5	7	7	19	3	cytosol
AT2G24270	14	0	0	0	0	0	0	0	0	0	0	0	0	0	0	0	0	0	0	0	4	4	6	14	3	cytosol
AT2G25450	27	0	0	0	0	0	0	0	0	0	0	0	0	0	0	0	0	0	0	0	9	11	7	27	3	cytosol
AT2G26080	8	0	0	0	0	0	0	0	0	0	0	1	0	0	0	0	-1	0	0	0	3	2	2	7	3	mitochondrion
AT2G27020	47	0	0	0	12	3	4	19	3	0	0	0	3	0	0	3	1	0	0	0	9	5	11	25	3	cytosol,nucleus
AT2G27530	12	0	0	0	0	0	0	0	0	0	0	0	2	2	8	12	3	0	0	0	0	0	0	0	0	cytosol
AT2G27710	22	0	0	0	0	0	0	0	0	0	2	0	1	8	0	9	1	0	0	0	2	5	4	11	3	cytosol
AT2G28000	172	0	0	0	1	1	0	2	2	0	22	0	75	63	0	138	1	0	0	0	0	2	8	10	2	plastid
AT2G28740	98	0	0	0	2	1	0	3	2	11	4	0	18	21	24	63	1	0	0	0	9	3	5	17	3	nucleus
AT2G29550	6	0	0	0	0	0	0	0	0	0	0	0	0	0	0	0	0	0	0	0	1	2	3	6	3	cytosol
AT2G29630	6	0	0	0	3	0	2	5	2	1	0	0	0	0	0	0	-1	0	0	0	0	0	0	0	0	plastid
AT2G30620	20	0	0	0	0	0	0	0	0	0	0	0	10	10	0	20	2	0	0	0	0	0	0	0	0	nucleus
AT2G30860	57	0	0	0	1	2	0	3	2	0	0	0	0	0	0	0	0	0	0	0	19	16	19	54	3	cytosol
AT2G30870	43	0	0	0	8	7	1	16	3	0	0	0	0	0	0	0	0	1	0	0	7	10	9	26	2	cytosol
AT2G30970	24	0	0	0	0	0	0	0	0	0	0	0	0	0	0	0	0	0	0	0	7	5	12	24	3	mitochondrion
AT2G31790	11	0	0	0	0	0	0	0	0	0	0	0	0	0	0	0	0	0	0	0	1	3	7	11	3	plasma membrane
AT2G33040	53	0	0	0	2	3	0	5	2	0	0	0	0	0	0	0	0	0	0	0	12	14	22	48	3	mitochondrion
AT2G33370	39	0	0	0	0	0	0	0	0	0	0	0	22	4	11	37	3	0	0	0	0	0	2	2	1	cytosol,nucleus
AT2G33800	101	0	0	0	0	1	0	1	1	0	4	0	53	34	7	94	2	0	0	0	0	1	1	2	2	plastid
AT2G35410	18	0	0	0	0	0	0	0	0	0	0	0	12	6	0	18	2	0	0	0	0	0	0	0	0	plastid
AT2G35490	49	0	0	0	0	0	0	0	0	0	0	0	17	30	0	47	2	0	0	0	0	0	2	2	1	plastid
AT2G36530	107	0	3	0	6	5	0	11	1	0	2	1	0	0	3	3	-1	2	0	0	20	26	39	85	2	cytosol
AT2G36880	39	0	0	0	2	2	2	6	3	0	2	0	0	0	0	0	-1	0	0	0	13	7	11	31	3	cytosol
AT2G37220	95	0	0	0	4	6	4	14	3	0	5	0	37	30	0	67	1	0	0	0	0	4	5	9	2	plastid
AT2G38040	6	0	0	0	0	1	0	1	1	0	0	0	0	0	0	0	0	0	0	0	2	1	2	5	3	plastid
AT2G38140	9	0	0	0	0	0	0	0	0	0	0	0	4	5	0	9	2	0	0	0	0	0	0	0	0	plastid
AT2G39330	13	0	0	0	0	0	0	0	0	0	0	0	0	0	0	0	0	0	0	0	4	3	6	13	3	cytosol
AT2G39470	7	0	0	0	0	0	0	0	0	0	0	0	2	5	0	7	2	0	0	0	0	0	0	0	0	plastid
AT2G39730	1487	4	10	0	52	51	19	122	1	145	183	9	439	395	64	898	0	0	1	0	39	28	48	115	2	plastid
AT2G39850	91	0	0	0	0	0	0	0	0	0	0	0	0	0	0	0	0	2	0	0	26	29	33	88	2	extracellular
AT2G41530	16	0	0	0	1	0	0	1	1	0	0	0	0	0	0	0	0	0	0	0	4	4	7	15	3	cytosol
AT2G41680	44	0	0	0	17	4	10	31	3	0	0	0	9	4	0	13	2	0	0	0	0	0	0	0	0	plastid
AT2G41840	31	0	0	0	0	0	0	0	0	0	1	0	12	6	6	24	2	0	0	0	2	2	2	6	3	cytosol
AT2G42590	16	0	0	0	0	0	0	0	0	0	2	0	0	0	0	0	-1	0	0	0	4	3	7	14	3	cytosol
AT2G42600	48	0	0	0	0	0	0	0	0	0	2	1	0	0	0	0	-2	0	0	0	14	11	20	45	3	cytosol
AT2G43030	73	0	0	0	0	0	0	0	0	0	5	0	30	24	14	68	2	0	0	0	0	0	0	0	0	plastid
AT2G44050	14	0	0	0	7	5	1	13	3	0	0	0	0	1	0	1	1	0	0	0	0	0	0	0	0	plastid
AT2G44060	25	0	0	0	3	2	2	7	3	0	0	0	2	4	0	6	2	0	0	0	2	2	8	12	3	cytosol
AT2G44100	7	0	0	0	0	0	0	0	0	0	0	0	0	0	0	0	0	0	0	0	1	2	4	7	3	cytosol
AT2G44160	28	0	0	0	0	0	0	0	0	0	0	0	0	0	0	0	0	0	0	0	12	6	10	28	3	cytosol
AT2G44350	6	0	0	0	0	0	0	0	0	0	0	0	0	0	0	0	0	0	0	0	2	1	3	6	3	mitochondrion
AT2G46820	21	0	0	0	0	0	0	0	0	0	3	0	5	5	5	15	2	0	0	0	0	1	2	3	2	plastid
AT2G47450	32	0	0	0	0	0	0	0	0	0	0	0	21	11	0	32	2	0	0	0	0	0	0	0	0	plastid
AT2G47610	23	0	0	0	0	0	0	0	0	0	0	0	13	6	3	22	3	0	0	0	0	1	0	1	1	cytosol
AT2G47640	8	0	0	0	0	0	0	0	0	0	0	0	2	2	1	5	3	0	0	0	0	1	2	3	2	nucleus
AT3G01120	12	0	0	0	0	0	0	0	0	0	0	0	0	0	0	0	0	0	0	0	2	4	6	12	3	plastid
AT3G01500	201	2	1	0	14	13	7	34	1	5	18	16	56	46	17	119	0	0	0	0	2	1	3	6	3	plastid
AT3G01670	45	0	0	0	0	0	0	0	0	0	0	0	0	0	0	0	0	0	0	0	25	10	10	45	3	cytosol
AT3G01680	27	0	0	0	0	0	0	0	0	0	0	0	0	0	0	0	0	0	0	0	15	5	7	27	3	cytosol
AT3G02090	29	0	0	0	0	0	0	0	0	0	0	0	0	0	0	0	0	0	0	0	3	7	19	29	3	mitochondrion
AT3G02360	8	0	0	0	0	1	0	1	1	0	0	0	0	0	0	0	0	0	0	0	2	3	2	7	3	peroxisome
AT3G02520	6	0	0	0	0	0	0	0	0	0	0	0	0	0	0	0	0	0	0	0	2	2	2	6	3	plasma membrane
AT3G03250	25	0	0	0	4	4	0	8	2	0	1	2	0	0	1	1	-1	0	0	0	2	4	7	13	3	cytosol
AT3G03780	84	0	0	0	1	1	0	2	2	0	0	0	0	0	0	0	0	0	0	0	25	28	29	82	3	cytosol
AT3G03960	10	0	0	0	0	0	0	0	0	0	0	0	0	0	0	0	0	0	0	0	2	5	3	10	3	cytosol
AT3G04400	39	0	0	0	0	0	0	0	0	0	0	0	22	4	11	37	3	0	0	0	0	0	2	2	1	cytosol,nucleus
AT3G04790	15	0	0	0	2	2	0	4	2	0	1	0	0	2	0	2	0	0	0	0	2	3	3	8	3	plastid
AT3G04840	60	0	0	0	0	0	0	0	0	0	0	0	25	12	9	46	3	0	0	0	6	3	5	14	3	cytosol
AT3G04920	23	0	0	0	0	0	0	0	0	0	1	0	10	7	3	20	2	0	0	0	2	0	0	2	1	cytosol
AT3G05560	31	0	0	0	2	2	0	4	2	0	4	1	7	2	4	13	1	0	0	0	4	2	3	9	3	cytosol
AT3G05590	5	0	0	0	0	0	0	0	0	0	0	0	3	1	1	5	3	0	0	0	0	0	0	0	0	cytosol
AT3G05900	44	0	0	0	7	13	8	28	3	0	0	0	0	0	0	0	0	0	0	0	0	8	8	16	2	nucleus
AT3G07420	9	0	0	0	0	0	0	0	0	0	0	0	0	0	0	0	0	0	0	0	4	1	4	9	3	cytosol
AT3G08580	32	0	2	1	2	4	0	6	0	0	3	0	1	1	0	2	1	0	0	0	7	5	6	18	3	mitochondrion
AT3G09200	30	0	0	0	0	0	0	0	0	0	0	0	3	8	4	15	3	0	0	0	4	6	5	15	3	cytosol
AT3G09440	56	0	0	0	6	7	0	13	2	0	2	2	0	0	0	0	-2	0	0	0	11	11	17	39	3	cytosol
AT3G09630	98	0	0	0	0	0	0	0	0	0	0	0	48	26	14	88	3	0	0	0	5	1	4	10	3	cytosol
AT3G10090	12	0	0	0	0	0	0	0	0	0	0	0	0	1	2	3	2	0	0	0	2	3	4	9	3	cytosol
AT3G10920	23	0	0	0	3	2	0	5	2	0	2	0	0	0	0	0	-1	0	0	0	5	4	7	16	3	mitochondrion
AT3G11130	17	0	0	0	0	0	0	0	0	0	0	0	0	0	0	0	0	0	0	0	9	5	3	17	3	plasma membrane
AT3G11510	12	0	0	0	0	0	0	0	0	0	0	0	5	6	1	12	3	0	0	0	0	0	0	0	0	cytosol
AT3G11630	36	0	0	0	5	4	2	11	3	0	1	0	7	5	1	13	2	0	0	0	1	4	6	11	3	plastid
AT3G11770	29	0	0	0	5	7	0	12	2	0	0	0	2	4	3	9	3	0	0	0	3	0	5	8	2	cytosol
AT3G11830	10	0	0	0	0	0	0	0	0	0	0	0	0	0	0	0	0	0	0	0	2	2	6	10	3	cytosol
AT3G12780	281	2	4	0	17	11	0	28	0	6	34	4	76	76	15	167	0	0	0	0	8	12	16	36	3	plastid
AT3G13920	12	0	0	0	1	1	2	4	3	0	0	0	0	0	0	0	0	0	0	0	4	1	3	8	3	cytosol
AT3G13930	17	0	0	0	0	0	0	0	0	0	0	0	1	0	1	2	2	0	0	0	2	5	8	15	3	mitochondrion
AT3G14067	57	0	0	0	19	10	9	38	3	0	0	0	8	7	0	15	2	0	0	0	0	2	2	4	2	vacuole
AT3G14210	49	0	0	0	23	16	5	44	3	0	3	0	0	0	2	2	0	0	0	0	0	0	0	0	0	extracellular
AT3G14290	5	0	0	0	4	1	0	5	2	0	0	0	0	0	0	0	0	0	0	0	0	0	0	0	0	cytosol,nucleus
AT3G14310	35	0	0	0	3	2	0	5	2	0	0	0	0	0	0	0	0	0	1	0	10	9	10	29	2	extracellular
AT3G14415	36	0	0	0	0	0	0	0	0	0	2	2	13	8	5	26	1	0	0	0	2	2	2	6	3	peroxisome
AT3G14990	45	0	0	0	0	0	0	0	0	0	0	0	0	0	0	0	0	2	0	0	11	18	14	43	2	cytosol
AT3G15190	108	0	0	0	3	3	0	6	2	2	4	0	48	41	7	96	1	0	0	0	0	0	0	0	0	plastid
AT3G15730	152	0	0	0	29	25	19	73	3	0	2	0	3	0	0	3	0	1	0	0	27	19	27	73	2	cytosol
AT3G16240	28	0	1	0	5	5	4	14	2	2	2	0	5	4	0	9	0	0	0	0	0	0	0	0	0	vacuole
AT3G16470	77	0	0	0	10	13	12	35	3	0	0	0	0	0	0	0	0	0	0	0	9	14	19	42	3	cytosol
AT3G16640	28	0	0	0	5	5	0	10	2	0	0	0	0	0	0	0	0	0	0	0	6	6	6	18	3	cytosol
AT3G17390	97	0	0	0	23	24	13	60	3	0	0	0	0	0	0	0	0	0	0	0	12	10	15	37	3	nucleus,plasma membrane
AT3G18890	19	0	0	0	0	0	0	0	0	0	0	0	6	10	3	19	3	0	0	0	0	0	0	0	0	plastid
AT3G19710	62	0	0	0	0	0	0	0	0	0	0	0	0	0	0	0	0	0	0	0	24	18	20	62	3	cytosol
AT3G20050	21	0	0	0	0	0	0	0	0	0	0	0	0	0	0	0	0	0	0	0	4	7	10	21	3	cytosol
AT3G20390	33	0	0	0	0	0	0	0	0	0	0	0	0	0	0	0	0	0	0	0	10	10	13	33	3	plastid
AT3G20820	9	0	0	0	0	0	0	0	0	0	0	0	0	0	0	0	0	0	0	0	6	1	2	9	3	extracellular
AT3G22110	28	0	0	0	9	5	2	16	3	0	0	0	3	2	0	5	2	0	0	0	3	2	2	7	3	cytosol,nucleus
AT3G22890	40	0	0	0	0	0	0	0	0	0	1	0	0	0	0	0	-1	0	0	0	8	14	17	39	3	plastid
AT3G22960	13	0	0	0	0	0	0	0	0	0	0	0	0	0	0	0	0	0	0	0	5	3	5	13	3	plastid
AT3G23390	8	0	0	0	0	0	0	0	0	0	0	0	2	1	5	8	3	0	0	0	0	0	0	0	0	cytosol
AT3G23400	91	0	0	0	3	3	0	6	2	0	11	0	19	26	10	55	2	0	0	0	3	7	9	19	3	plastid
AT3G23490	10	0	0	0	7	3	0	10	2	0	0	0	0	0	0	0	0	0	0	0	0	0	0	0	0	cytosol
AT3G23810	44	0	0	0	13	10	7	30	3	0	0	0	0	0	0	0	0	0	0	0	6	4	4	14	3	cytosol
AT3G24830	32	0	0	0	0	0	0	0	0	0	1	0	19	5	5	29	2	0	0	0	0	2	0	2	1	cytosol
AT3G25520	9	0	0	0	0	0	0	0	0	0	0	0	4	1	4	9	3	0	0	0	0	0	0	0	0	cytosol
AT3G25760	6	0	0	0	0	0	0	0	0	0	0	0	0	4	2	6	2	0	0	0	0	0	0	0	0	plastid
AT3G25770	18	0	0	0	0	0	0	0	0	0	1	0	5	8	4	17	2	0	0	0	0	0	0	0	0	plastid
AT3G25860	8	0	0	0	0	0	0	0	0	0	1	0	1	1	0	2	1	0	0	0	2	1	2	5	3	plastid
AT3G26450	13	0	0	0	7	6	0	13	2	0	0	0	0	0	0	0	0	0	0	0	0	0	0	0	0	cytosol
AT3G26650	146	0	0	0	4	7	4	15	3	12	20	2	31	35	7	73	0	0	0	0	8	9	7	24	3	plastid
AT3G27160	13	0	0	0	0	0	0	0	0	0	0	0	11	2	0	13	2	0	0	0	0	0	0	0	0	plastid
AT3G29320	8	0	0	0	0	0	0	0	0	0	0	0	1	0	0	1	1	0	0	0	3	1	3	7	3	plastid
AT3G42050	13	0	0	0	3	4	0	7	2	0	0	0	0	0	0	0	0	0	0	0	2	2	2	6	3	vacuole,golgi
AT3G43600	45	0	0	0	10	20	8	38	3	0	0	0	0	0	0	0	0	0	0	0	3	2	2	7	3	cytosol
AT3G44890	21	0	0	0	0	1	0	1	1	0	0	0	10	9	0	19	2	0	0	0	0	0	1	1	1	plastid
AT3G45140	531	0	0	0	0	8	1	9	2	25	80	12	153	156	96	405	0	0	0	0	0	0	0	0	0	plastid
AT3G45930	98	0	0	0	2	1	0	3	2	11	4	0	18	21	24	63	1	0	0	0	9	3	5	17	3	nucleus
AT3G46320	98	0	0	0	2	1	0	3	2	11	4	0	18	21	24	63	1	0	0	0	9	3	5	17	3	nucleus
AT3G47470	269	0	0	0	4	6	0	10	2	36	39	1	86	72	18	176	0	0	0	0	2	2	3	7	3	plastid
AT3G47520	29	0	0	0	0	0	0	0	0	0	2	0	3	1	0	4	1	0	0	0	4	7	12	23	3	plastid
AT3G47800	6	0	0	0	0	0	0	0	0	0	0	0	0	0	0	0	0	0	0	0	1	1	4	6	3	extracellular
AT3G48000	11	0	0	0	4	3	2	9	3	0	0	0	0	0	0	0	0	0	0	0	1	1	0	2	2	mitochondrion
AT3G48990	6	0	0	0	0	0	0	0	0	0	0	0	0	0	0	0	0	0	0	0	1	0	5	6	2	peroxisome
AT3G49010	36	0	0	0	0	0	0	0	0	0	3	0	9	2	8	19	2	0	0	0	8	2	4	14	3	cytosol
AT3G49680	14	0	0	0	0	0	0	0	0	0	0	0	0	0	0	0	0	0	0	0	4	4	6	14	3	plastid
AT3G49910	51	0	0	0	1	0	1	2	2	0	2	0	12	14	10	36	2	0	0	0	4	3	4	11	3	cytosol
AT3G51260	9	0	0	0	6	2	1	9	3	0	0	0	0	0	0	0	0	0	0	0	0	0	0	0	0	cytosol,nucleus
AT3G52380	88	0	0	0	0	0	0	0	0	0	2	0	36	41	0	77	1	0	0	0	0	5	4	9	2	plastid
AT3G52500	41	0	0	0	13	15	7	35	3	0	0	0	0	0	0	0	0	0	0	0	1	2	3	6	3	extracellular
AT3G52880	59	0	0	0	5	8	0	13	2	0	0	0	0	0	0	0	0	0	0	0	13	15	18	46	3	peroxisome
AT3G52930	62	0	1	0	6	6	0	12	1	0	4	0	0	0	0	0	-1	0	0	0	13	14	18	45	3	cytosol
AT3G53730	98	0	0	0	2	1	0	3	2	11	4	0	18	21	24	63	1	0	0	0	9	3	5	17	3	nucleus
AT3G53990	8	0	0	0	0	0	0	0	0	0	0	0	0	0	0	0	0	0	0	0	3	0	5	8	2	cytosol,plasma membrane
AT3G54050	33	0	0	0	3	2	0	5	2	0	1	0	14	10	3	27	2	0	0	0	0	0	0	0	0	plastid
AT3G54400	11	0	0	0	0	0	0	0	0	0	0	0	0	0	0	0	0	0	0	0	5	2	4	11	3	extracellular
AT3G54600	30	0	0	0	0	0	0	0	0	0	0	0	0	0	1	1	1	1	0	0	7	8	13	28	2	plasma membrane
AT3G55440	87	1	5	0	12	18	3	33	1	0	3	6	0	0	3	3	-1	0	0	0	12	12	12	36	3	cytosol
AT3G55800	31	0	0	0	5	7	0	12	2	0	8	0	0	0	0	0	-1	0	0	0	2	3	6	11	3	plastid
AT3G56910	10	0	0	0	0	0	0	0	0	0	0	0	5	5	0	10	2	0	0	0	0	0	0	0	0	plastid
AT3G57610	6	0	0	0	0	0	0	0	0	0	0	0	0	0	0	0	0	0	0	0	2	2	2	6	3	plastid
AT3G58610	46	0	0	0	7	5	1	13	3	0	2	0	0	0	0	0	-1	0	0	0	13	5	13	31	3	plastid
AT3G58730	5	0	0	0	0	0	0	0	0	0	0	0	0	0	0	0	0	0	0	0	0	1	4	5	2	vacuole,golgi
AT3G59760	10	0	0	0	0	0	0	0	0	0	0	0	0	0	0	0	0	0	0	0	0	2	8	10	2	mitochondrion
AT3G59970	65	0	0	0	1	1	0	2	2	0	0	0	0	0	0	0	0	0	0	0	19	24	20	63	3	cytosol
AT3G60750	258	0	0	0	23	20	3	46	3	3	19	0	64	67	5	136	1	0	0	0	15	13	26	54	3	plastid
AT3G60770	5	0	0	0	0	0	0	0	0	0	0	0	4	0	1	5	2	0	0	0	0	0	0	0	0	cytosol
AT3G60820	56	0	0	0	14	11	5	30	3	0	0	0	3	4	0	7	2	0	0	0	6	6	7	19	3	cytosol,nucleus
AT3G61440	13	0	0	0	2	2	0	4	2	0	0	0	1	0	0	1	1	0	0	0	2	3	3	8	3	mitochondrion
AT3G61470	110	0	0	0	3	3	0	6	2	0	9	0	40	43	10	93	2	0	0	0	0	0	2	2	1	plastid
AT3G62030	69	0	1	0	6	6	0	12	1	1	9	0	20	14	4	38	1	0	1	0	4	1	2	7	2	plastid
AT3G62840	8	0	0	0	0	0	0	0	0	0	0	0	2	2	1	5	3	0	0	0	0	1	2	3	2	nucleus
AT3G62870	20	0	0	0	0	0	0	0	0	0	0	0	6	5	7	18	3	0	0	0	1	1	0	2	2	cytosol
AT3G63490	139	0	0	0	0	0	0	0	0	0	5	0	61	39	31	131	2	0	0	0	0	0	3	3	1	plastid
AT4G00100	11	0	0	0	0	0	0	0	0	0	0	0	8	0	2	10	2	0	0	0	1	0	0	1	1	cytosol
AT4G01310	164	0	0	0	0	0	0	0	0	0	4	0	83	73	1	157	2	0	0	0	0	1	2	3	2	plastid
AT4G02510	15	0	0	0	0	0	0	0	0	0	0	0	11	4	0	15	2	0	0	0	0	0	0	0	0	plastid
AT4G03280	93	0	0	0	4	5	0	9	2	7	14	0	28	27	1	56	1	0	0	0	1	1	5	7	3	plastid
AT4G04020	5	0	0	0	0	0	0	0	0	0	0	0	2	3	0	5	2	0	0	0	0	0	0	0	0	plastid
AT4G04640	414	1	3	0	16	17	12	45	1	36	58	7	105	94	24	223	0	0	0	0	10	14	17	41	3	plastid
AT4G09000	50	0	0	0	7	7	0	14	2	0	0	0	0	0	0	0	0	0	0	0	14	10	12	36	3	cytosol
AT4G09010	23	0	0	0	1	1	0	2	2	0	0	0	0	1	5	6	2	0	0	0	6	3	6	15	3	plastid
AT4G09040	32	0	0	0	0	0	0	0	0	0	0	0	15	17	0	32	2	0	0	0	0	0	0	0	0	plastid
AT4G09320	33	0	1	0	4	6	0	10	1	0	4	0	0	0	0	0	-1	0	0	0	4	8	6	18	3	cytosol
AT4G09650	141	1	0	0	6	6	0	12	1	4	21	0	32	38	8	78	1	0	0	0	8	7	10	25	3	plastid
AT4G09800	45	0	0	0	0	0	0	0	0	0	2	0	9	1	17	27	2	0	0	0	7	3	6	16	3	cytosol
AT4G10340	422	0	0	0	8	4	5	17	3	53	65	12	114	110	46	270	0	0	0	0	2	0	3	5	2	plastid
AT4G10750	7	0	0	0	0	0	0	0	0	0	0	0	4	3	0	7	2	0	0	0	0	0	0	0	0	plastid
AT4G11010	15	0	0	0	2	2	2	6	3	0	0	0	0	1	2	3	2	0	0	0	1	2	3	6	3	mitochondrion
AT4G13340	9	0	0	0	3	4	1	8	3	0	0	0	0	0	0	0	0	0	0	0	0	1	0	1	1	extracellular
AT4G13430	39	0	0	0	0	0	0	0	0	0	0	0	0	0	0	0	0	0	0	0	7	13	19	39	3	plastid
AT4G13930	92	0	0	0	9	8	3	20	3	0	1	0	0	0	0	0	-1	0	0	0	27	19	25	71	3	cytosol
AT4G13940	101	0	2	0	14	16	8	38	2	0	3	0	6	2	1	9	2	2	0	0	16	14	17	47	2	cytosol
AT4G14040	33	0	0	0	0	0	0	0	0	0	0	0	0	0	0	0	0	0	0	0	11	9	13	33	3	cytosol
AT4G14320	8	0	0	0	0	0	0	0	0	0	0	0	2	1	5	8	3	0	0	0	0	0	0	0	0	cytosol
AT4G14880	9	0	0	0	0	0	0	0	0	0	1	0	0	0	0	0	-1	0	0	0	0	3	5	8	2	cytosol
AT4G15000	12	0	0	0	0	0	0	0	0	0	1	0	7	1	2	10	2	0	0	0	0	0	1	1	1	cytosol
AT4G15545	26	0	0	0	0	0	0	0	0	0	0	0	18	8	0	26	2	0	0	0	0	0	0	0	0	nucleus
AT4G18100	24	0	0	0	0	0	0	0	0	0	0	0	13	7	4	24	3	0	0	0	0	0	0	0	0	cytosol
AT4G20260	5	0	0	0	2	3	0	5	2	0	0	0	0	0	0	0	0	0	0	0	0	0	0	0	0	plasma membrane
AT4G20360	468	0	1	0	13	12	6	31	2	19	73	0	150	135	14	299	1	0	0	0	15	13	17	45	3	plastid
AT4G20890	5	0	0	0	0	0	0	0	0	0	0	0	0	0	0	0	0	0	0	0	2	1	2	5	3	cytosol
AT4G21280	24	0	0	0	4	9	0	13	2	0	4	1	0	2	4	6	0	0	0	0	0	0	0	0	0	plastid
AT4G21650	36	0	0	0	0	0	0	0	0	0	0	0	0	0	0	0	0	0	0	0	6	11	19	36	3	extracellular
AT4G22670	10	0	0	0	0	0	0	0	0	0	0	0	0	0	0	0	0	0	0	0	3	3	4	10	3	cytosol
AT4G22890	21	0	0	0	0	0	0	0	0	0	0	0	6	13	2	21	3	0	0	0	0	0	0	0	0	plastid
AT4G23100	35	0	0	0	0	0	0	0	0	0	0	0	0	0	0	0	0	0	0	0	14	8	13	35	3	plastid
AT4G24190	118	0	0	0	0	0	0	0	0	0	0	0	22	17	0	39	2	0	0	0	22	29	28	79	3	endoplasmic reticulum
AT4G24770	192	0	0	0	2	0	0	2	1	3	4	0	102	60	2	164	1	0	0	0	3	8	8	19	3	plastid
AT4G24820	10	0	0	0	0	0	0	0	0	0	0	0	0	0	0	0	0	0	0	0	4	2	4	10	3	cytosol,nucleus
AT4G24830	31	0	0	0	0	0	0	0	0	0	0	0	0	0	0	0	0	0	0	0	9	12	10	31	3	plastid
AT4G26970	15	0	0	0	0	0	0	0	0	0	0	2	0	0	0	0	-1	0	0	0	2	4	7	13	3	mitochondrion
AT4G27090	29	0	0	0	2	4	0	6	2	0	0	0	4	2	5	11	3	2	0	0	4	2	4	10	2	cytosol
AT4G27440	36	0	0	0	2	2	0	4	2	0	4	0	10	8	2	20	2	0	0	0	2	3	3	8	3	plastid
AT4G27520	55	0	0	0	15	24	8	47	3	0	1	0	0	0	0	0	-1	0	0	0	0	3	4	7	2	plasma membrane
AT4G28750	69	0	3	0	3	5	0	8	1	4	9	1	12	11	3	26	0	0	0	0	6	5	6	17	3	plastid
AT4G29260	5	0	0	0	1	0	4	5	2	0	0	0	0	0	0	0	0	0	0	0	0	0	0	0	0	extracellular
AT4G29390	7	0	0	0	0	0	0	0	0	0	0	0	3	4	0	7	2	0	0	0	0	0	0	0	0	cytosol,nucleus
AT4G30530	33	0	0	0	4	5	0	9	2	0	0	0	0	0	0	0	0	0	0	0	7	8	9	24	3	cytosol,peroxisome
AT4G30690	21	0	0	0	0	0	0	0	0	0	0	0	9	12	0	21	2	0	0	0	0	0	0	0	0	plastid
AT4G31300	41	0	0	0	9	6	5	20	3	0	0	0	2	0	0	2	1	0	0	0	5	8	6	19	3	cytosol,nucleus
AT4G31700	36	0	0	0	0	0	0	0	0	0	1	0	17	13	2	32	2	0	0	0	2	0	1	3	2	cytosol
AT4G31990	17	0	0	0	0	0	0	0	0	0	1	0	0	0	0	0	-1	0	0	0	6	5	5	16	3	plastid
AT4G32470	9	0	0	0	0	0	0	0	0	0	0	0	0	0	0	0	0	0	0	0	3	3	3	9	3	mitochondrion
AT4G33010	54	0	0	0	1	4	0	5	2	0	10	3	9	13	6	28	1	0	0	0	2	1	5	8	3	mitochondrion
AT4G33090	5	0	0	0	0	0	0	0	0	0	0	0	0	0	0	0	0	0	0	0	3	0	2	5	2	cytosol
AT4G33420	9	0	0	0	0	0	0	0	0	0	0	0	0	0	0	0	0	0	0	0	2	2	5	9	3	extracellular,plasma membrane
AT4G34050	19	0	0	0	0	0	0	0	0	0	0	0	0	0	0	0	0	0	0	0	8	5	6	19	3	cytosol
AT4G34200	17	0	0	0	0	0	0	0	0	0	0	1	0	0	0	0	-1	0	0	0	2	5	9	16	3	plastid
AT4G34450	22	0	0	0	0	0	0	0	0	0	0	0	0	0	0	0	0	0	0	0	12	5	5	22	3	cytosol
AT4G34620	5	0	0	0	0	0	0	0	0	0	0	0	3	2	0	5	2	0	0	0	0	0	0	0	0	plastid
AT4G34670	34	0	0	0	0	0	0	0	0	0	0	0	18	6	4	28	3	0	0	0	1	2	3	6	3	cytosol
AT4G35250	34	0	0	0	0	0	0	0	0	0	5	0	7	19	1	27	2	0	0	0	0	1	1	2	2	plastid
AT4G35260	5	0	0	0	0	0	0	0	0	0	0	0	0	0	0	0	0	0	0	0	2	1	2	5	3	mitochondrion
AT4G35630	10	0	0	0	0	0	0	0	0	0	0	0	0	0	0	0	0	0	0	0	4	2	4	10	3	plastid
AT4G36130	5	0	0	0	0	0	0	0	0	0	0	0	3	2	0	5	2	0	0	0	0	0	0	0	0	cytosol
AT4G37870	5	0	0	0	0	0	0	0	0	0	0	0	0	0	0	0	0	0	0	0	3	0	2	5	2	cytosol
AT4G37930	149	0	0	0	0	0	0	0	0	4	24	0	48	46	4	98	1	0	0	0	7	4	12	23	3	mitochondrion
AT4G37980	11	0	0	0	7	4	0	11	2	0	0	0	0	0	0	0	0	0	0	0	0	0	0	0	0	cytosol
AT4G38970	102	0	1	0	13	12	0	25	1	0	2	0	15	14	0	29	1	0	0	0	15	13	17	45	3	plastid
AT4G39260	17	0	0	0	2	2	0	4	2	0	3	0	1	1	0	2	1	0	0	1	2	3	2	7	2	nucleus
AT4G39330	58	0	0	0	23	21	14	58	3	0	0	0	0	0	0	0	0	0	0	0	0	0	0	0	0	cytosol
AT4G39710	6	0	0	0	0	0	0	0	0	0	0	0	3	3	0	6	2	0	0	0	0	0	0	0	0	plastid
AT4G39730	17	0	1	0	6	6	4	16	2	0	0	0	0	0	0	0	0	0	0	0	0	0	0	0	0	plastid
AT5G02450	6	0	0	0	0	0	0	0	0	0	0	0	2	2	2	6	3	0	0	0	0	0	0	0	0	cytosol
AT5G02500	50	0	0	0	5	5	2	12	3	0	1	0	0	0	0	0	-1	0	0	0	10	12	15	37	3	cytosol
AT5G02790	12	0	0	0	0	0	0	0	0	0	0	0	0	0	0	0	0	0	0	0	3	3	6	12	3	cytosol
AT5G02870	80	0	0	0	0	0	0	0	0	0	1	0	27	19	17	63	2	0	0	0	5	3	8	16	3	cytosol
AT5G03290	7	0	0	0	0	0	0	0	0	0	0	0	0	0	0	0	0	0	0	0	2	2	3	7	3	mitochondrion
AT5G03850	12	0	0	0	0	0	0	0	0	0	0	0	0	1	2	3	2	0	0	0	2	3	4	9	3	cytosol
AT5G04140	39	0	0	0	0	0	0	0	0	0	13	0	0	4	0	4	0	0	0	0	8	4	10	22	3	plastid
AT5G04230	5	0	0	0	0	0	0	0	0	0	0	0	0	0	0	0	0	0	0	0	1	2	2	5	3	cytosol,plasma membrane
AT5G04590	85	0	0	0	0	0	0	0	0	0	0	0	0	0	0	0	0	0	0	0	29	23	33	85	3	plastid
AT5G06870	16	0	0	0	0	0	0	0	0	0	0	0	0	0	0	0	0	0	0	0	4	5	7	16	3	extracellular
AT5G07030	43	0	0	0	0	0	0	0	0	0	0	0	0	0	0	0	0	0	0	0	22	7	14	43	3	extracellular
AT5G07350	5	0	0	0	0	0	0	0	0	0	0	0	0	0	0	0	0	0	0	0	1	2	2	5	3	nucleus
AT5G07440	63	0	2	0	18	18	15	51	2	0	0	0	0	0	0	0	0	0	0	0	5	3	2	10	3	mitochondrion
AT5G08530	21	0	0	0	0	0	0	0	0	0	0	0	0	0	0	0	0	0	0	0	4	4	13	21	3	mitochondrion
AT5G08650	7	0	0	0	0	0	0	0	0	0	0	0	1	6	0	7	2	0	0	0	0	0	0	0	0	plastid
AT5G09650	6	0	0	0	0	0	0	0	0	0	0	0	0	0	0	0	0	0	0	0	0	2	4	6	2	plastid
AT5G09810	41	0	0	0	1	1	1	3	3	0	2	0	0	0	1	1	0	0	0	0	9	9	17	35	3	cytosol
AT5G10360	7	0	0	0	0	0	0	0	0	0	0	0	4	1	2	7	3	0	0	0	0	0	0	0	0	cytosol
AT5G10450	13	0	0	0	0	0	0	0	0	0	0	0	0	0	0	0	0	0	0	0	5	3	5	13	3	nucleus
AT5G11170	13	0	0	0	1	0	0	1	1	0	0	0	0	0	0	0	0	0	0	0	6	2	4	12	3	nucleus
AT5G11200	13	0	0	0	1	0	0	1	1	0	0	0	0	0	0	0	0	0	0	0	6	2	4	12	3	nucleus
AT5G11420	11	0	0	0	3	3	4	10	3	0	0	0	0	0	0	0	0	0	0	0	0	0	1	1	1	extracellular
AT5G11670	30	0	0	0	7	4	0	11	2	0	0	0	0	0	0	0	0	0	0	0	6	5	8	19	3	cytosol
AT5G12040	9	0	0	0	0	0	0	0	0	0	0	0	0	0	0	0	0	0	0	0	2	3	4	9	3	plastid
AT5G12250	19	0	0	0	0	0	0	0	0	0	0	0	0	0	0	0	0	0	0	0	7	5	7	19	3	cytosol
AT5G13120	7	0	0	0	1	1	0	2	2	0	0	0	0	3	2	5	2	0	0	0	0	0	0	0	0	plastid
AT5G13420	36	0	0	0	0	0	0	0	0	0	0	0	0	0	0	0	0	0	0	0	8	11	17	36	3	plastid
AT5G13450	15	0	0	0	0	0	0	0	0	0	0	0	0	0	0	0	0	0	0	0	6	4	5	15	3	mitochondrion
AT5G13510	10	0	0	0	0	0	0	0	0	0	0	0	1	1	8	10	3	0	0	0	0	0	0	0	0	plastid
AT5G14200	80	0	0	0	0	0	0	0	0	0	0	0	0	0	0	0	0	0	0	0	23	24	33	80	3	plastid
AT5G14320	77	0	0	0	0	0	0	0	0	0	0	0	43	26	8	77	3	0	0	0	0	0	0	0	0	plastid
AT5G14740	93	0	0	0	4	6	2	12	3	0	8	0	35	33	2	70	2	0	0	0	0	1	2	3	2	plastid
AT5G14780	47	0	0	0	6	5	2	13	3	0	0	0	3	3	0	6	2	0	0	0	6	12	10	28	3	mitochondrion
AT5G15090	9	0	0	0	0	0	0	0	0	0	0	0	4	5	0	9	2	0	0	0	0	0	0	0	0	mitochondrion
AT5G16050	8	0	0	0	1	1	0	2	2	0	0	0	0	0	0	0	0	0	0	0	2	2	2	6	3	cytosol
AT5G16130	26	0	0	0	0	0	0	0	0	0	0	0	12	1	6	19	3	0	0	0	3	2	2	7	3	cytosol
AT5G16550	6	0	0	0	0	0	0	0	0	0	0	0	0	0	0	0	0	0	0	0	1	3	2	6	3	endoplasmic reticulum
AT5G17710	48	0	0	0	0	0	0	0	0	0	0	0	20	25	0	45	2	0	0	0	0	1	2	3	2	plastid
AT5G18170	18	0	0	0	7	6	3	16	3	0	0	0	0	0	0	0	0	0	0	0	1	0	1	2	2	mitochondrion
AT5G19550	24	0	2	0	0	0	0	0	-1	0	0	0	0	0	0	0	0	0	0	0	7	4	11	22	3	cytosol
AT5G19770	35	0	0	0	1	5	0	6	2	0	0	0	5	5	0	10	2	0	0	0	6	6	7	19	3	cytosol
AT5G19780	35	0	0	0	1	5	0	6	2	0	0	0	5	5	0	10	2	0	0	0	6	6	7	19	3	cytosol
AT5G20010	7	0	0	0	0	0	0	0	0	0	0	0	0	0	0	0	0	0	0	0	2	3	2	7	3	cytosol
AT5G20290	107	0	0	0	0	0	0	0	0	0	3	0	38	28	16	82	2	0	0	0	9	6	7	22	3	cytosol,nucleus
AT5G20630	33	2	2	0	4	2	2	8	1	0	3	2	0	0	3	3	-1	0	1	0	3	4	4	11	2	extracellular
AT5G20830	10	0	0	0	0	0	0	0	0	0	0	0	0	0	0	0	0	0	0	0	5	0	5	10	2	cytosol
AT5G20890	6	0	0	0	0	0	0	0	0	0	0	0	0	0	0	0	0	0	0	0	4	1	1	6	3	cytosol
AT5G20920	5	0	0	0	0	0	0	0	0	0	0	0	0	0	0	0	0	0	0	0	2	1	2	5	3	cytosol
AT5G22580	12	0	0	0	2	2	0	4	2	0	0	0	0	0	0	0	0	0	0	0	3	1	4	8	3	cytosol
AT5G23010	69	0	0	0	0	0	0	0	0	0	0	0	0	0	0	0	0	0	0	0	19	24	26	69	3	plastid
AT5G23120	22	0	0	0	3	2	0	5	2	0	0	3	0	1	9	10	1	0	0	0	2	0	2	4	2	plastid
AT5G23540	9	0	0	0	0	0	0	0	0	0	0	0	0	0	0	0	0	0	0	0	1	3	5	9	3	cytosol,nucleus
AT5G24490	14	0	0	0	0	0	0	0	0	0	0	0	10	4	0	14	2	0	0	0	0	0	0	0	0	plastid
AT5G24770	11	0	0	0	0	0	0	0	0	0	0	0	1	0	10	11	2	0	0	0	0	0	0	0	0	extracellular
AT5G24780	16	0	0	0	0	0	0	0	0	0	0	0	3	2	9	14	3	0	0	0	0	2	0	2	1	extracellular
AT5G25460	24	0	0	0	13	6	5	24	3	0	0	0	0	0	0	0	0	0	0	0	0	0	0	0	0	extracellular
AT5G25754	6	0	0	0	0	0	0	0	0	0	0	0	0	0	0	0	0	0	0	0	1	1	4	6	3	cytosol
AT5G25757	6	0	0	0	0	0	0	0	0	0	0	0	0	0	0	0	0	0	0	0	1	1	4	6	3	cytosol
AT5G25980	100	0	0	0	0	4	0	4	1	1	0	0	26	10	18	54	2	0	0	0	17	12	12	41	3	vacuole
AT5G26000	236	1	7	0	74	77	21	172	1	0	3	0	15	14	1	30	2	0	0	0	7	10	6	23	3	vacuole
AT5G26742	15	0	0	0	0	0	0	0	0	0	1	0	10	3	1	14	2	0	0	0	0	0	0	0	0	plastid
AT5G27380	9	0	0	0	1	1	1	3	3	0	0	0	0	0	0	0	0	0	0	0	3	0	3	6	2	cytosol,plastid
AT5G27770	14	0	0	0	0	0	0	0	0	0	0	0	2	0	4	6	2	1	0	0	2	4	1	7	2	cytosol
AT5G28060	17	0	0	0	0	0	0	0	0	0	0	0	8	4	4	16	3	0	0	0	0	0	1	1	1	cytosol
AT5G30510	121	0	0	0	0	0	0	0	0	0	13	0	62	45	1	108	2	0	0	0	0	0	0	0	0	plastid
AT5G35360	16	0	0	0	1	1	0	2	2	0	0	0	0	0	0	0	0	0	0	0	3	2	9	14	3	plastid
AT5G35590	10	0	0	0	3	1	2	6	3	0	0	0	0	1	0	1	1	0	0	0	0	2	1	3	2	cytosol,nucleus
AT5G35630	141	0	0	0	24	17	2	43	3	0	9	0	33	27	4	64	2	0	0	0	6	9	10	25	3	plastid
AT5G36880	15	0	0	0	0	0	0	0	0	0	0	0	0	0	0	0	0	0	0	0	8	1	6	15	3	plastid
AT5G37510	11	0	0	0	0	0	0	0	0	0	0	0	0	0	0	0	0	0	0	0	0	2	9	11	2	mitochondrion
AT5G38430	69	0	0	0	10	9	5	24	3	0	2	1	11	12	13	36	1	0	0	0	5	1	0	6	2	plastid
AT5G38480	13	0	0	0	2	1	0	3	2	0	0	0	0	0	0	0	0	0	0	0	0	3	7	10	2	cytosol
AT5G39570	37	0	0	0	0	0	0	0	0	0	0	0	17	9	0	26	2	0	1	0	2	6	2	10	2	plasma membrane
AT5G40450	11	0	0	0	3	5	2	10	3	0	0	0	0	0	0	0	0	0	0	0	0	0	1	1	1	nucleus
AT5G40950	27	0	0	0	0	0	0	0	0	0	0	0	11	10	6	27	3	0	0	0	0	0	0	0	0	plastid
AT5G41520	9	0	0	0	0	0	0	0	0	0	0	0	0	0	1	1	1	0	0	0	4	0	4	8	2	cytosol
AT5G41670	16	0	0	0	0	0	0	0	0	0	0	0	0	0	0	0	0	0	0	0	7	5	4	16	3	mitochondrion
AT5G41790	98	0	0	0	0	0	0	0	0	0	0	0	65	33	0	98	2	0	0	0	0	0	0	0	0	cytosol,cytoskeleton
AT5G42650	70	0	0	0	1	1	0	2	2	0	11	0	2	36	3	41	2	0	0	0	6	2	8	16	3	plastid
AT5G42980	16	0	0	0	2	2	2	6	3	0	0	0	0	0	0	0	0	0	0	0	4	2	4	10	3	cytosol
AT5G43830	13	0	0	0	1	1	0	2	2	0	0	0	0	0	0	0	0	1	0	0	3	4	3	10	2	cytosol
AT5G43940	30	0	0	0	3	2	0	5	2	0	0	0	0	0	0	0	0	0	0	0	7	9	9	25	3	cytosol
AT5G44720	18	0	0	0	0	0	0	0	0	0	0	0	0	0	0	0	0	0	0	0	6	4	8	18	3	cytosol
AT5G45390	12	0	0	0	0	0	0	0	0	0	0	0	8	1	0	9	2	0	0	0	0	0	3	3	1	plastid
AT5G46430	10	0	0	0	0	0	0	0	0	0	0	0	4	2	4	10	3	0	0	0	0	0	0	0	0	cytosol
AT5G47190	5	0	0	0	0	0	0	0	0	0	0	0	1	1	3	5	3	0	0	0	0	0	0	0	0	plastid
AT5G48760	6	0	0	0	0	0	0	0	0	0	0	0	2	2	2	6	3	0	0	0	0	0	0	0	0	cytosol
AT5G50250	46	0	0	0	5	4	5	14	3	0	0	0	13	14	0	27	2	0	0	0	0	1	4	5	2	plastid
AT5G50850	29	0	0	0	0	0	0	0	0	0	1	0	0	0	0	0	-1	0	0	0	9	7	12	28	3	mitochondrion
AT5G50920	127	0	0	0	0	0	0	0	0	1	19	0	50	44	7	101	1	0	0	0	1	0	5	6	2	plastid
AT5G53480	5	0	0	0	0	0	0	0	0	0	0	0	0	0	0	0	0	0	0	0	1	1	3	5	3	cytosol,plastid,nucleus
AT5G53490	6	0	0	0	0	0	0	0	0	0	0	0	4	2	0	6	2	0	0	0	0	0	0	0	0	plastid
AT5G54160	8	0	0	0	0	0	0	0	0	0	0	0	0	0	0	0	0	0	0	0	3	2	3	8	3	cytosol
AT5G54500	6	0	0	0	0	0	0	0	0	0	0	0	0	0	0	0	0	0	0	0	2	2	2	6	3	plasma membrane
AT5G54600	9	0	0	0	0	0	0	0	0	0	0	0	6	0	3	9	2	0	0	0	0	0	0	0	0	plastid
AT5G54770	24	0	0	0	0	0	0	0	0	0	4	3	5	3	0	8	0	0	0	0	2	2	5	9	3	plastid
AT5G54960	8	0	0	0	0	0	0	0	0	0	0	0	0	0	0	0	0	0	0	0	3	3	2	8	3	cytosol
AT5G56030	13	0	0	0	0	0	0	0	0	0	2	0	2	0	0	2	0	0	0	0	2	6	1	9	3	cytosol,nucleus
AT5G56360	5	0	0	0	0	0	0	0	0	0	0	0	0	0	0	0	0	0	0	0	1	2	2	5	3	endoplasmic reticulum
AT5G56670	7	0	0	0	0	0	0	0	0	0	0	0	3	4	0	7	2	0	0	0	0	0	0	0	0	cytosol,nucleus
AT5G57290	20	0	0	0	0	0	0	0	0	0	0	0	2	4	6	12	3	0	0	0	2	2	4	8	3	cytosol
AT5G57700	22	0	0	0	9	10	3	22	3	0	0	0	0	0	0	0	0	0	0	0	0	0	0	0	0	cytosol
AT5G58290	10	0	0	0	2	2	1	5	3	0	0	0	0	0	0	0	0	0	0	0	2	1	2	5	3	cytosol,nucleus
AT5G58330	20	0	0	0	0	0	0	0	0	0	0	0	0	0	0	0	0	0	0	0	4	5	11	20	3	plastid
AT5G58710	5	0	0	0	0	0	0	0	0	0	0	0	0	0	0	0	0	0	0	0	0	1	4	5	2	endoplasmic reticulum
AT5G59690	98	0	0	0	2	1	0	3	2	11	4	0	18	21	24	63	1	0	0	0	9	3	5	17	3	nucleus
AT5G59850	7	0	0	0	0	0	0	0	0	0	1	0	0	0	1	1	0	0	0	0	2	1	2	5	3	cytosol
AT5G59880	12	0	0	0	4	4	3	11	3	0	0	0	0	0	0	0	0	0	0	0	0	0	1	1	1	cytosol
AT5G59970	98	0	0	0	2	1	0	3	2	11	4	0	18	21	24	63	1	0	0	0	9	3	5	17	3	nucleus
AT5G60390	256	3	5	1	37	36	21	94	0	5	8	2	12	18	3	33	0	2	0	0	26	33	43	102	2	cytosol
AT5G60640	22	0	0	0	0	0	0	0	0	0	0	0	8	4	0	12	2	0	0	0	0	0	10	10	1	endoplasmic reticulum
AT5G61790	11	0	0	0	0	0	0	0	0	0	0	0	5	6	0	11	2	0	0	0	0	0	0	0	0	endoplasmic reticulum
AT5G62690	36	0	0	0	0	0	0	0	0	0	0	0	6	1	0	7	2	0	0	0	9	10	10	29	3	cytosol
AT5G62700	36	0	0	0	0	0	0	0	0	0	0	0	6	1	0	7	2	0	0	0	9	10	10	29	3	cytosol
AT5G65220	56	0	0	0	0	2	0	2	1	0	5	0	24	16	9	49	2	0	0	0	0	0	0	0	0	plastid
AT5G66190	251	0	0	0	15	10	7	32	3	0	21	0	87	86	7	180	2	0	0	0	2	6	10	18	3	plastid
AT5G66760	12	0	0	0	0	0	0	0	0	0	0	0	0	0	0	0	0	0	0	0	5	1	6	12	3	mitochondrion
AT5G67150	9	0	0	0	0	0	0	0	0	0	0	0	0	0	0	0	0	0	0	0	5	0	4	9	2	cytosol
ATCG00130	204	0	0	0	2	3	0	5	2	18	36	0	54	72	8	134	1	0	0	0	3	2	6	11	3	plastid
ATCG00160	5	0	0	0	0	0	0	0	0	0	0	0	4	1	0	5	2	0	0	0	0	0	0	0	0	plastid
ATCG00380	56	0	0	0	0	0	0	0	0	0	2	0	23	30	1	54	2	0	0	0	0	0	0	0	0	plastid
ATCG00470	190	0	0	0	3	3	0	6	2	13	32	2	53	52	13	118	0	0	0	0	5	3	11	19	3	plastid
ATCG00480	1642	9	23	0	60	57	3	120	1	122	215	10	415	429	58	902	0	0	0	0	60	73	107	240	3	plastid
ATCG00660	16	0	0	0	0	0	0	0	0	0	0	0	8	4	4	16	3	0	0	0	0	0	0	0	0	plastid
ATCG00750	60	0	0	0	0	0	0	0	0	0	2	0	31	24	2	57	2	0	0	0	0	0	1	1	1	plastid
ATCG00780	34	0	0	0	1	2	0	3	2	0	2	0	9	9	11	29	2	0	0	0	0	0	0	0	0	plastid
ATCG00800	49	0	0	0	3	4	0	7	2	0	3	0	19	13	5	37	2	0	0	0	2	0	0	2	1	plastid
ATCG00810	27	0	0	0	0	0	0	0	0	0	0	0	14	10	3	27	3	0	0	0	0	0	0	0	0	plastid
ATCG00820	13	0	0	0	0	0	0	0	0	0	0	0	6	5	2	13	3	0	0	0	0	0	0	0	0	plastid
ATCG00830	137	0	0	0	0	0	0	0	0	0	5	0	70	53	4	127	2	0	0	0	2	1	2	5	3	plastid
ATCG01060	174	0	1	0	6	10	4	20	2	13	21	0	47	43	10	100	1	0	0	0	6	6	7	19	3	plastid
ATCG01110	22	0	0	0	0	0	0	0	0	0	2	0	8	11	1	20	2	0	0	0	0	0	0	0	0	plastid
ATCG01120	6	0	0	0	0	0	0	0	0	0	0	0	4	2	0	6	2	0	0	0	0	0	0	0	0	plastid
ATCG01310	137	0	0	0	0	0	0	0	0	0	5	0	70	53	4	127	2	0	0	0	2	1	2	5	3	plastid
ATMG00070	6	0	0	0	0	0	0	0	0	0	0	0	0	0	0	0	0	0	0	0	2	0	4	6	2	mitochondrion
ATMG00510	21	0	0	0	0	0	0	0	0	0	0	0	0	0	0	0	0	0	0	0	9	4	8	21	3	mitochondrion

## Sheet: ubiquitylated_epidermis
Supplemental Data 4 - worksheet ubiquitylated_epidermis: Accepted ubiquitylated proteins in the epidermis. The column 'spec_total' gives the total number of spectra assigned to this protein in controls and in the affinity enrichment in all tissue protein extracts, the column 'spec_enrichment' the number of spectra for this protein in the affinity enrichment samples of all tissue protein extracts,…
AGI	Description	spec_total	spec_enrichment	spec_epi_enrichment	index_epi	Location_SUBAcon
AT1G05010	ethylene-forming enzyme	5	5	5	2	cytosol
AT1G07890	ascorbate peroxidase 1	43	43	10	2	cytosol
AT1G09340	chloroplast RNA binding	288	254	80	3	plastid
AT1G11840	glyoxalase I homolog	46	46	9	3	cytosol
AT1G11860	Glycine cleavage T-protein family	144	130	8	2	mitochondrion
AT1G12840	vacuolar ATP synthase subunit C (VATC) / V-ATPase C subunit / vacuolar proton pump C subunit (DET3)	40	40	14	3	vacuole,golgi
AT1G13060	20S proteasome beta subunit E1	13	13	12	3	cytosol,nucleus
AT1G15820	light harvesting complex photosystem II subunit 6	128	91	7	3	plastid
AT1G18080	Transducin/WD40 repeat-like superfamily protein	30	30	7	2	cytosol
AT1G19670	chlorophyllase 1	13	13	13	3	plastid
AT1G20020	ferredoxin-NADP(+)-oxidoreductase 2	142	124	14	3	plastid
AT1G21720	proteasome beta subunit C1	9	9	8	2	cytosol,nucleus
AT1G22300	general regulatory factor 10	64	64	24	3	cytosol
AT1G22450	cytochrome C oxidase 6B	7	7	7	2	mitochondrion
AT1G22530	PATELLIN 2	9	9	9	3	plasma membrane
AT1G24020	MLP-like protein 423	9	9	9	3	cytosol
AT1G24360	NAD(P)-binding Rossmann-fold superfamily protein	20	20	10	2	plastid
AT1G27450	adenine phosphoribosyl transferase 1	12	12	8	3	plastid
AT1G31330	photosystem I subunit F	244	164	19	2	plastid
AT1G32060	phosphoribulokinase	113	101	18	3	plastid
AT1G33120	Ribosomal protein L6 family	58	58	17	2	cytosol
AT1G33140	Ribosomal protein L6 family	58	58	17	2	cytosol
AT1G35720	annexin 1	170	165	32	2	peroxisome
AT1G42970	glyceraldehyde-3-phosphate dehydrogenase B subunit	508	379	32	2	plastid
AT1G43670	Inositol monophosphatase family protein	19	17	15	3	cytosol
AT1G47128	Granulin repeat cysteine protease family protein	106	106	65	3	extracellular
AT1G49750	Leucine-rich repeat (LRR) family protein	22	22	18	3	extracellular
AT1G50480	10-formyltetrahydrofolate synthetase	17	17	5	2	cytosol
AT1G53850	20S proteasome alpha subunit E1	7	7	7	2	cytosol,nucleus
AT1G56070	Ribosomal protein S5/Elongation factor G/III/V family protein	108	108	37	3	cytosol
AT1G56450	20S proteasome beta subunit G1	37	37	25	3	cytosol,nucleus
AT1G58270	TRAF-like family protein	21	21	21	3	extracellular,plasma membrane
AT1G61520	photosystem I light harvesting complex gene 3	245	169	5	2	plastid
AT1G62480	Vacuolar calcium-binding protein-related	5	5	5	2	cytosol
AT1G65930	cytosolic NADP+-dependent isocitrate dehydrogenase	100	98	18	2	cytosol
AT1G65960	glutamate decarboxylase 2	82	82	41	3	cytosol
AT1G68010	hydroxypyruvate reductase	36	32	9	2	peroxisome
AT1G69740	Aldolase superfamily protein	15	14	8	3	plastid
AT1G70890	MLP-like protein 43	13	13	13	3	cytosol
AT1G71695	Peroxidase superfamily protein	36	36	36	3	extracellular
AT1G72150	PATELLIN 1	97	97	61	3	plasma membrane
AT1G72370	40s ribosomal protein SA	60	60	17	3	cytosol
AT1G78300	general regulatory factor 2	19	19	5	2	cytosol
AT1G78380	glutathione S-transferase TAU 19	35	35	14	3	cytosol
AT1G78900	vacuolar ATP synthase subunit A	251	230	51	2	vacuole,golgi
AT2G06850	xyloglucan endotransglucosylase/hydrolase 4	17	17	17	3	extracellular
AT2G13360	alanine:glyoxylate aminotransferase	38	34	22	3	peroxisome
AT2G21170	triosephosphate isomerase	28	22	6	2	plastid
AT2G22230	Thioesterase superfamily protein	12	12	12	2	plastid
AT2G24200	Cytosol aminopeptidase family protein	26	26	7	2	cytosol
AT2G27020	20S proteasome alpha subunit G1	47	47	19	3	cytosol,nucleus
AT2G29630	thiaminC	6	5	5	2	plastid
AT2G30870	glutathione S-transferase PHI 10	43	42	16	3	cytosol
AT2G33040	gamma subunit of Mt ATP synthase	53	53	5	2	mitochondrion
AT2G36880	methionine adenosyltransferase 3	39	37	6	3	cytosol
AT2G37220	RNA-binding (RRM/RBD/RNP motifs) family protein	95	90	14	3	plastid
AT2G41680	NADPH-dependent thioredoxin reductase C	44	44	31	3	plastid
AT2G44050	6,7-dimethyl-8-ribityllumazine synthase / DMRL synthase / lumazine synthase / riboflavin synthase	14	14	13	3	plastid
AT2G44060	Late embryogenesis abundant protein, group 2	25	25	7	3	cytosol
AT3G03250	UDP-GLUCOSE PYROPHOSPHORYLASE 1	25	22	8	2	cytosol
AT3G05900	neurofilament protein-related	44	44	28	3	nucleus
AT3G09440	Heat shock protein 70 (Hsp 70) family protein	56	52	13	2	cytosol
AT3G10920	manganese superoxide dismutase 1	23	21	5	2	mitochondrion
AT3G11630	Thioredoxin superfamily protein	36	35	11	3	plastid
AT3G11770	Polynucleotidyl transferase, ribonuclease H-like superfamily protein	29	29	12	2	cytosol
AT3G14067	Subtilase family protein	57	57	38	3	vacuole
AT3G14210	epithiospecifier modifier 1	49	46	44	3	extracellular
AT3G14290	20S proteasome alpha subunit E2	5	5	5	2	cytosol,nucleus
AT3G14310	pectin methylesterase 3	35	34	5	2	extracellular
AT3G15190	chloroplast 30S ribosomal protein S20, putative	108	102	6	2	plastid
AT3G15730	phospholipase D alpha 1	152	149	73	3	cytosol
AT3G16240	delta tonoplast integral protein	28	23	14	2	vacuole
AT3G16470	Mannose-binding lectin superfamily protein	77	77	35	3	cytosol
AT3G16640	translationally controlled tumor protein	28	28	10	2	cytosol
AT3G17390	S-adenosylmethionine synthetase family protein	97	97	60	3	nucleus,plasma membrane
AT3G22110	20S proteasome alpha subunit C1	28	28	16	3	cytosol,nucleus
AT3G23400	Plastid-lipid associated protein PAP / fibrillin family protein	91	80	6	2	plastid
AT3G23490	cyanase	10	10	10	2	cytosol
AT3G23810	S-adenosyl-l-homocysteine (SAH) hydrolase 2	44	44	30	3	cytosol
AT3G26450	Polyketide cyclase/dehydrase and lipid transport superfamily protein	13	13	13	2	cytosol
AT3G26650	glyceraldehyde 3-phosphate dehydrogenase A subunit	146	112	15	3	plastid
AT3G42050	vacuolar ATP synthase subunit H family protein	13	13	7	2	vacuole,golgi
AT3G43600	aldehyde oxidase 2	45	45	38	3	cytosol
AT3G45140	lipoxygenase 2	531	414	9	2	plastid
AT3G47470	light-harvesting chlorophyll-protein complex I subunit A4	269	193	10	2	plastid
AT3G48000	aldehyde dehydrogenase 2B4	11	11	9	3	mitochondrion
AT3G51260	20S proteasome alpha subunit PAD1	9	9	9	3	cytosol,nucleus
AT3G52500	Eukaryotic aspartyl protease family protein	41	41	35	3	extracellular
AT3G52880	monodehydroascorbate reductase 1	59	59	13	2	peroxisome
AT3G54050	high cyclic electron flow 1	33	32	5	2	plastid
AT3G55800	sedoheptulose-bisphosphatase	31	23	12	2	plastid
AT3G58610	ketol-acid reductoisomerase	46	44	13	3	plastid
AT3G60750	Transketolase	258	236	46	3	plastid
AT3G60820	N-terminal nucleophile aminohydrolases (Ntn hydrolases) superfamily protein	56	56	30	3	cytosol,nucleus
AT3G61470	photosystem I light harvesting complex gene 2	110	101	6	2	plastid
AT4G03280	photosynthetic electron transfer C	93	72	9	2	plastid
AT4G09000	general regulatory factor 1	50	50	14	2	cytosol
AT4G10340	light harvesting complex of photosystem II 5	422	292	17	3	plastid
AT4G11010	nucleoside diphosphate kinase 3	15	15	6	3	mitochondrion
AT4G13340	Leucine-rich repeat (LRR) family protein	9	9	8	3	extracellular
AT4G13930	serine hydroxymethyltransferase 4	92	91	20	3	cytosol
AT4G13940	S-adenosyl-L-homocysteine hydrolase	101	94	38	2	cytosol
AT4G20260	plasma-membrane associated cation-binding protein 1	5	5	5	2	plasma membrane
AT4G20360	RAB GTPase homolog E1B	468	375	31	2	plastid
AT4G21280	photosystem II subunit QA	24	19	13	2	plastid
AT4G27090	Ribosomal protein L14	29	27	6	2	cytosol
AT4G27520	early nodulin-like protein 2	55	54	47	3	plasma membrane
AT4G29260	HAD superfamily, subfamily IIIB acid phosphatase	5	5	5	2	extracellular
AT4G30530	Class I glutamine amidotransferase-like superfamily protein	33	33	9	2	cytosol,peroxisome
AT4G31300	N-terminal nucleophile aminohydrolases (Ntn hydrolases) superfamily protein	41	41	20	3	cytosol,nucleus
AT4G33010	glycine decarboxylase P-protein 1	54	41	5	2	mitochondrion
AT4G37980	elicitor-activated gene 3-1	11	11	11	2	cytosol
AT4G39330	cinnamyl alcohol dehydrogenase 9	58	58	58	3	cytosol
AT4G39730	Lipase/lipooxygenase, PLAT/LH2 family protein	17	16	16	2	plastid
AT5G02500	heat shock cognate protein 70-1	50	49	12	3	cytosol
AT5G07440	glutamate dehydrogenase 2	63	61	51	2	mitochondrion
AT5G11420	Protein of unknown function, DUF642	11	11	10	3	extracellular
AT5G11670	NADP-malic enzyme 2	30	30	11	2	cytosol
AT5G14740	carbonic anhydrase 2	93	85	12	3	plastid
AT5G14780	formate dehydrogenase	47	47	13	3	mitochondrion
AT5G18170	glutamate dehydrogenase 1	18	18	16	3	mitochondrion
AT5G19770	tubulin alpha-3	35	35	6	2	cytosol
AT5G19780	tubulin alpha-5	35	35	6	2	cytosol
AT5G23120	photosystem II stability/assembly factor, chloroplast (HCF136)	22	19	5	2	plastid
AT5G25460	Protein of unknown function, DUF642	24	24	24	3	extracellular
AT5G35590	proteasome alpha subunit A1	10	10	6	3	cytosol,nucleus
AT5G35630	glutamine synthetase 2	141	132	43	3	plastid
AT5G38430	Ribulose bisphosphate carboxylase (small chain) family protein	69	66	24	3	plastid
AT5G40450	unknown protein; FUNCTIONS IN: molecular_function unknown; INVOLVED IN: biological_process unknown; LOCATED IN: chloroplast, plasma membrane; EXPRESSED IN: 24 plant structures; EXPRESSED DURING: 13 growth stages; Has 30201 Blast hits to 17322 proteins in	11	11	10	3	nucleus
AT5G42980	thioredoxin 3	16	16	6	3	cytosol
AT5G43940	GroES-like zinc-binding dehydrogenase family protein	30	30	5	2	cytosol
AT5G50250	chloroplast RNA-binding protein 31B	46	46	14	3	plastid
AT5G57700	BNR/Asp-box repeat family protein	22	22	22	3	cytosol
AT5G58290	regulatory particle triple-A ATPase 3	10	10	5	3	cytosol,nucleus
AT5G59880	actin depolymerizing factor 3	12	12	11	3	cytosol
AT5G66190	ferredoxin-NADP(+)-oxidoreductase 1	251	230	32	3	plastid
ATCG00130	ATPase, F0 complex, subunit B/B', bacterial/chloroplast	204	150	5	2	plastid
ATCG00470	ATP synthase epsilon chain	190	143	6	2	plastid
ATCG00800	structural constituent of ribosome	49	46	7	2	plastid
ATCG01060	iron-sulfur cluster binding;electron carriers;4 iron, 4 sulfur cluster binding	174	139	20	2	plastid

## Sheet: ubiquitylated_vasculature
Supplemental Data 4 - worksheet ubiquitylated_vasculature: Accepted ubiquitylated proteins in the vasculature. The column 'spec_total' gives the total number of spectra assigned to this protein in controls and in the affinity enrichment in all tissue protein extracts, the column 'spec_enrichment' the number of spectra for this protein in the affinity enrichment samples of all tissue protein extra…
agi	Description	spec_total	spec_uba	pec_vasc_enrichment'	index_vasc	Location_SUBAcon
AT1G02500	S-adenosylmethionine synthetase 1	9	9	9	3	cytosol
AT1G02780	Ribosomal protein L19e family protein	66	64	8	3	cytosol
AT1G04410	Lactate/malate dehydrogenase family protein	39	33	26	2	plasma membrane
AT1G07660	Histone superfamily protein	98	83	17	3	nucleus
AT1G07750	RmlC-like cupins superfamily protein	11	11	11	3	vacuole
AT1G07770	ribosomal protein S15A	7	6	5	3	cytosol
AT1G07820	Histone superfamily protein	98	83	17	3	nucleus
AT1G07890	ascorbate peroxidase 1	43	43	33	3	cytosol
AT1G07920	GTP binding Elongation factor Tu family protein	256	229	102	2	cytosol
AT1G07930	GTP binding Elongation factor Tu family protein	256	229	102	2	cytosol
AT1G07940	GTP binding Elongation factor Tu family protein	256	229	102	2	cytosol
AT1G09210	calreticulin 1b	13	13	8	3	endoplasmic reticulum
AT1G09340	chloroplast RNA binding	288	254	10	3	plastid
AT1G09430	ATP-citrate lyase A-3	8	8	8	3	cytosol
AT1G09640	Translation elongation factor EF1B, gamma chain	19	19	16	3	cytosol
AT1G11840	glyoxalase I homolog	46	46	37	3	cytosol
AT1G11860	Glycine cleavage T-protein family	144	130	34	3	mitochondrion
AT1G12000	Phosphofructokinase family protein	9	9	9	3	cytosol
AT1G12840	vacuolar ATP synthase subunit C (VATC) / V-ATPase C subunit / vacuolar proton pump C subunit (DET3)	40	40	26	3	vacuole,golgi
AT1G12900	glyceraldehyde 3-phosphate dehydrogenase A subunit 2	50	43	5	3	plastid
AT1G17290	alanine aminotransferas	8	8	6	2	mitochondrion
AT1G18080	Transducin/WD40 repeat-like superfamily protein	30	30	23	3	cytosol
AT1G18590	sulfotransferase 17	14	14	14	3	cytosol
AT1G19570	dehydroascorbate reductase	9	9	8	3	cytosol
AT1G20020	ferredoxin-NADP(+)-oxidoreductase 2	142	124	15	3	plastid
AT1G20620	catalase 3	292	275	84	3	peroxisome
AT1G21440	Phosphoenolpyruvate carboxylase family protein	34	34	34	3	plastid
AT1G22300	general regulatory factor 10	64	64	40	3	cytosol
AT1G22780	Ribosomal protein S13/S18 family	45	43	16	3	cytosol
AT1G23190	Phosphoglucomutase/phosphomannomutase family protein	26	26	26	3	cytosol
AT1G23310	glutamate:glyoxylate aminotransferase	35	25	6	3	peroxisome
AT1G24100	UDP-glucosyl transferase 74B1	29	29	29	3	plasma membrane
AT1G24180	Thiamin diphosphate-binding fold (THDP-binding) superfamily protein	8	8	8	3	mitochondrion
AT1G24360	NAD(P)-binding Rossmann-fold superfamily protein	20	20	10	3	plastid
AT1G25490	ARM repeat superfamily protein	6	6	6	2	plasma membrane
AT1G29900	carbamoyl phosphate synthetase B	7	7	7	3	plastid
AT1G31230	aspartate kinase-homoserine dehydrogenase i	18	18	18	3	plastid
AT1G31330	photosystem I subunit F	244	164	8	3	plastid
AT1G32060	phosphoribulokinase	113	101	22	2	plastid
AT1G33120	Ribosomal protein L6 family	58	58	27	3	cytosol
AT1G33140	Ribosomal protein L6 family	58	58	27	3	cytosol
AT1G34030	Ribosomal protein S13/S18 family	45	43	16	3	cytosol
AT1G35160	GF14 protein phi chain	5	5	5	3	cytosol
AT1G35720	annexin 1	170	165	133	2	peroxisome
AT1G42970	glyceraldehyde-3-phosphate dehydrogenase B subunit	508	379	59	3	plastid
AT1G43170	ribosomal protein 1	107	105	17	3	cytosol
AT1G45145	thioredoxin H-type 5	6	6	6	3	cytosol
AT1G47128	Granulin repeat cysteine protease family protein	106	106	8	3	extracellular
AT1G47260	gamma carbonic anhydrase 2	13	13	13	2	mitochondrion
AT1G48420	D-cysteine desulfhydrase	7	7	7	3	mitochondrion
AT1G48600	S-adenosyl-L-methionine-dependent methyltransferases superfamily protein	39	39	39	3	cytosol
AT1G48830	Ribosomal protein S7e family protein	12	12	7	3	cytosol
AT1G50480	10-formyltetrahydrofolate synthetase	17	17	12	3	cytosol
AT1G51980	Insulinase (Peptidase family M16) protein	17	17	17	3	mitochondrion
AT1G52400	beta glucosidase 18	63	63	63	3	endoplasmic reticulum
AT1G52760	lysophospholipase 2	5	5	5	3	cytosol
AT1G53240	Lactate/malate dehydrogenase family protein	22	22	22	3	mitochondrion
AT1G53750	regulatory particle triple-A 1A	6	6	6	3	cytosol,nucleus
AT1G56070	Ribosomal protein S5/Elongation factor G/III/V family protein	108	108	67	3	cytosol
AT1G56340	calreticulin 1a	21	21	7	3	endoplasmic reticulum
AT1G56450	20S proteasome beta subunit G1	37	37	11	3	cytosol,nucleus
AT1G57720	Translation elongation factor EF1B, gamma chain	22	19	19	3	cytosol
AT1G62180	5'adenylylphosphosulfate reductase 2	8	8	8	3	plastid
AT1G62380	ACC oxidase 2	6	6	6	3	golgi
AT1G62560	flavin-monooxygenase glucosinolate S-oxygenase 3	15	15	15	3	plastid
AT1G63000	nucleotide-rhamnose synthase/epimerase-reductase	11	11	11	2	cytosol
AT1G63940	monodehydroascorbate reductase 6	63	60	56	3	plastid
AT1G64190	6-phosphogluconate dehydrogenase family protein	8	8	8	3	plastid
AT1G65860	flavin-monooxygenase glucosinolate S-oxygenase 1	6	6	6	2	cytosol
AT1G65930	cytosolic NADP+-dependent isocitrate dehydrogenase	100	98	79	3	cytosol
AT1G65960	glutamate decarboxylase 2	82	82	41	3	cytosol
AT1G67090	ribulose bisphosphate carboxylase small chain 1A	186	153	32	2	plastid
AT1G68010	hydroxypyruvate reductase	36	32	10	2	peroxisome
AT1G68560	alpha-xylosidase 1	6	6	6	2	extracellular
AT1G69740	Aldolase superfamily protein	15	14	6	2	plastid
AT1G70410	beta carbonic anhydrase 4	30	30	28	3	cytosol
AT1G70730	Phosphoglucomutase/phosphomannomutase family protein	9	7	7	3	cytosol
AT1G70830	MLP-like protein 28	18	18	18	3	cytosol
AT1G72150	PATELLIN 1	97	97	36	3	plasma membrane
AT1G72370	40s ribosomal protein SA	60	60	37	3	cytosol
AT1G73600	S-adenosyl-L-methionine-dependent methyltransferases superfamily protein	22	22	22	3	cytosol
AT1G74090	desulfo-glucosinolate sulfotransferase 18	20	20	20	3	cytosol
AT1G74100	sulfotransferase 16	13	13	13	3	cytosol
AT1G74970	ribosomal protein S9	98	97	10	3	plastid
AT1G75280	NmrA-like negative transcriptional regulator family protein	12	12	12	3	cytosol
AT1G76010	Alba DNA/RNA-binding protein	14	14	8	3	nucleus
AT1G78300	general regulatory factor 2	19	19	14	3	cytosol
AT1G78370	glutathione S-transferase TAU 20	51	48	48	2	peroxisome
AT1G78380	glutathione S-transferase TAU 19	35	35	19	3	cytosol
AT1G78680	gamma-glutamyl hydrolase 2	10	10	6	3	vacuole
AT1G78830	Curculin-like (mannose-binding) lectin family protein	6	6	6	3	extracellular
AT1G78900	vacuolar ATP synthase subunit A	251	230	121	3	vacuole,golgi
AT1G79550	phosphoglycerate kinase	73	64	48	2	cytosol
AT2G01140	Aldolase superfamily protein	37	37	37	3	plastid
AT2G01250	Ribosomal protein L30/L7 family protein	21	21	5	3	cytosol
AT2G04030	Chaperone protein htpG family protein	98	97	5	2	plastid
AT2G05710	aconitase 3	10	10	10	2	mitochondrion
AT2G05990	NAD(P)-binding Rossmann-fold superfamily protein	6	6	6	2	plastid
AT2G06050	oxophytodienoate-reductase 3	8	8	8	3	peroxisome
AT2G15620	nitrite reductase 1	21	19	18	3	plastid
AT2G18020	Ribosomal protein L2 family	35	35	9	3	cytosol
AT2G19480	nucleosome assembly protein 1;2	42	42	5	2	nucleus
AT2G20260	photosystem I subunit E-2	33	24	5	3	plastid
AT2G20360	NAD(P)-binding Rossmann-fold superfamily protein	11	11	11	3	mitochondrion
AT2G20610	Tyrosine transaminase family protein	60	60	60	3	cytosol
AT2G20890	photosystem II reaction center PSB29 protein	21	19	7	3	plastid
AT2G21170	triosephosphate isomerase	28	22	9	3	plastid
AT2G21330	fructose-bisphosphate aldolase 1	69	62	21	3	plastid
AT2G21390	Coatomer, alpha subunit	5	5	5	3	cytosol
AT2G21620	Adenine nucleotide alpha hydrolases-like superfamily protein	5	5	5	3	cytosol
AT2G21660	cold, circadian rhythm, and rna binding 2	16	11	7	3	nucleus
AT2G24200	Cytosol aminopeptidase family protein	26	26	19	3	cytosol
AT2G24270	aldehyde dehydrogenase 11A3	14	14	14	3	cytosol
AT2G25450	2-oxoglutarate (2OG) and Fe(II)-dependent oxygenase superfamily protein	27	27	27	3	cytosol
AT2G26080	glycine decarboxylase P-protein 2	8	7	7	3	mitochondrion
AT2G27020	20S proteasome alpha subunit G1	47	47	25	3	cytosol,nucleus
AT2G27710	60S acidic ribosomal protein family	22	20	11	3	cytosol
AT2G28000	chaperonin-60alpha	172	150	10	2	plastid
AT2G28740	histone H4	98	83	17	3	nucleus
AT2G29550	tubulin beta-7 chain	6	6	6	3	cytosol
AT2G30860	glutathione S-transferase PHI 9	57	57	54	3	cytosol
AT2G30870	glutathione S-transferase PHI 10	43	42	26	2	cytosol
AT2G30970	aspartate aminotransferase 1	24	24	24	3	mitochondrion
AT2G31790	UDP-Glycosyltransferase superfamily protein	11	11	11	3	plasma membrane
AT2G33040	gamma subunit of Mt ATP synthase	53	53	48	3	mitochondrion
AT2G36530	Enolase	107	99	85	2	cytosol
AT2G36880	methionine adenosyltransferase 3	39	37	31	3	cytosol
AT2G37220	RNA-binding (RRM/RBD/RNP motifs) family protein	95	90	9	2	plastid
AT2G38040	acetyl Co-enzyme a carboxylase carboxyltransferase alpha subunit	6	6	5	3	plastid
AT2G39330	jacalin-related lectin 23	13	13	13	3	cytosol
AT2G39730	rubisco activase	1487	1135	115	2	plastid
AT2G39850	Subtilisin-like serine endopeptidase family protein	91	88	88	2	extracellular
AT2G41530	S-formylglutathione hydrolase	16	16	15	3	cytosol
AT2G41840	Ribosomal protein S5 family protein	31	30	6	3	cytosol
AT2G42590	general regulatory factor 9	16	14	14	3	cytosol
AT2G42600	phosphoenolpyruvate carboxylase 2	48	45	45	3	cytosol
AT2G44060	Late embryogenesis abundant protein, group 2	25	25	12	3	cytosol
AT2G44100	guanosine nucleotide diphosphate dissociation inhibitor 1	7	7	7	3	cytosol
AT2G44160	methylenetetrahydrofolate reductase 2	28	28	28	3	cytosol
AT2G44350	Citrate synthase family protein	6	6	6	3	mitochondrion
AT3G01120	Pyridoxal phosphate (PLP)-dependent transferases superfamily protein	12	12	12	3	plastid
AT3G01500	carbonic anhydrase 1	201	159	6	3	plastid
AT3G01670	unknown protein; BEST Arabidopsis thaliana protein match is: unknown protein (TAIR:AT3G01680.1); Has 121 Blast hits to 111 proteins in 12 species: Archae - 0; Bacteria - 0; Metazoa - 0; Fungi - 0; Plants - 121; Viruses - 0; Other Eukaryotes - 0 (source: N	45	45	45	3	cytosol
AT3G01680	CONTAINS InterPro DOMAIN/s: Mediator complex subunit Med28 (InterPro:IPR021640); BEST Arabidopsis thaliana protein match is: unknown protein (TAIR:AT3G01670.1); Has 122 Blast hits to 112 proteins in 13 species: Archae - 0; Bacteria - 0; Metazoa - 0; Fungi	27	27	27	3	cytosol
AT3G02090	Insulinase (Peptidase family M16) protein	29	29	29	3	mitochondrion
AT3G02360	6-phosphogluconate dehydrogenase family protein	8	8	7	3	peroxisome
AT3G02520	general regulatory factor 7	6	6	6	3	plasma membrane
AT3G03250	UDP-GLUCOSE PYROPHOSPHORYLASE 1	25	22	13	3	cytosol
AT3G03780	methionine synthase 2	84	84	82	3	cytosol
AT3G03960	TCP-1/cpn60 chaperonin family protein	10	10	10	3	cytosol
AT3G04790	Ribose 5-phosphate isomerase, type A protein	15	14	8	3	plastid
AT3G04840	Ribosomal protein S3Ae	60	60	14	3	cytosol
AT3G05560	Ribosomal L22e protein family	31	26	9	3	cytosol
AT3G05900	neurofilament protein-related	44	44	16	2	nucleus
AT3G07420	asparaginyl-tRNA synthetase 2	9	9	9	3	cytosol
AT3G08580	ADP/ATP carrier 1	32	26	18	3	mitochondrion
AT3G09200	Ribosomal protein L10 family protein	30	30	15	3	cytosol
AT3G09440	Heat shock protein 70 (Hsp 70) family protein	56	52	39	3	cytosol
AT3G09630	Ribosomal protein L4/L1 family	98	98	10	3	cytosol
AT3G10090	Nucleic acid-binding, OB-fold-like protein	12	12	9	3	cytosol
AT3G10920	manganese superoxide dismutase 1	23	21	16	3	mitochondrion
AT3G11130	Clathrin, heavy chain	17	17	17	3	plasma membrane
AT3G11630	Thioredoxin superfamily protein	36	35	11	3	plastid
AT3G11770	Polynucleotidyl transferase, ribonuclease H-like superfamily protein	29	29	8	2	cytosol
AT3G11830	TCP-1/cpn60 chaperonin family protein	10	10	10	3	cytosol
AT3G12780	phosphoglycerate kinase 1	281	231	36	3	plastid
AT3G13920	eukaryotic translation initiation factor 4A1	12	12	8	3	cytosol
AT3G13930	Dihydrolipoamide acetyltransferase, long form protein	17	17	15	3	mitochondrion
AT3G14310	pectin methylesterase 3	35	34	29	2	extracellular
AT3G14415	Aldolase-type TIM barrel family protein	36	32	6	3	peroxisome
AT3G14990	Class I glutamine amidotransferase-like superfamily protein	45	43	43	2	cytosol
AT3G15730	phospholipase D alpha 1	152	149	73	2	cytosol
AT3G16470	Mannose-binding lectin superfamily protein	77	77	42	3	cytosol
AT3G16640	translationally controlled tumor protein	28	28	18	3	cytosol
AT3G17390	S-adenosylmethionine synthetase family protein	97	97	37	3	nucleus,plasma membrane
AT3G19710	branched-chain aminotransferase4	62	62	62	3	cytosol
AT3G20050	T-complex protein 1 alpha subunit	21	21	21	3	cytosol
AT3G20390	endoribonuclease L-PSP family protein	33	33	33	3	plastid
AT3G20820	Leucine-rich repeat (LRR) family protein	9	9	9	3	extracellular
AT3G22110	20S proteasome alpha subunit C1	28	28	7	3	cytosol,nucleus
AT3G22890	ATP sulfurylase 1	40	39	39	3	plastid
AT3G22960	Pyruvate kinase family protein	13	13	13	3	plastid
AT3G23400	Plastid-lipid associated protein PAP / fibrillin family protein	91	80	19	3	plastid
AT3G23810	S-adenosyl-l-homocysteine (SAH) hydrolase 2	44	44	14	3	cytosol
AT3G25860	2-oxoacid dehydrogenases acyltransferase family protein	8	7	5	3	plastid
AT3G26650	glyceraldehyde 3-phosphate dehydrogenase A subunit	146	112	24	3	plastid
AT3G29320	Glycosyl transferase, family 35	8	8	7	3	plastid
AT3G42050	vacuolar ATP synthase subunit H family protein	13	13	6	3	vacuole,golgi
AT3G43600	aldehyde oxidase 2	45	45	7	3	cytosol
AT3G45930	Histone superfamily protein	98	83	17	3	nucleus
AT3G46320	Histone superfamily protein	98	83	17	3	nucleus
AT3G47470	light-harvesting chlorophyll-protein complex I subunit A4	269	193	7	3	plastid
AT3G47520	malate dehydrogenase	29	27	23	3	plastid
AT3G47800	Galactose mutarotase-like superfamily protein	6	6	6	3	extracellular
AT3G48990	AMP-dependent synthetase and ligase family protein	6	6	6	2	peroxisome
AT3G49010	breast basic conserved 1	36	33	14	3	cytosol
AT3G49680	branched-chain aminotransferase 3	14	14	14	3	plastid
AT3G49910	Translation protein SH3-like family protein	51	49	11	3	cytosol
AT3G52380	chloroplast RNA-binding protein 33	88	86	9	2	plastid
AT3G52500	Eukaryotic aspartyl protease family protein	41	41	6	3	extracellular
AT3G52880	monodehydroascorbate reductase 1	59	59	46	3	peroxisome
AT3G52930	Aldolase superfamily protein	62	57	45	3	cytosol
AT3G53730	Histone superfamily protein	98	83	17	3	nucleus
AT3G53990	Adenine nucleotide alpha hydrolases-like superfamily protein	8	8	8	2	cytosol,plasma membrane
AT3G54400	Eukaryotic aspartyl protease family protein	11	11	11	3	extracellular
AT3G54600	Class I glutamine amidotransferase-like superfamily protein	30	29	28	2	plasma membrane
AT3G55440	triosephosphate isomerase	87	72	36	3	cytosol
AT3G55800	sedoheptulose-bisphosphatase	31	23	11	3	plastid
AT3G57610	adenylosuccinate synthase	6	6	6	3	plastid
AT3G58610	ketol-acid reductoisomerase	46	44	31	3	plastid
AT3G58730	vacuolar ATP synthase subunit D (VATD) / V-ATPase D subunit / vacuolar proton pump D subunit (VATPD)	5	5	5	2	vacuole,golgi
AT3G59760	O-acetylserine (thiol) lyase isoform C	10	10	10	2	mitochondrion
AT3G59970	methylenetetrahydrofolate reductase 1	65	65	63	3	cytosol
AT3G60750	Transketolase	258	236	54	3	plastid
AT3G60820	N-terminal nucleophile aminohydrolases (Ntn hydrolases) superfamily protein	56	56	19	3	cytosol,nucleus
AT3G61440	cysteine synthase C1	13	13	8	3	mitochondrion
AT3G62030	rotamase CYP 4	69	57	7	2	plastid
AT4G03280	photosynthetic electron transfer C	93	72	7	3	plastid
AT4G04640	ATPase, F1 complex, gamma subunit protein	414	309	41	3	plastid
AT4G09000	general regulatory factor 1	50	50	36	3	cytosol
AT4G09010	ascorbate peroxidase 4	23	23	15	3	plastid
AT4G09320	Nucleoside diphosphate kinase family protein	33	28	18	3	cytosol
AT4G09650	ATP synthase delta-subunit gene	141	115	25	3	plastid
AT4G09800	S18 ribosomal protein	45	43	16	3	cytosol
AT4G10340	light harvesting complex of photosystem II 5	422	292	5	2	plastid
AT4G11010	nucleoside diphosphate kinase 3	15	15	6	3	mitochondrion
AT4G13430	isopropyl malate isomerase large subunit 1	39	39	39	3	plastid
AT4G13930	serine hydroxymethyltransferase 4	92	91	71	3	cytosol
AT4G13940	S-adenosyl-L-homocysteine hydrolase	101	94	47	2	cytosol
AT4G14040	selenium-binding protein 2	33	33	33	3	cytosol
AT4G14880	O-acetylserine (thiol) lyase (OAS-TL) isoform A1	9	8	8	2	cytosol
AT4G20360	RAB GTPase homolog E1B	468	375	45	3	plastid
AT4G20890	tubulin beta-9 chain	5	5	5	3	cytosol
AT4G21650	Subtilase family protein	36	36	36	3	extracellular
AT4G22670	HSP70-interacting protein 1	10	10	10	3	cytosol
AT4G23100	glutamate-cysteine ligase	35	35	35	3	plastid
AT4G24190	Chaperone protein htpG family protein	118	118	79	3	endoplasmic reticulum
AT4G24770	31-kDa RNA binding protein	192	185	19	3	plastid
AT4G24820	26S proteasome, regulatory subunit Rpn7;Proteasome component (PCI) domain	10	10	10	3	cytosol,nucleus
AT4G24830	arginosuccinate synthase family	31	31	31	3	plastid
AT4G26970	aconitase 2	15	13	13	3	mitochondrion
AT4G27090	Ribosomal protein L14	29	27	10	2	cytosol
AT4G27440	protochlorophyllide oxidoreductase B	36	32	8	3	plastid
AT4G27520	early nodulin-like protein 2	55	54	7	2	plasma membrane
AT4G28750	Photosystem I reaction centre subunit IV / PsaE protein	69	51	17	3	plastid
AT4G30530	Class I glutamine amidotransferase-like superfamily protein	33	33	24	3	cytosol,peroxisome
AT4G31300	N-terminal nucleophile aminohydrolases (Ntn hydrolases) superfamily protein	41	41	19	3	cytosol,nucleus
AT4G31990	aspartate aminotransferase 5	17	16	16	3	plastid
AT4G32470	Cytochrome bd ubiquinol oxidase, 14kDa subunit	9	9	9	3	mitochondrion
AT4G33010	glycine decarboxylase P-protein 1	54	41	8	3	mitochondrion
AT4G33090	aminopeptidase M1	5	5	5	2	cytosol
AT4G33420	Peroxidase superfamily protein	9	9	9	3	extracellular,plasma membrane
AT4G34050	S-adenosyl-L-methionine-dependent methyltransferases superfamily protein	19	19	19	3	cytosol
AT4G34200	D-3-phosphoglycerate dehydrogenase	17	16	16	3	plastid
AT4G34450	coatomer gamma-2 subunit, putative / gamma-2 coat protein, putative / gamma-2 COP, putative	22	22	22	3	cytosol
AT4G34670	Ribosomal protein S3Ae	34	34	6	3	cytosol
AT4G35260	isocitrate dehydrogenase 1	5	5	5	3	mitochondrion
AT4G35630	phosphoserine aminotransferase	10	10	10	3	plastid
AT4G37870	phosphoenolpyruvate carboxykinase 1	5	5	5	2	cytosol
AT4G37930	serine transhydroxymethyltransferase 1	149	121	23	3	mitochondrion
AT4G38970	fructose-bisphosphate aldolase 2	102	99	45	3	plastid
AT4G39260	cold, circadian rhythm, and RNA binding 1	17	13	7	2	nucleus
AT5G02500	heat shock cognate protein 70-1	50	49	37	3	cytosol
AT5G02790	Glutathione S-transferase family protein	12	12	12	3	cytosol
AT5G02870	Ribosomal protein L4/L1 family	80	79	16	3	cytosol
AT5G03290	isocitrate dehydrogenase V	7	7	7	3	mitochondrion
AT5G03850	Nucleic acid-binding, OB-fold-like protein	12	12	9	3	cytosol
AT5G04140	glutamate synthase 1	39	26	22	3	plastid
AT5G04230	phenyl alanine ammonia-lyase 3	5	5	5	3	cytosol,plasma membrane
AT5G04590	sulfite reductase	85	85	85	3	plastid
AT5G06870	polygalacturonase inhibiting protein 2	16	16	16	3	extracellular
AT5G07030	Eukaryotic aspartyl protease family protein	43	43	43	3	extracellular
AT5G07350	TUDOR-SN protein 1	5	5	5	3	nucleus
AT5G07440	glutamate dehydrogenase 2	63	61	10	3	mitochondrion
AT5G08530	51 kDa subunit of complex I	21	21	21	3	mitochondrion
AT5G09650	pyrophosphorylase 6	6	6	6	2	plastid
AT5G09810	actin 7	41	39	35	3	cytosol
AT5G10450	G-box regulating factor 6	13	13	13	3	nucleus
AT5G11170	DEAD/DEAH box RNA helicase family protein	13	13	12	3	nucleus
AT5G11200	DEAD/DEAH box RNA helicase family protein	13	13	12	3	nucleus
AT5G11670	NADP-malic enzyme 2	30	30	19	3	cytosol
AT5G12040	Nitrilase/cyanide hydratase and apolipoprotein N-acyltransferase family protein	9	9	9	3	plastid
AT5G12250	beta-6 tubulin	19	19	19	3	cytosol
AT5G13420	Aldolase-type TIM barrel family protein	36	36	36	3	plastid
AT5G13450	delta subunit of Mt ATP synthase	15	15	15	3	mitochondrion
AT5G14200	isopropylmalate dehydrogenase 1	80	80	80	3	plastid
AT5G14780	formate dehydrogenase	47	47	28	3	mitochondrion
AT5G16050	general regulatory factor 5	8	8	6	3	cytosol
AT5G16130	Ribosomal protein S7e family protein	26	26	7	3	cytosol
AT5G16550	unknown protein; Has 30201 Blast hits to 17322 proteins in 780 species: Archae - 12; Bacteria - 1396; Metazoa - 17338; Fungi - 3422; Plants - 5037; Viruses - 0; Other Eukaryotes - 2996 (source: NCBI BLink).	6	6	6	3	endoplasmic reticulum
AT5G19550	aspartate aminotransferase 2	24	22	22	3	cytosol
AT5G19770	tubulin alpha-3	35	35	19	3	cytosol
AT5G19780	tubulin alpha-5	35	35	19	3	cytosol
AT5G20010	RAS-related nuclear protein-1	7	7	7	3	cytosol
AT5G20290	Ribosomal protein S8e family protein	107	104	22	3	cytosol,nucleus
AT5G20630	germin 3	33	22	11	2	extracellular
AT5G20830	sucrose synthase 1	10	10	10	2	cytosol
AT5G20890	TCP-1/cpn60 chaperonin family protein	6	6	6	3	cytosol
AT5G20920	eukaryotic translation initiation factor 2 beta subunit	5	5	5	3	cytosol
AT5G22580	Stress responsive A/B Barrel Domain	12	12	8	3	cytosol
AT5G23010	methylthioalkylmalate synthase 1	69	69	69	3	plastid
AT5G23540	Mov34/MPN/PAD-1 family protein	9	9	9	3	cytosol,nucleus
AT5G25754	RNA polymerase I-associated factor PAF67	6	6	6	3	cytosol
AT5G25757	RNA polymerase I-associated factor PAF67	6	6	6	3	cytosol
AT5G25980	glucoside glucohydrolase 2	100	99	41	3	vacuole
AT5G26000	thioglucoside glucohydrolase 1	236	225	23	3	vacuole
AT5G27380	glutathione synthetase 2	9	9	6	2	cytosol,plastid
AT5G27770	Ribosomal L22e protein family	14	13	7	2	cytosol
AT5G35360	acetyl Co-enzyme a carboxylase biotin carboxylase subunit	16	16	14	3	plastid
AT5G35630	glutamine synthetase 2	141	132	25	3	plastid
AT5G36880	acetyl-CoA synthetase	15	15	15	3	plastid
AT5G37510	NADH-ubiquinone dehydrogenase, mitochondrial, putative	11	11	11	2	mitochondrion
AT5G38430	Ribulose bisphosphate carboxylase (small chain) family protein	69	66	6	2	plastid
AT5G38480	general regulatory factor 3	13	13	10	2	cytosol
AT5G39570	FUNCTIONS IN: molecular_function unknown; INVOLVED IN: biological_process unknown; LOCATED IN: cytosol, nucleus; EXPRESSED IN: 25 plant structures; EXPRESSED DURING: 14 growth stages; BEST Arabidopsis thaliana protein match is: glycine-rich protein (TAIR:	37	36	10	2	plasma membrane
AT5G41520	RNA binding Plectin/S10 domain-containing protein	9	9	8	2	cytosol
AT5G41670	6-phosphogluconate dehydrogenase family protein	16	16	16	3	mitochondrion
AT5G42650	allene oxide synthase	70	59	16	3	plastid
AT5G42980	thioredoxin 3	16	16	10	3	cytosol
AT5G43830	Aluminium induced protein with YGL and LRDR motifs	13	12	10	2	cytosol
AT5G43940	GroES-like zinc-binding dehydrogenase family protein	30	30	25	3	cytosol
AT5G44720	Molybdenum cofactor sulfurase family protein	18	18	18	3	cytosol
AT5G50250	chloroplast RNA-binding protein 31B	46	46	5	2	plastid
AT5G50850	Transketolase family protein	29	28	28	3	mitochondrion
AT5G50920	CLPC homologue 1	127	107	6	2	plastid
AT5G53480	ARM repeat superfamily protein	5	5	5	3	cytosol,plastid,nucleus
AT5G54160	O-methyltransferase 1	8	8	8	3	cytosol
AT5G54500	flavodoxin-like quinone reductase 1	6	6	6	3	plasma membrane
AT5G54770	thiazole biosynthetic enzyme, chloroplast (ARA6) (THI1) (THI4)	24	17	9	3	plastid
AT5G54960	pyruvate decarboxylase-2	8	8	8	3	cytosol
AT5G56030	heat shock protein 81-2	13	11	9	3	cytosol,nucleus
AT5G56360	calmodulin-binding protein	5	5	5	3	endoplasmic reticulum
AT5G57290	60S acidic ribosomal protein family	20	20	8	3	cytosol
AT5G58290	regulatory particle triple-A ATPase 3	10	10	5	3	cytosol,nucleus
AT5G58330	lactate/malate dehydrogenase family protein	20	20	20	3	plastid
AT5G58710	rotamase CYP 7	5	5	5	2	endoplasmic reticulum
AT5G59690	Histone superfamily protein	98	83	17	3	nucleus
AT5G59850	Ribosomal protein S8 family protein	7	6	5	3	cytosol
AT5G59970	Histone superfamily protein	98	83	17	3	nucleus
AT5G60390	GTP binding Elongation factor Tu family protein	256	229	102	2	cytosol
AT5G62690	tubulin beta chain 2	36	36	29	3	cytosol
AT5G62700	tubulin beta chain 3	36	36	29	3	cytosol
AT5G66190	ferredoxin-NADP(+)-oxidoreductase 1	251	230	18	3	plastid
AT5G66760	succinate dehydrogenase 1-1	12	12	12	3	mitochondrion
AT5G67150	HXXXD-type acyl-transferase family protein	9	9	9	2	cytosol
ATCG00130	ATPase, F0 complex, subunit B/B', bacterial/chloroplast	204	150	11	3	plastid
ATCG00470	ATP synthase epsilon chain	190	143	19	3	plastid
ATCG00480	ATP synthase subunit beta	1642	1262	240	3	plastid
ATCG00830	ribosomal protein L2	137	132	5	3	plastid
ATCG01060	iron-sulfur cluster binding;electron carriers;4 iron, 4 sulfur cluster binding	174	139	19	3	plastid
ATCG01310	ribosomal protein L2	137	132	5	3	plastid
ATMG00070	NADH dehydrogenase subunit 9	6	6	6	2	mitochondrion
ATMG00510	NADH dehydrogenase subunit 7	21	21	21	3	mitochondrion

## Sheet: ubiquitylated_mesophyll
Supplemental Data 4 - worksheet ubiquitylated_mesophyll: Accepted ubiquitylated proteins in the mesophyll. The column 'spec_total' gives the total number of spectra assigned to this protein in controls and in the affinity enrichment in all tissue protein extracts, the column 'spec_enrichment' the number of spectra for this protein in the affinity enrichment samples of all tissue protein extracts,…
agi	Description	spec_total	spec_enrichment	spec_mes_enrichment	index_mes	Location_SUBAcon
AT1G02780	Ribosomal protein L19e family protein	66	64	56	2	cytosol
AT1G03600	photosystem II family protein	10	9	9	2	plastid
AT1G04480	Ribosomal protein L14p/L23e family protein	39	39	37	3	cytosol,nucleus
AT1G05190	Ribosomal protein L6 family	66	63	63	2	plastid
AT1G07320	ribosomal protein L4	105	95	95	2	plastid
AT1G08520	ALBINA 1	35	35	35	2	plastid
AT1G09210	calreticulin 1b	13	13	5	2	endoplasmic reticulum
AT1G10760	Pyruvate phosphate dikinase, PEP/pyruvate binding domain	27	27	23	2	plastid
AT1G11860	Glycine cleavage T-protein family	144	130	88	2	mitochondrion
AT1G12900	glyceraldehyde 3-phosphate dehydrogenase A subunit 2	50	43	36	2	plastid
AT1G14345	NAD(P)-linked oxidoreductase superfamily protein	5	5	5	3	plastid
AT1G17220	Translation initiation factor 2, small GTP-binding protein	58	58	58	2	plastid
AT1G18540	Ribosomal protein L6 family protein	11	11	8	3	cytosol
AT1G20620	catalase 3	292	275	30	2	peroxisome
AT1G22780	Ribosomal protein S13/S18 family	45	43	27	2	cytosol
AT1G27400	Ribosomal protein L22p/L17e family protein	11	11	8	3	cytosol,plastid,nucleus
AT1G32990	plastid ribosomal protein l11	24	23	23	2	plastid
AT1G34030	Ribosomal protein S13/S18 family	45	43	27	2	cytosol
AT1G35680	Ribosomal protein L21	46	43	41	2	plastid
AT1G42960	expressed protein localized to the inner membrane of the chloroplast.	16	16	8	2	plastid
AT1G43170	ribosomal protein 1	107	105	88	2	cytosol
AT1G47128	Granulin repeat cysteine protease family protein	106	106	33	3	extracellular
AT1G48350	Ribosomal L18p/L5e family protein	28	28	28	3	plastid
AT1G48610	AT hook motif-containing protein	24	24	24	2	nucleus
AT1G48830	Ribosomal protein S7e family protein	12	12	5	3	cytosol
AT1G55480	protein containing PDZ domain, a K-box domain, and a TPR region	25	25	25	2	plastid
AT1G56340	calreticulin 1a	21	21	14	2	endoplasmic reticulum
AT1G64770	NDH-dependent cyclic electron flow 1	9	8	8	2	plastid
AT1G69830	alpha-amylase-like 3	5	5	5	2	plastid
AT1G72370	40s ribosomal protein SA	60	60	6	3	cytosol
AT1G74230	glycine-rich RNA-binding protein 5	5	5	5	2	mitochondrion
AT1G74470	Pyridine nucleotide-disulphide oxidoreductase family protein	88	77	73	2	plastid
AT1G74970	ribosomal protein S9	98	97	87	2	plastid
AT1G75350	Ribosomal protein L31	47	47	47	2	plastid
AT1G76010	Alba DNA/RNA-binding protein	14	14	6	2	nucleus
AT1G78630	Ribosomal protein L13 family protein	13	13	13	3	plastid
AT1G79850	ribosomal protein S17	62	62	62	3	plastid
AT1G80480	plastid transcriptionally active 17	8	8	8	2	plastid
AT2G01250	Ribosomal protein L30/L7 family protein	21	21	16	3	cytosol
AT2G04030	Chaperone protein htpG family protein	98	97	91	2	plastid
AT2G05620	proton gradient regulation 5	8	8	8	2	plastid
AT2G18020	Ribosomal protein L2 family	35	35	26	3	cytosol
AT2G19480	nucleosome assembly protein 1;2	42	42	37	2	nucleus
AT2G19730	Ribosomal L28e protein family	6	6	6	2	cytosol
AT2G19750	Ribosomal protein S30 family protein	7	7	7	2	cytosol,nucleus
AT2G20450	Ribosomal protein L14	5	5	5	2	cytosol
AT2G20890	photosystem II reaction center PSB29 protein	21	19	11	2	plastid
AT2G21580	Ribosomal protein S25 family protein	8	8	8	3	cytosol,nucleus
AT2G24060	Translation initiation factor 3 protein	7	7	7	2	plastid
AT2G24090	Ribosomal protein L35	13	13	13	2	plastid
AT2G27530	Ribosomal protein L1p/L10e family	12	12	12	3	cytosol
AT2G30620	winged-helix DNA-binding transcription factor family protein	20	20	20	2	nucleus
AT2G33370	Ribosomal protein L14p/L23e family protein	39	39	37	3	cytosol,nucleus
AT2G33800	Ribosomal protein S5 family protein	101	97	94	2	plastid
AT2G35410	RNA-binding (RRM/RBD/RNP motifs) family protein	18	18	18	2	plastid
AT2G35490	Plastid-lipid associated protein PAP / fibrillin family protein	49	49	47	2	plastid
AT2G38140	plastid-specific ribosomal protein 4	9	9	9	2	plastid
AT2G39470	PsbP-like protein 2	7	7	7	2	plastid
AT2G41680	NADPH-dependent thioredoxin reductase C	44	44	13	2	plastid
AT2G41840	Ribosomal protein S5 family protein	31	30	24	2	cytosol
AT2G43030	Ribosomal protein L3 family protein	73	68	68	2	plastid
AT2G44060	Late embryogenesis abundant protein, group 2	25	25	6	2	cytosol
AT2G46820	photosystem I P subunit	21	18	15	2	plastid
AT2G47450	chloroplast signal recognition particle component (CAO)	32	32	32	2	plastid
AT2G47610	Ribosomal protein L7Ae/L30e/S12e/Gadd45 family protein	23	23	22	3	cytosol
AT2G47640	Small nuclear ribonucleoprotein family protein	8	8	5	3	nucleus
AT3G04400	Ribosomal protein L14p/L23e family protein	39	39	37	3	cytosol,nucleus
AT3G04840	Ribosomal protein S3Ae	60	60	46	3	cytosol
AT3G04920	Ribosomal protein S24e family protein	23	22	20	2	cytosol
AT3G05590	ribosomal protein L18	5	5	5	3	cytosol
AT3G09200	Ribosomal protein L10 family protein	30	30	15	3	cytosol
AT3G09630	Ribosomal protein L4/L1 family	98	98	88	3	cytosol
AT3G11510	Ribosomal protein S11 family protein	12	12	12	3	cytosol
AT3G11630	Thioredoxin superfamily protein	36	35	13	2	plastid
AT3G11770	Polynucleotidyl transferase, ribonuclease H-like superfamily protein	29	29	9	3	cytosol
AT3G14067	Subtilase family protein	57	57	15	2	vacuole
AT3G18890	NAD(P)-binding Rossmann-fold superfamily protein	19	19	19	3	plastid
AT3G22110	20S proteasome alpha subunit C1	28	28	5	2	cytosol,nucleus
AT3G23390	Zinc-binding ribosomal protein family protein	8	8	8	3	cytosol
AT3G23400	Plastid-lipid associated protein PAP / fibrillin family protein	91	80	55	2	plastid
AT3G24830	Ribosomal protein L13 family protein	32	31	29	2	cytosol
AT3G25520	ribosomal protein L5	9	9	9	3	cytosol
AT3G25760	allene oxide cyclase 1	6	6	6	2	plastid
AT3G25770	allene oxide cyclase 2	18	17	17	2	plastid
AT3G27160	Ribosomal protein S21 family protein	13	13	13	2	plastid
AT3G44890	ribosomal protein L9	21	21	19	2	plastid
AT3G49010	breast basic conserved 1	36	33	19	2	cytosol
AT3G49910	Translation protein SH3-like family protein	51	49	36	2	cytosol
AT3G54050	high cyclic electron flow 1	33	32	27	2	plastid
AT3G56910	plastid-specific 50S ribosomal protein 5	10	10	10	2	plastid
AT3G60770	Ribosomal protein S13/S15	5	5	5	2	cytosol
AT3G60820	N-terminal nucleophile aminohydrolases (Ntn hydrolases) superfamily protein	56	56	7	2	cytosol,nucleus
AT3G61470	photosystem I light harvesting complex gene 2	110	101	93	2	plastid
AT3G62840	Small nuclear ribonucleoprotein family protein	8	8	5	3	nucleus
AT3G62870	Ribosomal protein L7Ae/L30e/S12e/Gadd45 family protein	20	20	18	3	cytosol
AT3G63490	Ribosomal protein L1p/L10e family	139	134	131	2	plastid
AT4G00100	ribosomal protein S13A	11	11	10	2	cytosol
AT4G01310	Ribosomal L5P family protein	164	160	157	2	plastid
AT4G02510	translocon at the outer envelope membrane of chloroplasts 159	15	15	15	2	plastid
AT4G04020	fibrillin	5	5	5	2	plastid
AT4G09010	ascorbate peroxidase 4	23	23	6	2	plastid
AT4G09040	RNA-binding (RRM/RBD/RNP motifs) family protein	32	32	32	2	plastid
AT4G09800	S18 ribosomal protein	45	43	27	2	cytosol
AT4G10750	Phosphoenolpyruvate carboxylase family protein	7	7	7	2	plastid
AT4G14320	Zinc-binding ribosomal protein family protein	8	8	8	3	cytosol
AT4G15000	Ribosomal L27e protein family	12	11	10	2	cytosol
AT4G15545	unknown protein; BEST Arabidopsis thaliana protein match is: unknown protein (TAIR:AT1G16520.1); Has 30201 Blast hits to 17322 proteins in 780 species: Archae - 12; Bacteria - 1396; Metazoa - 17338; Fungi - 3422; Plants - 5037; Viruses - 0; Other Eukaryot	26	26	26	2	nucleus
AT4G18100	Ribosomal protein L32e	24	24	24	3	cytosol
AT4G22890	PGR5-LIKE A	21	21	21	3	plastid
AT4G24190	Chaperone protein htpG family protein	118	118	39	2	endoplasmic reticulum
AT4G27090	Ribosomal protein L14	29	27	11	3	cytosol
AT4G27440	protochlorophyllide oxidoreductase B	36	32	20	2	plastid
AT4G29390	Ribosomal protein S30 family protein	7	7	7	2	cytosol,nucleus
AT4G30690	Translation initiation factor 3 protein	21	21	21	2	plastid
AT4G31700	ribosomal protein S6	36	35	32	2	cytosol
AT4G34620	small subunit ribosomal protein 16	5	5	5	2	plastid
AT4G34670	Ribosomal protein S3Ae	34	34	28	3	cytosol
AT4G35250	NAD(P)-binding Rossmann-fold superfamily protein	34	29	27	2	plastid
AT4G36130	Ribosomal protein L2 family	5	5	5	2	cytosol
AT4G39710	FK506-binding protein 16-2	6	6	6	2	plastid
AT5G02450	Ribosomal protein L36e family protein	6	6	6	3	cytosol
AT5G02870	Ribosomal protein L4/L1 family	80	79	63	2	cytosol
AT5G08650	Small GTP-binding protein	7	7	7	2	plastid
AT5G10360	Ribosomal protein S6e	7	7	7	3	cytosol
AT5G13120	cyclophilin 20-2	7	7	5	2	plastid
AT5G13510	Ribosomal protein L10 family protein	10	10	10	3	plastid
AT5G14320	Ribosomal protein S13/S18 family	77	77	77	3	plastid
AT5G14740	carbonic anhydrase 2	93	85	70	2	plastid
AT5G14780	formate dehydrogenase	47	47	6	2	mitochondrion
AT5G15090	voltage dependent anion channel 3	9	9	9	2	mitochondrion
AT5G16130	Ribosomal protein S7e family protein	26	26	19	3	cytosol
AT5G17710	Co-chaperone GrpE family protein	48	48	45	2	plastid
AT5G19770	tubulin alpha-3	35	35	10	2	cytosol
AT5G19780	tubulin alpha-5	35	35	10	2	cytosol
AT5G20290	Ribosomal protein S8e family protein	107	104	82	2	cytosol,nucleus
AT5G24490	30S ribosomal protein, putative	14	14	14	2	plastid
AT5G24770	vegetative storage protein 2	11	11	11	2	extracellular
AT5G24780	vegetative storage protein 1	16	16	14	3	extracellular
AT5G25980	glucoside glucohydrolase 2	100	99	54	2	vacuole
AT5G26000	thioglucoside glucohydrolase 1	236	225	30	2	vacuole
AT5G26742	DEAD box RNA helicase (RH3)	15	14	14	2	plastid
AT5G27770	Ribosomal L22e protein family	14	13	6	2	cytosol
AT5G28060	Ribosomal protein S24e family protein	17	17	16	3	cytosol
AT5G30510	ribosomal protein S1	121	108	108	2	plastid
AT5G35630	glutamine synthetase 2	141	132	64	2	plastid
AT5G39570	FUNCTIONS IN: molecular_function unknown; INVOLVED IN: biological_process unknown; LOCATED IN: cytosol, nucleus; EXPRESSED IN: 25 plant structures; EXPRESSED DURING: 14 growth stages; BEST Arabidopsis thaliana protein match is: glycine-rich protein (TAIR:	37	36	26	2	plasma membrane
AT5G40950	ribosomal protein large subunit 27	27	27	27	3	plastid
AT5G41790	COP1-interactive protein 1	98	98	98	2	cytosol,cytoskeleton
AT5G45390	CLP protease P4	12	12	9	2	plastid
AT5G46430	Ribosomal protein L32e	10	10	10	3	cytosol
AT5G47190	Ribosomal protein L19 family protein	5	5	5	3	plastid
AT5G48760	Ribosomal protein L13 family protein	6	6	6	3	cytosol
AT5G50250	chloroplast RNA-binding protein 31B	46	46	27	2	plastid
AT5G53490	Tetratricopeptide repeat (TPR)-like superfamily protein	6	6	6	2	plastid
AT5G54600	Translation protein SH3-like family protein	9	9	9	2	plastid
AT5G56670	Ribosomal protein S30 family protein	7	7	7	2	cytosol,nucleus
AT5G57290	60S acidic ribosomal protein family	20	20	12	3	cytosol
AT5G60640	PDI-like 1-4	22	22	12	2	endoplasmic reticulum
AT5G61790	calnexin 1	11	11	11	2	endoplasmic reticulum
AT5G62690	tubulin beta chain 2	36	36	7	2	cytosol
AT5G62700	tubulin beta chain 3	36	36	7	2	cytosol
AT5G65220	Ribosomal L29 family protein	56	51	49	2	plastid
AT5G66190	ferredoxin-NADP(+)-oxidoreductase 1	251	230	180	2	plastid
ATCG00160	ribosomal protein S2	5	5	5	2	plastid
ATCG00380	chloroplast ribosomal protein S4	56	54	54	2	plastid
ATCG00660	ribosomal protein L20	16	16	16	3	plastid
ATCG00750	ribosomal protein S11	60	58	57	2	plastid
ATCG00780	ribosomal protein L14	34	32	29	2	plastid
ATCG00800	structural constituent of ribosome	49	46	37	2	plastid
ATCG00810	ribosomal protein L22	27	27	27	3	plastid
ATCG00820	ribosomal protein S19	13	13	13	3	plastid
ATCG00830	ribosomal protein L2	137	132	127	2	plastid
ATCG01110	NAD(P)H dehydrogenase subunit H	22	20	20	2	plastid
ATCG01120	chloroplast ribosomal protein S15	6	6	6	2	plastid
ATCG01310	ribosomal protein L2	137	132	127	2	plastid
