# Supplementary material for: Proteasome targeting of proteins in Arabidopsis leaf mesophyll, epidermal and vascular tissues
Source: Front Plant Sci. 2015 May 28;6:376. doi: 10.3389/fpls.2015.00376 (PMC4446536; doi:10.3389/fpls.2015.00376)
Supplement: Supplementary file 5 [file DataSheet1.ZIP]

Archive with 2 entries (2 files):
- factor_list_215.txt
- Rcode_analysis_cell_types.R
