# Supplementary material for: Proteasome targeting of proteins in Arabidopsis leaf mesophyll, epidermal and vascular tissues
Source: Front Plant Sci. 2015 May 28;6:376. doi: 10.3389/fpls.2015.00376 (PMC4446536; doi:10.3389/fpls.2015.00376)
Supplement: Supplementary file 5 [file DataSheet1.ZIP › factor_list_215.txt]

agi	spec_total	tp	spec_vasc_s1	fact_vasc_s1	spec_vasc_s2	fact_vasc_s2	spec_vasc_s3	fact_vasc_s3	spec_vasc_t1	fact_vasc_t1	spec_vasc_t2	fact_vasc_t2	spec_vasc_t3	fact_vasc_t3	spec_mes_s1	fact_mes_s1	spec_mes_s2	fact_mes_s2	spec_mes_s3	fact_mes_s3	spec_mes_t1	fact_mes_t1	spec_mes_t2	fact_mes_t2	spec_mes_t3	fact_mes_t3	spec_epi_s1	fact_epi_s1	spec_epi_s2	fact_epi_s2	spec_epi_s3	fact_epi_s3	spec_epi_t1	fact_epi_t1	spec_epi_t2	fact_epi_t2	spec_epi_t3	fact_epi_t3
AT1G01090	20	28	0	0	2	0.342633468	1	0.159589454	0	0	1	0.161814425	0	0	2	0.173189304	0	0	1	0.087280264	0	0	0	0	1	0.100316742	3	0.368095448	1	0.125203848	2	0.248922046	4	0.411649709	1	0.124906507	1	0.151521555
AT1G01100	1	6	0	0	0	0	0	0	1	0.594386669	0	0	0	0	0	0	0	0	0	0	0	0	0	0	0	0	0	0	0	0	0	0	0	0	0	0	0	0
AT1G01170	17	8	3	1.614070025	4	2.398434281	2	1.117126182	4	1.783160007	2	1.132700976	2	0.858994878	0	0	0	0	0	0	0	0	0	0	0	0	0	0	0	0	0	0	0	0	0	0	0	0
AT1G01320	4	101	0	0	0	0	0	0	0	0	0	0	0	0	0	0	2	0.050115444	0	0	2	0.055189346	0	0	0	0	0	0	0	0	0	0	0	0	0	0	0	0
AT1G01470	6	10	1	0.430418673	1	0.479686856	0	0	0	0	3	1.359241172	0	0	0	0	0	0	0	0	0	0	0	0	0	0	1	0.343555751	0	0	0	0	0	0	0	0	0	0
AT1G01610	5	43	0	0	0	0	0	0	0	0	0	0	0	0	0	0	0	0	0	0	0	0	0	0	0	0	3	0.239690059	1	0.081528087	1	0.081044387	0	0	0	0	0	0
AT1G01620	2	10	1	0.430418673	0	0	0	0	0	0	1	0.45308039	0	0	0	0	0	0	0	0	0	0	0	0	0	0	0	0	0	0	0	0	0	0	0	0	0	0
AT1G01680	1	18	0	0	0	0	0	0	0	0	1	0.251711328	0	0	0	0	0	0	0	0	0	0	0	0	0	0	0	0	0	0	0	0	0	0	0	0	0	0
AT1G01790	119	70	0	0	0	0	0	0	0	0	0	0	0	0	18	0.623481494	18	0.650784837	26	0.907714746	17	0.676857912	17	0.661250263	20	0.802533936	2	0.098158786	1	0.050081539	0	0	0	0	0	0	0	0
AT1G01800	11	26	0	0	0	0	0	0	0	0	0	0	0	0	0	0	0	0	0	0	0	0	0	0	0	0	3	0.396410483	2	0.269669827	0	0	2	0.221657536	2	0.269029399	2	0.326354119
AT1G01910	1	21	0	0	1	0.228422312	0	0	0	0	0	0	0	0	0	0	0	0	0	0	0	0	0	0	0	0	0	0	0	0	0	0	0	0	0	0	0	0
AT1G01960	1	111	0	0	0	0	0	0	0	0	0	0	0	0	0	0	0	0	0	0	0	0	0	0	1	0.025305124	0	0	0	0	0	0	0	0	0	0	0	0
AT1G02150	3	40	0	0	0	0	0	0	0	0	0	0	0	0	0	0	0	0	2	0.122192369	0	0	0	0	1	0.070221719	0	0	0	0	0	0	0	0	0	0	0	0
AT1G02335	18	13	4	1.324365149	4	1.475959557	1	0.343731133	3	0.822996926	3	1.045570132	3	0.792918349	0	0	0	0	0	0	0	0	0	0	0	0	0	0	0	0	0	0	0	0	0	0	0	0
AT1G02500	1	28	0	0	0	0	0	0	0	0	1	0.161814425	0	0	0	0	0	0	0	0	0	0	0	0	0	0	0	0	0	0	0	0	0	0	0	0	0	0
AT1G02560	11	17	1	0.253187455	2	0.564337477	1	0.262853219	2	0.41956706	0	0	0	0	1	0.142626485	0	0	0	0	0	0	1	0.160164423	2	0.33045515	0	0	0	0	0	0	1	0.169502821	0	0	0	0
AT1G02780	3	8	1	0.538023341	1	0.59960857	0	0	1	0.445790001	0	0	0	0	0	0	0	0	0	0	0	0	0	0	0	0	0	0	0	0	0	0	0	0	0	0	0	0
AT1G02910	2	31	0	0	0	0	0	0	0	0	0	0	0	0	0	0	2	0.163279349	0	0	0	0	0	0	0	0	0	0	0	0	0	0	0	0	0	0	0	0
AT1G02920	11	18	0	0	0	0	0	0	0	0	0	0	0	0	0	0	0	0	0	0	0	0	0	0	0	0	2	0.381728613	4	0.779046169	0	0	5	0.800429991	0	0	0	0
AT1G02930	6	17	0	0	0	0	0	0	0	0	0	0	0	0	0	0	0	0	0	0	0	0	0	0	0	0	2	0.404183237	1	0.206218103	0	0	2	0.339005643	0	0	1	0.249564914
AT1G02950	5	27	0	0	1	0.177661798	0	0	1	0.132085926	1	0.167807552	2	0.254517	0	0	0	0	0	0	0	0	0	0	0	0	0	0	0	0	0	0	0	0	0	0	0	0
AT1G03220	3	28	0	0	0	0	0	0	0	0	0	0	0	0	0	0	0	0	0	0	0	0	0	0	0	0	0	0	0	0	0	0	1	0.102912427	2	0.249813014	0	0
AT1G03475	28	37	0	0	0	0	0	0	0	0	0	0	0	0	3	0.196593264	4	0.273603235	5	0.330249647	3	0.225977999	5	0.367945297	4	0.303661489	0	0	0	0	0	0	0	0	2	0.189047686	2	0.229329921
AT1G03600	89	12	4	1.434728911	5	1.998695234	4	1.489501576	4	1.188773338	3	1.132700976	5	1.43165813	6	1.212325128	8	1.687219949	4	0.814615797	4	0.929020664	6	1.3613976	4	0.936289592	6	1.717778759	6	1.752853881	6	1.742454328	7	1.680902982	4	1.165794066	3	1.060650887
AT1G03630	12	28	0	0	0	0	0	0	0	0	0	0	0	0	0	0	3	0.271160349	3	0.261840792	0	0	0	0	0	0	2	0.245396965	2	0.250407697	0	0	2	0.205824854	0	0	0	0
AT1G03680	34	14	1	0.307441909	1	0.342633468	2	0.638357818	1	0.254737143	0	0	4	0.981708432	3	0.519567912	4	0.723094264	2	0.349121056	1	0.199075856	1	0.194485371	4	0.802533936	2	0.490793931	2	0.500815394	2	0.497844093	2	0.411649709	2	0.499626028	0	0
AT1G03860	16	22	0	0	0	0	0	0	0	0	2	0.411891264	0	0	0	0	0	0	0	0	0	0	0	0	0	0	2	0.31232341	2	0.318700705	3	0.475214816	5	0.654897265	2	0.317943836	0	0
AT1G03870	80	16	4	1.076046683	2	0.59960857	5	1.396407727	5	1.114475004	2	0.566350488	2	0.429497439	0	0	2	0.31635374	1	0.152740462	0	0	0	0	0	0	10	2.147223449	13	2.848387557	15	3.267101866	10	1.80096748	9	1.967277486	0	0
AT1G04170	1	28	0	0	0	0	0	0	0	0	0	0	0	0	0	0	0	0	1	0.087280264	0	0	0	0	0	0	0	0	0	0	0	0	0	0	0	0	0	0
AT1G04250	1	15	0	0	0	0	0	0	0	0	0	0	0	0	0	0	0	0	0	0	0	0	0	0	1	0.187257918	0	0	0	0	0	0	0	0	0	0	0	0
AT1G04410	283	22	26	5.086766142	28	6.105105442	33	6.702757093	35	5.673690932	29	5.972423331	37	5.778692818	5	0.551056876	7	0.805264066	6	0.666503834	0	0	0	0	4	0.510703414	23	3.591719224	20	3.187007056	9	1.42564445	16	2.09567125	3	0.476915754	2	0.385691231
AT1G04420	20	29	0	0	0	0	0	0	0	0	0	0	0	0	2	0.167217259	3	0.261809992	10	0.842705997	0	0	3	0.281668469	2	0.193715088	0	0	0	0	0	0	0	0	0	0	0	0
AT1G04480	7	10	1	0.430418673	2	0.959373712	0	0	0	0	0	0	2	0.687195902	0	0	0	0	0	0	0	0	0	0	0	0	2	0.687111503	0	0	0	0	0	0	0	0	0	0
AT1G04690	19	24	3	0.538023341	1	0.199869523	1	0.186187697	2	0.297193334	4	0.755133984	2	0.286331626	0	0	0	0	0	0	0	0	0	0	0	0	2	0.286296459	2	0.292142313	0	0	2	0.240128997	0	0	0	0
AT1G04820	3	27	0	0	0	0	0	0	0	0	0	0	0	0	0	0	0	0	0	0	0	0	0	0	0	0	1	0.127242871	1	0.129841028	1	0.129070691	0	0	0	0	0	0
AT1G05010	51	21	0	0	0	0	0	0	0	0	0	0	0	0	0	0	0	0	0	0	0	0	0	0	0	0	15	2.453969656	12	2.003261578	10	1.659480313	14	1.921031979	0	0	0	0
AT1G05190	48	19	1	0.226536143	2	0.504933532	1	0.235184459	1	0.187701053	0	0	1	0.180841027	3	0.382839514	2	0.266403149	5	0.643117735	2	0.293374946	4	0.573220042	3	0.443505596	2	0.361637633	2	0.369021869	2	0.36683249	4	0.606641677	9	1.656654725	4	0.893179694
AT1G05500	3	37	1	0.116329371	0	0	1	0.120770398	0	0	1	0.122454159	0	0	0	0	0	0	0	0	0	0	0	0	0	0	0	0	0	0	0	0	0	0	0	0	0	0
AT1G06070	1	26	0	0	0	0	0	0	0	0	0	0	0	0	0	0	0	0	0	0	1	0.107194692	0	0	0	0	0	0	0	0	0	0	0	0	0	0	0	0
AT1G06430	7	39	0	0	0	0	0	0	0	0	0	0	0	0	2	0.124341038	1	0.064893074	3	0.187988261	0	0	0	0	1	0.072022276	0	0	0	0	0	0	0	0	0	0	0	0
AT1G06490	1	125	0	0	0	0	0	0	0	0	0	0	0	0	0	0	1	0.020246639	0	0	0	0	0	0	0	0	0	0	0	0	0	0	0	0	0	0	0	0
AT1G06530	8	23	0	0	1	0.208559502	2	0.388565628	3	0.465172175	1	0.196991474	1	0.149390413	0	0	0	0	0	0	0	0	0	0	0	0	0	0	0	0	0	0	0	0	0	0	0	0
AT1G06670	2	103	0	0	0	0	0	0	0	0	1	0.043988387	0	0	0	0	0	0	0	0	1	0.027058854	0	0	0	0	0	0	0	0	0	0	0	0	0	0	0	0
AT1G06680	114	25	4	0.688669877	4	0.767498969	4	0.714960756	6	0.855916803	7	1.268625093	4	0.549756722	11	1.066846112	9	0.911098772	11	1.075292853	4	0.445929919	7	0.762382656	10	1.123547511	9	1.236800707	7	0.981598173	9	1.254567116	8	0.92209535	0	0	0	0
AT1G06690	2	23	0	0	0	0	0	0	0	0	0	0	0	0	0	0	1	0.110036083	1	0.106254234	0	0	0	0	0	0	0	0	0	0	0	0	0	0	0	0	0	0
AT1G06840	9	53	0	0	0	0	0	0	0	0	0	0	0	0	0	0	0	0	0	0	0	0	0	0	0	0	2	0.129643679	1	0.066145429	2	0.131505987	2	0.108737659	2	0.131976686	0	0
AT1G06950	323	64	11	0.739782095	2	0.149902142	6	0.418922318	5	0.278618751	7	0.495556677	1	0.053687179	33	1.250210288	60	2.372653053	68	2.596587855	31	1.349983153	32	1.3613976	44	1.931097285	13	0.697847621	7	0.383436786	0	0	3	0.135072561	0	0	0	0
AT1G07110	4	51	0	0	0	0	0	0	0	0	0	0	0	0	0	0	2	0.099248232	2	0.095837152	0	0	0	0	0	0	0	0	0	0	0	0	0	0	0	0	0	0
AT1G07140	1	17	0	0	0	0	0	0	0	0	1	0.266517876	0	0	0	0	0	0	0	0	0	0	0	0	0	0	0	0	0	0	0	0	0	0	0	0	0	0
AT1G07320	79	22	4	0.782579406	4	0.87215792	1	0.203113851	5	0.810527276	5	1.02972816	3	0.46854266	5	0.551056876	5	0.575188619	6	0.666503834	3	0.380053908	3	0.371290254	3	0.38302756	8	1.249293643	9	1.434153175	7	1.108834572	8	1.047835625	0	0	0	0
AT1G07430	1	32	0	0	0	0	0	0	0	0	0	0	0	0	0	0	0	0	1	0.076370231	0	0	0	0	0	0	0	0	0	0	0	0	0	0	0	0	0	0
AT1G07590	1	42	0	0	0	0	0	0	0	0	1	0.107876283	0	0	0	0	0	0	0	0	0	0	0	0	0	0	0	0	0	0	0	0	0	0	0	0	0	0
AT1G07660	131	8	6	3.228140051	9	5.396477132	7	3.909941638	7	3.120530012	10	5.663504883	10	4.294974391	8	2.424650256	7	2.214476183	3	0.916442772	4	1.393530997	5	1.701747	7	2.45776018	10	4.294446899	11	4.820348173	13	5.662976568	12	4.322321954	2	0.874345549	0	0
AT1G07750	7	23	2	0.374277107	1	0.208559502	1	0.194282814	0	0	0	0	3	0.44817124	0	0	0	0	0	0	0	0	0	0	0	0	0	0	0	0	0	0	0	0	0	0	0	0
AT1G07770	11	11	1	0.391289703	1	0.43607896	0	0	0	0	1	0.411891264	0	0	1	0.22042275	0	0	0	0	0	0	0	0	1	0.255351707	2	0.624646821	2	0.637401411	0	0	2	0.523917812	0	0	0	0
AT1G07790	1	11	0	0	1	0.43607896	0	0	0	0	0	0	0	0	0	0	0	0	0	0	0	0	0	0	0	0	0	0	0	0	0	0	0	0	0	0	0	0
AT1G07820	131	7	6	3.689302916	9	6.167402436	7	4.468504729	7	3.566320014	10	6.472577009	10	4.908542162	8	2.771028864	7	2.530829924	3	1.047363168	4	1.592606854	5	1.944853715	7	2.808868778	10	4.907939313	11	5.508969341	13	6.471973221	12	4.939796518	2	0.999252056	0	0
AT1G07890	175	22	8	1.565158813	8	1.74431584	17	3.452935472	11	1.783160007	9	1.853510689	15	2.342713304	0	0	0	0	1	0.111083972	0	0	0	0	0	0	26	4.060204341	26	4.143109173	21	3.326503718	26	3.405465782	7	1.112803426	0	0
AT1G07920	801	33	54	7.043214658	45	6.541184402	62	8.395372521	48	5.187374566	52	7.13944858	49	5.101908974	34	2.498124506	35	2.684213555	63	4.665526842	22	1.858041329	21	1.732687855	32	2.723751542	75	7.808085271	66	7.011415525	58	6.124990974	79	6.898251199	4	0.423925115	2	0.257127487
AT1G07930	801	34	54	6.836061286	45	6.348796626	62	8.1484498	48	5.034804726	52	6.929464798	49	4.951852828	34	2.424650256	35	2.605266098	63	4.528305465	22	1.803393055	21	1.681726447	32	2.643641203	75	7.578435704	66	6.805197421	58	5.94484418	79	6.695361458	4	0.411456729	2	0.249564914
AT1G07940	801	33	54	7.043214658	45	6.541184402	62	8.395372521	48	5.187374566	52	7.13944858	49	5.101908974	34	2.498124506	35	2.684213555	63	4.665526842	22	1.858041329	21	1.732687855	32	2.723751542	75	7.808085271	66	7.011415525	58	6.124990974	79	6.898251199	4	0.423925115	2	0.257127487
AT1G08110	13	20	1	0.215209336	3	0.719530284	0	0	1	0.178316	1	0.226540195	0	0	0	0	0	0	0	0	0	0	0	0	0	0	0	0	0	0	0	0	0	0	4	0.699476439	3	0.636390532
AT1G08160	24	13	2	0.662182574	8	2.951919115	1	0.343731133	4	1.097329235	4	1.394093509	5	1.321530582	0	0	0	0	0	0	0	0	0	0	0	0	0	0	0	0	0	0	0	0	0	0	0	0
AT1G08200	10	35	0	0	1	0.137053387	0	0	0	0	1	0.12945154	0	0	0	0	0	0	0	0	0	0	0	0	0	0	2	0.196317572	2	0.200326157	2	0.199137637	2	0.164659883	0	0	0	0
AT1G08360	3	16	0	0	1	0.299804285	0	0	0	0	0	0	1	0.214748719	0	0	0	0	0	0	0	0	0	0	0	0	1	0.214722344	0	0	0	0	0	0	0	0	0	0
AT1G08380	6	9	0	0	0	0	0	0	0	0	0	0	0	0	2	0.538811168	1	0.281203324	1	0.271538599	0	0	1	0.3025328	1	0.31209653	0	0	0	0	0	0	0	0	0	0	0	0
AT1G08480	16	9	2	0.956485941	2	1.065970791	0	0	2	0.792515558	3	1.510267968	2	0.763551002	0	0	0	0	0	0	0	0	0	0	0	0	0	0	1	0.389523084	0	0	0	0	3	1.165794066	1	0.471400394
AT1G08520	75	52	0	0	0	0	0	0	0	0	0	0	0	0	5	0.233139447	17	0.827386705	26	1.221923696	6	0.321584076	3	0.157084338	15	0.810250609	1	0.066068413	2	0.134834913	0	0	0	0	0	0	0	0
AT1G08550	3	32	0	0	0	0	0	0	0	0	0	0	0	0	0	0	3	0.237265305	0	0	0	0	0	0	0	0	0	0	0	0	0	0	0	0	0	0	0	0
AT1G08830	27	7	0	0	0	0	1	0.638357818	1	0.509474287	0	0	1	0.490854216	0	0	0	0	0	0	0	0	0	0	0	0	4	1.963175725	3	1.502446183	4	1.991376375	3	1.234949129	4	1.998504113	6	3.636517328
AT1G08980	3	25	0	0	0	0	0	0	0	0	0	0	0	0	0	0	0	0	0	0	0	0	0	0	0	0	0	0	2	0.280456621	0	0	0	0	1	0.139895287	0	0
AT1G09210	31	33	2	0.260859802	3	0.43607896	3	0.406227702	5	0.540351517	2	0.274594176	1	0.104120591	1	0.07347425	1	0.076691815	2	0.148111963	3	0.253369272	2	0.16501789	4	0.340468942	0	0	0	0	2	0.211206585	0	0	0	0	0	0
AT1G09270	4	35	0	0	0	0	0	0	0	0	0	0	0	0	0	0	0	0	0	0	0	0	0	0	0	0	1	0.098158786	1	0.100163078	0	0	2	0.164659883	0	0	0	0
AT1G09310	147	13	0	0	0	0	0	0	0	0	0	0	0	0	0	0	0	0	0	0	0	0	0	0	0	0	22	5.814020417	26	7.011415525	25	6.701747418	26	5.763095938	26	6.994764397	22	7.179790623
AT1G09340	465	28	4	0.614883819	3	0.513950203	5	0.797947273	3	0.382105715	3	0.485443275	4	0.490854216	67	5.801841685	77	6.959782291	87	7.593382973	50	4.976896418	55	5.348347716	74	7.423438914	9	1.104286345	4	0.500815394	8	0.995688187	12	1.234949129	0	0	0	0
AT1G09430	9	24	1	0.179341113	1	0.199869523	1	0.186187697	0	0	2	0.377566992	0	0	0	0	0	0	0	0	0	0	0	0	0	0	1	0.143148229	1	0.146071156	1	0.145204527	1	0.120064498	0	0	0	0
AT1G09620	26	67	4	0.256966372	5	0.357975265	2	0.1333882	0	0	7	0.473367572	0	0	0	0	1	0.03777358	2	0.072950668	0	0	0	0	0	0	4	0.205107911	1	0.052323996	0	0	0	0	0	0	0	0
AT1G09640	93	28	16	2.459535277	14	2.398434281	14	2.234252364	11	1.401054291	8	1.294515401	13	1.595276202	1	0.086594652	0	0	2	0.174560528	0	0	0	0	0	0	4	0.490793931	2	0.250407697	4	0.497844093	4	0.411649709	0	0	0	0
AT1G09750	2	21	0	0	0	0	0	0	0	0	0	0	0	0	0	0	0	0	0	0	0	0	0	0	0	0	0	0	0	0	0	0	0	0	2	0.333084018	0	0
AT1G09760	4	18	0	0	0	0	0	0	1	0.198128889	0	0	0	0	0	0	0	0	0	0	0	0	0	0	0	0	0	0	1	0.194761542	0	0	2	0.320171996	0	0	0	0
AT1G09780	27	37	5	0.581646856	5	0.648225481	2	0.241540796	5	0.481935137	4	0.489816638	4	0.371457244	0	0	0	0	1	0.066049929	0	0	0	0	0	0	1	0.092852905	0	0	0	0	0	0	0	0	0	0
AT1G09870	1	32	0	0	1	0.149902142	0	0	0	0	0	0	0	0	0	0	0	0	0	0	0	0	0	0	0	0	0	0	0	0	0	0	0	0	0	0	0	0
AT1G10320	3	44	0	0	0	0	0	0	0	0	0	0	0	0	0	0	0	0	0	0	0	0	1	0.061881709	0	0	0	0	1	0.079675176	1	0.079202469	0	0	0	0	0	0
AT1G10670	1	27	0	0	0	0	0	0	0	0	0	0	0	0	0	0	0	0	0	0	0	0	0	0	0	0	0	0	1	0.129841028	0	0	0	0	0	0	0	0
AT1G10760	234	91	3	0.141896266	1	0.052712841	0	0	2	0.078380659	3	0.149367161	0	0	30	0.799335249	39	1.084641396	57	1.530761554	24	0.735049317	33	0.98738727	41	1.265534284	0	0	1	0.038524261	0	0	0	0	0	0	0	0
AT1G10840	3	21	0	0	0	0	0	0	0	0	0	0	0	0	1	0.115459536	0	0	0	0	0	0	1	0.129656914	0	0	0	0	0	0	1	0.165948031	0	0	0	0	0	0
AT1G10950	7	25	0	0	2	0.383749484	0	0	1	0.1426528	1	0.181232156	0	0	0	0	0	0	0	0	0	0	0	0	0	0	2	0.274844601	1	0.14022831	0	0	0	0	0	0	0	0
AT1G11260	5	22	0	0	0	0	0	0	1	0.162105455	0	0	0	0	0	0	0	0	0	0	0	0	0	0	0	0	2	0.31232341	2	0.318700705	0	0	0	0	0	0	0	0
AT1G11580	59	34	6	0.759562365	10	1.410843694	16	2.102825754	6	0.62935059	10	1.332589384	11	1.11164043	0	0	0	0	0	0	0	0	0	0	0	0	0	0	0	0	0	0	0	0	0	0	0	0
AT1G11600	1	34	0	0	0	0	0	0	0	0	0	0	0	0	0	0	0	0	0	0	0	0	0	0	1	0.082613787	0	0	0	0	0	0	0	0	0	0	0	0
AT1G11650	4	17	0	0	0	0	0	0	0	0	0	0	0	0	0	0	0	0	0	0	0	0	0	0	0	0	1	0.202091618	2	0.412436207	0	0	1	0.169502821	0	0	0	0
AT1G11750	3	20	0	0	0	0	0	0	0	0	0	0	0	0	0	0	1	0.126541496	1	0.122192369	0	0	0	0	1	0.140443438	0	0	0	0	0	0	0	0	0	0	0	0
AT1G11840	136	25	9	1.549507224	11	2.110622167	7	1.251181324	11	1.569180806	7	1.268625093	12	1.649270166	0	0	0	0	0	0	0	0	0	0	0	0	11	1.511645308	12	1.682739726	12	1.672756155	18	2.074714537	17	2.378219895	9	1.527337278
AT1G11860	448	26	12	1.986547724	8	1.475959557	18	3.093580197	19	2.606156933	10	1.742616887	13	1.717989756	50	4.662788955	64	6.229735197	67	6.297606745	22	2.358283226	35	3.665301232	43	4.645436825	24	3.171283864	25	3.370872848	11	1.474384432	27	2.992376737	0	0	0	0
AT1G11910	36	28	7	1.076046683	0	0	4	0.638357818	5	0.636842859	4	0.6472577	4	0.490854216	0	0	0	0	0	0	0	0	0	0	0	0	4	0.490793931	1	0.125203848	1	0.124461023	3	0.308737282	2	0.249813014	1	0.151521555
AT1G12000	1	34	0	0	0	0	1	0.131426609	0	0	0	0	0	0	0	0	0	0	0	0	0	0	0	0	0	0	0	0	0	0	0	0	0	0	0	0	0	0
AT1G12050	3	31	0	0	0	0	0	0	0	0	0	0	0	0	0	0	0	0	0	0	0	0	0	0	0	0	0	0	1	0.113087347	0	0	1	0.09295316	1	0.11281878	0	0
AT1G12230	47	26	3	0.496636931	4	0.737979778	0	0	4	0.548664617	4	0.697046754	1	0.132153058	2	0.186511558	2	0.194679224	1	0.09399413	2	0.214389384	1	0.104722892	1	0.108033414	5	0.660684138	5	0.674174569	4	0.536139793	5	0.55414384	3	0.403544099	0	0
AT1G12240	4	38	0	0	0	0	0	0	0	0	0	0	0	0	0	0	0	0	0	0	0	0	0	0	0	0	0	0	0	0	0	0	0	0	2	0.184072747	2	0.223294923
AT1G12250	2	24	0	0	0	0	0	0	0	0	0	0	0	0	0	0	0	0	0	0	0	0	0	0	0	0	1	0.143148229	0	0	0	0	1	0.120064498	0	0	0	0
AT1G12310	11	12	2	0.717364455	0	0	0	0	1	0.297193334	0	0	1	0.286331626	0	0	0	0	0	0	0	0	0	0	0	0	0	0	1	0.292142313	0	0	0	0	4	1.165794066	2	0.707100591
AT1G12410	4	18	0	0	0	0	0	0	0	0	0	0	0	0	1	0.134702792	1	0.140601662	1	0.135769299	1	0.154836777	0	0	0	0	0	0	0	0	0	0	0	0	0	0	0	0
AT1G12840	172	29	13	1.929463019	11	1.819501868	8	1.232690959	13	1.598695178	16	2.499753879	12	1.421784626	2	0.167217259	4	0.349079989	5	0.421352998	0	0	0	0	1	0.096857544	17	2.013947511	19	2.296843016	16	1.922708224	22	2.186001907	10	1.205993861	3	0.438890022
AT1G12900	32	32	0	0	0	0	0	0	0	0	0	0	0	0	3	0.227310961	5	0.395442175	8	0.610961848	1	0.087095687	2	0.1701747	3	0.263331447	4	0.429444689	2	0.219106735	0	0	4	0.360193496	0	0	0	0
AT1G13090	2	40	0	0	0	0	0	0	0	0	0	0	0	0	0	0	1	0.063270748	0	0	1	0.069676549	0	0	0	0	0	0	0	0	0	0	0	0	0	0	0	0
AT1G13110	29	38	0	0	0	0	0	0	0	0	0	0	0	0	0	0	0	0	0	0	0	0	0	0	0	0	11	0.994503492	4	0.369021869	2	0.183416245	12	0.909962516	0	0	0	0
AT1G13280	43	20	4	0.860837347	4	0.959373712	4	0.893700945	5	0.891580003	3	0.679620586	4	0.687195902	0	0	0	0	0	0	0	0	0	0	0	0	0	0	1	0.175285388	3	0.522736298	1	0.144077398	5	0.874345549	9	1.909171597
AT1G13440	36	25	3	0.516502408	1	0.191874742	5	0.893700945	5	0.713264002	1	0.181232156	5	0.687195902	1	0.09698601	1	0.101233196	0	0	0	0	0	0	0	0	4	0.549689203	4	0.560913242	2	0.278792692	4	0.461047675	0	0	0	0
AT1G13900	74	40	2	0.215209336	4	0.479686856	2	0.223425236	2	0.178316	2	0.226540195	2	0.171798975	0	0	1	0.063270748	0	0	0	0	2	0.13613976	0	0	8	0.687111503	10	0.87642694	7	0.609859015	9	0.648348293	19	1.661256544	4	0.424260355
AT1G13930	40	12	4	1.434728911	4	1.598956187	4	1.489501576	4	1.188773338	5	1.887834961	5	1.43165813	2	0.404108376	3	0.632707481	2	0.407307898	3	0.696765498	2	0.4537992	2	0.468144796	0	0	0	0	0	0	0	0	0	0	0	0
AT1G14000	3	35	0	0	0	0	0	0	0	0	0	0	0	0	0	0	0	0	0	0	0	0	0	0	0	0	1	0.098158786	0	0	1	0.099568818	1	0.082329941	0	0	0	0
AT1G14150	1	12	0	0	0	0	0	0	0	0	0	0	0	0	0	0	0	0	1	0.203653949	0	0	0	0	0	0	0	0	0	0	0	0	0	0	0	0	0	0
AT1G14320	2	16	0	0	0	0	2	0.558563091	0	0	0	0	0	0	0	0	0	0	0	0	0	0	0	0	0	0	0	0	0	0	0	0	0	0	0	0	0	0
AT1G14345	7	10	0	0	0	0	0	0	1	0.356632001	0	0	0	0	0	0	1	0.253082992	1	0.244384739	1	0.278706199	2	0.54455904	1	0.280886877	0	0	0	0	0	0	0	0	0	0	0	0
AT1G14610	1	78	0	0	1	0.061498314	0	0	0	0	0	0	0	0	0	0	0	0	0	0	0	0	0	0	0	0	0	0	0	0	0	0	0	0	0	0	0	0
AT1G14810	6	20	2	0.430418673	1	0.239843428	0	0	1	0.178316	1	0.226540195	1	0.171798975	0	0	0	0	0	0	0	0	0	0	0	0	0	0	0	0	0	0	0	0	0	0	0	0
AT1G14830	17	44	2	0.195644851	1	0.10901974	1	0.101556925	0	0	4	0.411891264	0	0	0	0	0	0	0	0	0	0	0	0	0	0	7	0.546565969	2	0.159350352	0	0	0	0	0	0	0	0
AT1G15690	561	39	17	1.876183961	18	2.213939336	19	2.176963842	12	1.097329235	15	1.742616887	6	0.528612232	48	2.984184931	52	3.374439898	50	3.133137684	43	3.072914506	39	2.722795201	46	3.313024712	53	4.668834577	46	4.13493736	45	4.021048451	52	3.842063959	0	0	0	0
AT1G15820	447	14	11	3.381861006	13	4.454235093	12	3.83014691	14	3.566320014	16	5.178061607	17	4.172260837	39	6.754382858	37	6.688621942	37	6.45873954	35	6.967654986	32	6.223531888	34	6.821538461	32	7.852702901	29	7.261823222	24	5.974129127	40	8.232994198	18	4.496634255	7	2.121301775
AT1G15930	18	10	1	0.430418673	1	0.479686856	1	0.446850472	0	0	2	0.906160781	1	0.343597951	0	0	0	0	0	0	0	0	0	0	0	0	3	1.030667255	4	1.402283105	2	0.696981731	3	0.86446439	0	0	0	0
AT1G15980	22	35	0	0	0	0	0	0	0	0	0	0	0	0	2	0.138551443	10	0.723094264	6	0.418945267	1	0.079630342	1	0.077794148	2	0.160506787	0	0	0	0	0	0	0	0	0	0	0	0
AT1G16030	4	38	0	0	0	0	0	0	0	0	0	0	0	0	4	0.255226342	0	0	0	0	0	0	0	0	0	0	0	0	0	0	0	0	0	0	0	0	0	0
AT1G16080	22	21	0	0	0	0	0	0	1	0.169824762	0	0	0	0	2	0.230919072	3	0.361547132	5	0.581868427	2	0.265434475	3	0.388970743	5	0.66877828	0	0	1	0.166938464	0	0	0	0	0	0	0	0
AT1G16250	1	28	0	0	0	0	0	0	0	0	0	0	0	0	0	0	0	0	0	0	0	0	0	0	0	0	0	0	1	0.125203848	0	0	0	0	0	0	0	0
AT1G16410	102	43	23	2.302239416	18	2.007991491	20	2.078374292	13	1.078189771	15	1.58051299	13	1.038784504	0	0	0	0	0	0	0	0	0	0	0	0	0	0	0	0	0	0	0	0	0	0	0	0
AT1G16720	3	46	0	0	0	0	0	0	0	0	0	0	0	0	0	0	2	0.110036083	1	0.053127117	0	0	0	0	0	0	0	0	0	0	0	0	0	0	0	0	0	0
AT1G16800	4	147	0	0	0	0	1	0.030397991	1	0.02426068	0	0	1	0.02337401	0	0	0	0	0	0	0	0	0	0	1	0.01910795	0	0	0	0	0	0	0	0	0	0	0	0
AT1G16880	25	24	1	0.179341113	0	0	1	0.186187697	4	0.594386669	0	0	1	0.143165813	2	0.202054188	5	0.527256234	8	0.814615797	1	0.116127583	1	0.1134498	1	0.117036199	0	0	0	0	0	0	0	0	0	0	0	0
AT1G16890	8	11	0	0	1	0.43607896	2	0.812455405	1	0.32421091	2	0.823782528	2	0.624723547	0	0	0	0	0	0	0	0	0	0	0	0	0	0	0	0	0	0	0	0	0	0	0	0
AT1G17050	4	33	0	0	0	0	0	0	0	0	0	0	0	0	2	0.1469485	0	0	1	0.074055981	0	0	0	0	1	0.085117235	0	0	0	0	0	0	0	0	0	0	0	0
AT1G17140	1	28	1	0.153720954	0	0	0	0	0	0	0	0	0	0	0	0	0	0	0	0	0	0	0	0	0	0	0	0	0	0	0	0	0	0	0	0	0	0
AT1G17220	4	74	0	0	0	0	0	0	0	0	0	0	0	0	0	0	1	0.034200404	3	0.099074894	0	0	0	0	0	0	0	0	0	0	0	0	0	0	0	0	0	0
AT1G17290	11	36	3	0.358682227	1	0.133246348	0	0	1	0.099064444	3	0.377566992	0	0	0	0	0	0	0	0	0	0	0	0	0	0	1	0.095432153	0	0	1	0.096803018	1	0.080042999	0	0	0	0
AT1G17630	1	49	0	0	1	0.097895276	0	0	0	0	0	0	0	0	0	0	0	0	0	0	0	0	0	0	0	0	0	0	0	0	0	0	0	0	0	0	0	0
AT1G17745	1	38	0	0	0	0	1	0.117592229	0	0	0	0	0	0	0	0	0	0	0	0	0	0	0	0	0	0	0	0	0	0	0	0	0	0	0	0	0	0
AT1G17840	1	37	0	0	0	0	0	0	0	0	0	0	0	0	0	0	0	0	0	0	0	0	0	0	0	0	1	0.092852905	0	0	0	0	0	0	0	0	0	0
AT1G17880	3	10	1	0.430418673	0	0	1	0.446850472	0	0	0	0	0	0	0	0	0	0	0	0	0	0	0	0	0	0	0	0	0	0	1	0.348490865	0	0	0	0	0	0
AT1G18050	1	25	0	0	0	0	0	0	0	0	0	0	0	0	1	0.09698601	0	0	0	0	0	0	0	0	0	0	0	0	0	0	0	0	0	0	0	0	0	0
AT1G18070	4	38	1	0.113268071	2	0.252466766	0	0	1	0.093850526	0	0	0	0	0	0	0	0	0	0	0	0	0	0	0	0	0	0	0	0	0	0	0	0	0	0	0	0
AT1G18080	17	23	1	0.187138553	5	1.042797513	3	0.582848442	4	0.620229567	2	0.393982948	0	0	0	0	0	0	0	0	0	0	0	0	0	0	0	0	1	0.152422076	1	0.151517767	0	0	0	0	0	0
AT1G18210	3	14	0	0	0	0	0	0	0	0	0	0	0	0	0	0	0	0	0	0	0	0	0	0	0	0	0	0	0	0	0	0	0	0	0	0	3	0.909129332
AT1G18540	9	23	0	0	1	0.208559502	3	0.582848442	2	0.310114783	2	0.393982948	1	0.149390413	0	0	0	0	0	0	0	0	0	0	0	0	0	0	0	0	0	0	0	0	0	0	0	0
AT1G18590	61	26	14	2.317639011	4	0.737979778	12	2.062386798	12	1.645993852	8	1.394093509	11	1.45368364	0	0	0	0	0	0	0	0	0	0	0	0	0	0	0	0	0	0	0	0	0	0	0	0
AT1G19130	3	12	0	0	0	0	0	0	0	0	0	0	0	0	0	0	0	0	0	0	0	0	0	0	0	0	0	0	0	0	0	0	0	0	2	0.582897033	1	0.353550295
AT1G19150	1	18	0	0	0	0	0	0	0	0	0	0	0	0	0	0	1	0.140601662	0	0	0	0	0	0	0	0	0	0	0	0	0	0	0	0	0	0	0	0
AT1G19450	3	17	0	0	0	0	0	0	0	0	0	0	0	0	0	0	1	0.148872348	1	0.143755729	0	0	0	0	1	0.165227575	0	0	0	0	0	0	0	0	0	0	0	0
AT1G19570	166	18	10	2.391214853	9	2.398434281	16	3.972004203	12	2.377546676	6	1.510267968	14	2.67242851	0	0	0	0	1	0.135769299	0	0	0	0	0	0	16	3.053828906	18	3.505707762	20	3.87212073	15	2.401289974	15	2.914485165	14	3.299802761
AT1G19670	117	17	0	0	0	0	0	0	0	0	0	0	0	0	3	0.427879457	4	0.595489393	6	0.862534374	2	0.327889646	1	0.160164423	2	0.33045515	16	3.2334659	17	3.505707762	18	3.689903284	18	3.051050791	18	3.703110563	12	2.994778976
AT1G20010	17	26	0	0	0	0	0	0	0	0	0	0	0	0	0	0	0	0	0	0	0	0	0	0	0	0	6	0.792820966	5	0.674174569	5	0.670174741	1	0.110828768	0	0	0	0
AT1G20020	254	27	2	0.318828647	2	0.355323597	3	0.496500525	3	0.396257779	3	0.503422656	5	0.636292502	30	2.69405584	45	4.218049873	42	3.80154039	20	2.064490366	19	1.916041067	33	3.43306184	10	1.27242871	11	1.42825131	8	1.032565528	11	1.173963987	3	0.388598022	4	0.628533859
AT1G20200	11	37	2	0.232658742	0	0	1	0.120770398	0	0	1	0.122454159	0	0	0	0	0	0	0	0	0	0	0	0	0	0	3	0.278558717	2	0.189497716	0	0	2	0.155759349	0	0	0	0
AT1G20340	70	6	2	1.434728911	1	0.799478093	2	1.489501576	1	0.594386669	1	0.755133984	1	0.572663252	4	1.616433504	3	1.265414962	3	1.221923696	2	0.929020664	3	1.3613976	3	1.404434389	8	4.580743359	9	5.258561643	6	3.484908657	4	1.921031979	11	6.411867364	6	4.24260355
AT1G20440	4	18	0	0	0	0	1	0.248250262	1	0.198128889	1	0.251711328	1	0.19088775	0	0	0	0	0	0	0	0	0	0	0	0	0	0	0	0	0	0	0	0	0	0	0	0
AT1G20620	976	35	62	7.62455936	56	7.674989699	56	7.149607566	49	4.99284802	53	6.86093163	57	5.595738064	48	3.325234637	56	4.049327878	40	2.79296845	47	3.742626107	41	3.189560092	30	2.407601809	102	10.0121962	84	8.41369863	65	6.471973221	120	9.879593037	7	0.699476439	3	0.363651732
AT1G20630	2	32	0	0	0	0	0	0	0	0	0	0	0	0	1	0.07577032	0	0	0	0	0	0	0	0	1	0.087777149	0	0	0	0	0	0	0	0	0	0	0	0
AT1G20950	1	43	0	0	0	0	0	0	0	0	0	0	0	0	0	0	0	0	0	0	0	0	0	0	0	0	1	0.079896686	0	0	0	0	0	0	0	0	0	0
AT1G20960	1	145	0	0	1	0.033081852	0	0	0	0	0	0	0	0	0	0	0	0	0	0	0	0	0	0	0	0	0	0	0	0	0	0	0	0	0	0	0	0
AT1G21130	22	24	0	0	0	0	0	0	0	0	0	0	0	0	0	0	0	0	0	0	0	0	0	0	0	0	8	1.145185839	5	0.730355783	1	0.145204527	8	0.960515989	0	0	0	0
AT1G21400	1	32	0	0	0	0	0	0	0	0	0	0	0	0	0	0	0	0	0	0	0	0	0	0	0	0	0	0	0	0	0	0	0	0	1	0.109293193	0	0
AT1G21440	84	21	13	2.66449655	12	2.741067749	16	3.404575031	16	2.717196201	13	2.80478337	14	2.290653008	0	0	0	0	0	0	0	0	0	0	0	0	0	0	0	0	0	0	0	0	0	0	0	0
AT1G21500	4	12	0	0	0	0	0	0	0	0	0	0	0	0	0	0	2	0.421804987	0	0	1	0.232255166	1	0.2268996	0	0	0	0	0	0	0	0	0	0	0	0	0	0
AT1G21580	1	144	0	0	0	0	0	0	1	0.024766111	0	0	0	0	0	0	0	0	0	0	0	0	0	0	0	0	0	0	0	0	0	0	0	0	0	0	0	0
AT1G21680	43	48	0	0	0	0	0	0	0	0	0	0	0	0	4	0.202054188	5	0.263628117	8	0.407307898	4	0.232255166	10	0.567249	12	0.702217194	0	0	0	0	0	0	0	0	0	0	0	0
AT1G21750	108	39	5	0.551818812	12	1.475959557	0	0	10	0.914441029	10	1.161744591	6	0.528612232	2	0.124341038	3	0.194679224	4	0.250651014	0	0	3	0.209445784	0	0	11	0.969003402	13	1.168569254	10	0.893566322	8	0.591086762	7	0.627735266	4	0.435138825
AT1G21920	2	29	0	0	0	0	0	0	0	0	0	0	0	0	1	0.083608629	0	0	0	0	0	0	0	0	1	0.096857544	0	0	0	0	0	0	0	0	0	0	0	0
AT1G22300	123	21	9	1.844651458	7	1.598956187	8	1.702287515	11	1.868072388	7	1.510267968	9	1.472562648	0	0	0	0	0	0	0	0	0	0	0	0	14	2.290371679	24	4.006523157	15	2.489220469	11	1.509382269	6	0.999252056	2	0.40405748
AT1G22410	1	39	0	0	0	0	0	0	0	0	1	0.116174459	0	0	0	0	0	0	0	0	0	0	0	0	0	0	0	0	0	0	0	0	0	0	0	0	0	0
AT1G22530	28	54	0	0	0	0	0	0	0	0	0	0	0	0	0	0	0	0	0	0	0	0	0	0	0	0	4	0.254485742	5	0.32460257	9	0.580818109	10	0.533619994	0	0	0	0
AT1G22670	2	24	0	0	0	0	0	0	2	0.297193334	0	0	0	0	0	0	0	0	0	0	0	0	0	0	0	0	0	0	0	0	0	0	0	0	0	0	0	0
AT1G22780	117	10	11	4.734605409	10	4.796868562	14	6.255906621	7	2.49642401	7	3.171562734	10	3.435979513	2	0.484930051	1	0.253082992	3	0.733154218	0	0	0	0	1	0.280886877	14	4.809780527	15	5.258561643	12	4.181890389	10	2.881547969	0	0	0	0
AT1G23130	7	15	1	0.286945782	1	0.319791237	1	0.297900315	1	0.237754667	2	0.604107187	1	0.2290653	0	0	0	0	0	0	0	0	0	0	0	0	0	0	0	0	0	0	0	0	0	0	0	0
AT1G23190	40	40	7	0.753232678	4	0.479686856	4	0.446850472	3	0.267474001	4	0.45308039	1	0.085899487	0	0	0	0	0	0	0	0	0	0	0	0	6	0.515333627	2	0.175285388	1	0.087122716	7	0.504270894	1	0.087434554	0	0
AT1G23310	104	38	0	0	0	0	0	0	0	0	0	0	0	0	14	0.893292199	18	1.198814174	22	1.414859017	7	0.513406156	5	0.358262526	17	1.25659919	5	0.452047042	5	0.461277337	1	0.091708122	7	0.530811468	1	0.092036373	2	0.223294923
AT1G23740	38	31	1	0.138844733	0	0	0	0	2	0.230085162	1	0.146154964	1	0.110838048	4	0.312858097	5	0.408198374	15	1.182506803	2	0.179810451	2	0.175664206	3	0.27182601	0	0	0	0	0	0	1	0.09295316	1	0.11281878	0	0
AT1G23900	1	48	0	0	0	0	0	0	0	0	0	0	0	0	0	0	0	0	0	0	0	0	0	0	0	0	1	0.071574114	0	0	0	0	0	0	0	0	0	0
AT1G24020	45	12	0	0	0	0	0	0	0	0	0	0	0	0	0	0	0	0	0	0	0	0	0	0	0	0	8	2.290371679	8	2.337138508	8	2.323272438	8	1.921031979	9	2.623036649	4	1.414201183
AT1G24100	108	25	17	2.92684698	20	3.837494849	16	2.859843026	20	2.853056011	15	2.718482344	20	2.74878361	0	0	0	0	0	0	0	0	0	0	0	0	0	0	0	0	0	0	0	0	0	0	0	0
AT1G24180	27	24	8	1.434728911	7	1.399086663	1	0.186187697	5	0.742983336	5	0.94391748	1	0.143165813	0	0	0	0	0	0	0	0	0	0	0	0	0	0	0	0	0	0	0	0	0	0	0	0
AT1G24250	1	18	0	0	0	0	0	0	0	0	0	0	0	0	1	0.134702792	0	0	0	0	0	0	0	0	0	0	0	0	0	0	0	0	0	0	0	0	0	0
AT1G24360	46	19	3	0.679608431	6	1.514800598	6	1.411106756	4	0.750804213	3	0.71539009	4	0.723364108	0	0	0	0	0	0	0	0	0	0	0	0	6	1.0849129	4	0.738043739	2	0.36683249	7	1.061622936	1	0.184072747	0	0
AT1G24510	3	39	2	0.220727524	0	0	0	0	0	0	1	0.116174459	0	0	0	0	0	0	0	0	0	0	0	0	0	0	0	0	0	0	0	0	0	0	0	0	0	0
AT1G25490	49	37	4	0.465317484	3	0.388935288	5	0.60385199	0	0	1	0.122454159	0	0	1	0.065531088	2	0.136801617	2	0.132099859	1	0.075325999	1	0.073589059	4	0.303661489	8	0.742823247	8	0.757990867	5	0.470933602	4	0.311518699	0	0	0	0
AT1G26630	35	12	0	0	2	0.799478093	1	0.372375394	0	0	2	0.755133984	1	0.286331626	0	0	0	0	0	0	0	0	0	0	0	0	9	2.576668139	7	2.044996194	7	2.032863383	5	1.200644987	0	0	1	0.353550295
AT1G26850	17	49	8	0.702724365	6	0.58737166	0	0	0	0	2	0.184930771	0	0	0	0	0	0	0	0	0	0	0	0	0	0	0	0	0	0	1	0.071120584	0	0	0	0	0	0
AT1G27030	9	19	3	0.679608431	2	0.504933532	1	0.235184459	2	0.375402106	1	0.238463363	0	0	0	0	0	0	0	0	0	0	0	0	0	0	0	0	0	0	0	0	0	0	0	0	0	0
AT1G27130	53	16	0	0	0	0	0	0	0	0	0	0	0	0	0	0	0	0	0	0	0	0	0	0	0	0	10	2.147223449	11	2.410174086	8	1.742454328	10	1.80096748	8	1.748691099	6	1.590976331
AT1G27400	2	10	0	0	0	0	2	0.893700945	0	0	0	0	0	0	0	0	0	0	0	0	0	0	0	0	0	0	0	0	0	0	0	0	0	0	0	0	0	0
AT1G27450	16	23	2	0.374277107	2	0.417119005	1	0.194282814	5	0.775286959	2	0.393982948	2	0.298780827	0	0	0	0	0	0	0	0	0	0	0	0	1	0.149372066	0	0	0	0	1	0.125284694	0	0	0	0
AT1G27950	2	13	0	0	0	0	0	0	0	0	0	0	0	0	0	0	0	0	0	0	0	0	0	0	0	0	0	0	0	0	0	0	0	0	2	0.538058799	0	0
AT1G27970	9	9	0	0	0	0	1	0.496500525	0	0	0	0	0	0	0	0	0	0	0	0	0	0	0	0	0	0	3	1.145185839	0	0	2	0.774424146	1	0.320171996	2	0.777196044	0	0
AT1G28200	3	19	0	0	1	0.252466766	2	0.470368918	0	0	0	0	0	0	0	0	0	0	0	0	0	0	0	0	0	0	0	0	0	0	0	0	0	0	0	0	0	0
AT1G28290	1	39	0	0	0	0	1	0.114577044	0	0	0	0	0	0	0	0	0	0	0	0	0	0	0	0	0	0	0	0	0	0	0	0	0	0	0	0	0	0
AT1G28410	1	17	0	0	0	0	1	0.262853219	0	0	0	0	0	0	0	0	0	0	0	0	0	0	0	0	0	0	0	0	0	0	0	0	0	0	0	0	0	0
AT1G28660	10	21	0	0	0	0	0	0	0	0	0	0	0	0	0	0	0	0	0	0	0	0	0	0	0	0	1	0.163597977	2	0.333876929	3	0.497844093	1	0.137216569	3	0.499626028	0	0
AT1G29150	19	28	1	0.153720954	3	0.513950203	2	0.319178909	0	0	2	0.32362885	0	0	0	0	0	0	0	0	0	0	0	0	0	0	2	0.245396965	5	0.626019243	3	0.37338307	1	0.102912427	0	0	0	0
AT1G29470	4	56	0	0	0	0	0	0	0	0	0	0	0	0	0	0	0	0	0	0	0	0	0	0	0	0	0	0	0	0	4	0.248922046	0	0	0	0	0	0
AT1G29660	21	18	0	0	0	0	0	0	0	0	0	0	0	0	0	0	0	0	0	0	0	0	0	0	0	0	3	0.572592919	3	0.584284627	4	0.774424146	2	0.320171996	5	0.971495055	4	0.942800788
AT1G29670	36	21	0	0	0	0	0	0	0	0	0	0	0	0	0	0	0	0	0	0	0	0	0	0	0	0	11	1.799577748	7	1.168569254	0	0	8	1.097732559	10	1.665420094	0	0
AT1G29880	16	55	3	0.234773821	3	0.261647376	2	0.162491081	1	0.064842182	4	0.329513011	2	0.124944709	0	0	0	0	1	0.044433588	0	0	0	0	0	0	0	0	0	0	0	0	0	0	0	0	0	0
AT1G29900	6	81	1	0.053138107	1	0.059220599	1	0.055166725	3	0.132085926	0	0	0	0	0	0	0	0	0	0	0	0	0	0	0	0	0	0	0	0	0	0	0	0	0	0	0	0
AT1G29990	1	9	0	0	0	0	0	0	0	0	0	0	1	0.381775501	0	0	0	0	0	0	0	0	0	0	0	0	0	0	0	0	0	0	0	0	0	0	0	0
AT1G30140	1	12	0	0	0	0	0	0	0	0	0	0	0	0	0	0	0	0	0	0	0	0	0	0	0	0	0	0	1	0.292142313	0	0	0	0	0	0	0	0
AT1G30230	1	17	0	0	0	0	0	0	1	0.20978353	0	0	0	0	0	0	0	0	0	0	0	0	0	0	0	0	0	0	0	0	0	0	0	0	0	0	0	0
AT1G30360	305	51	48	4.05099928	34	3.197912374	25	2.190443494	35	2.447474519	31	2.754018061	13	0.875837915	0	0	0	0	0	0	0	0	0	0	0	0	34	2.290371679	31	2.130920404	32	2.186609353	22	1.243020692	0	0	0	0
AT1G30380	8	7	0	0	0	0	0	0	0	0	0	0	1	0.490854216	1	0.346378608	0	0	1	0.349121056	1	0.398151713	1	0.388970743	2	0.802533936	0	0	0	0	1	0.497844093	0	0	0	0	0	0
AT1G30530	5	27	0	0	0	0	0	0	0	0	0	0	0	0	0	0	0	0	0	0	0	0	0	0	0	0	1	0.127242871	2	0.259682056	2	0.258141382	0	0	0	0	0	0
AT1G30580	32	31	7	0.971913133	7	1.083163868	5	0.720726569	2	0.230085162	5	0.730774823	0	0	1	0.078214524	0	0	1	0.078833786	0	0	2	0.175664206	2	0.18121734	0	0	0	0	0	0	0	0	0	0	0	0
AT1G30630	3	19	1	0.226536143	1	0.252466766	0	0	0	0	1	0.238463363	0	0	0	0	0	0	0	0	0	0	0	0	0	0	0	0	0	0	0	0	0	0	0	0	0	0
AT1G30690	4	41	0	0	0	0	0	0	0	0	1	0.110507412	0	0	0	0	0	0	0	0	0	0	0	0	0	0	1	0.083794085	0	0	2	0.169995544	0	0	0	0	0	0
AT1G30890	1	17	0	0	0	0	0	0	0	0	1	0.266517876	0	0	0	0	0	0	0	0	0	0	0	0	0	0	0	0	0	0	0	0	0	0	0	0	0	0
AT1G31150	9	50	0	0	0	0	0	0	0	0	0	0	0	0	1	0.048493005	2	0.101233196	0	0	3	0.167223719	1	0.054455904	2	0.112354751	0	0	0	0	0	0	0	0	0	0	0	0
AT1G31190	1	25	0	0	0	0	0	0	0	0	0	0	0	0	0	0	0	0	1	0.097753895	0	0	0	0	0	0	0	0	0	0	0	0	0	0	0	0	0	0
AT1G31230	63	62	24	1.6661368	8	0.618950782	7	0.504508598	5	0.287606452	13	0.95000727	1	0.055419024	0	0	1	0.040819837	3	0.11825068	0	0	0	0	0	0	1	0.055412218	0	0	0	0	0	0	0	0	0	0
AT1G31330	446	14	16	4.919070555	10	3.426334687	11	3.510968001	18	4.58526859	22	7.11983471	27	6.626531918	40	6.927572162	39	7.050169074	43	7.506102709	37	7.3658067	41	7.973900231	37	7.423438914	16	3.92635145	16	4.006523157	20	4.978440939	31	6.380570503	11	2.747943156	11	3.333474218
AT1G31400	2	18	0	0	0	0	0	0	0	0	0	0	0	0	1	0.134702792	0	0	0	0	0	0	1	0.1512664	0	0	0	0	0	0	0	0	0	0	0	0	0	0
AT1G31730	6	60	0	0	0	0	1	0.074475078	0	0	0	0	0	0	0	0	0	0	0	0	0	0	0	0	0	0	4	0.229037167	1	0.058428462	0	0	0	0	0	0	0	0
AT1G31800	11	41	0	0	0	0	0	0	0	0	0	0	0	0	2	0.118275622	1	0.061727559	2	0.119212067	2	0.135954243	1	0.066409639	3	0.205526983	0	0	0	0	0	0	0	0	0	0	0	0
AT1G32060	524	26	7	1.158819505	7	1.291464612	6	1.031193399	11	1.508827698	10	1.742616887	8	1.057224465	63	5.875114083	90	8.760565121	79	7.425536312	31	3.323035455	46	4.817253047	64	6.914138531	32	4.228378485	18	2.427028451	13	1.742454328	38	4.211493186	0	0	1	0.163177059
AT1G32080	66	24	0	0	0	0	0	0	0	0	0	0	0	0	12	1.212325128	11	1.159963715	15	1.527404621	5	0.580637915	7	0.7941486	13	1.521470588	1	0.143148229	2	0.292142313	0	0	0	0	0	0	0	0
AT1G32470	2	12	0	0	0	0	0	0	0	0	0	0	0	0	0	0	0	0	0	0	0	0	0	0	0	0	0	0	0	0	0	0	0	0	2	0.582897033	0	0
AT1G32990	46	19	0	0	0	0	0	0	1	0.187701053	0	0	0	0	6	0.765679028	6	0.799209449	6	0.771741282	4	0.586749893	4	0.573220042	5	0.739175994	2	0.361637633	4	0.738043739	2	0.36683249	2	0.303320838	2	0.368145494	2	0.446589847
AT1G33120	56	13	9	2.979821586	8	2.951919115	7	2.406117931	9	2.468990779	7	2.439663642	8	2.114448931	0	0	1	0.194679224	2	0.375976522	0	0	0	0	0	0	2	0.52854731	0	0	1	0.268069896	2	0.443315072	0	0	0	0
AT1G33140	56	13	9	2.979821586	8	2.951919115	7	2.406117931	9	2.468990779	7	2.439663642	8	2.114448931	0	0	1	0.194679224	2	0.375976522	0	0	0	0	0	0	2	0.52854731	0	0	1	0.268069896	2	0.443315072	0	0	0	0
AT1G33590	81	32	0	0	0	0	5	0.698203863	1	0.1114475	0	0	1	0.107374359	0	0	0	0	0	0	0	0	0	0	0	0	17	1.825139932	6	0.657320205	6	0.653420373	16	1.440773984	27	2.95091623	2	0.265162721
AT1G33600	1	34	0	0	0	0	0	0	0	0	0	0	0	0	0	0	0	0	0	0	0	0	0	0	0	0	1	0.101045809	0	0	0	0	0	0	0	0	0	0
AT1G34030	117	10	11	4.734605409	10	4.796868562	14	6.255906621	7	2.49642401	7	3.171562734	10	3.435979513	2	0.484930051	1	0.253082992	3	0.733154218	0	0	0	0	1	0.280886877	14	4.809780527	15	5.258561643	12	4.181890389	10	2.881547969	0	0	0	0
AT1G34430	7	26	0	0	1	0.184494944	1	0.171865566	1	0.137166154	2	0.348523377	0	0	0	0	0	0	0	0	0	0	0	0	0	0	0	0	0	0	0	0	0	0	2	0.269029399	0	0
AT1G35160	25	25	2	0.344334938	2	0.383749484	1	0.178740189	3	0.427958401	3	0.543696468	2	0.274878361	0	0	0	0	0	0	0	0	0	0	0	0	4	0.549689203	2	0.280456621	2	0.278792692	4	0.461047675	0	0	0	0
AT1G35620	4	22	0	0	3	0.65411844	0	0	0	0	1	0.205945632	0	0	0	0	0	0	0	0	0	0	0	0	0	0	0	0	0	0	0	0	0	0	0	0	0	0
AT1G35680	3	17	0	0	0	0	0	0	0	0	0	0	0	0	0	0	0	0	0	0	0	0	0	0	0	0	0	0	0	0	0	0	1	0.169502821	2	0.411456729	0	0
AT1G35720	697	25	62	10.6743831	65	12.47185826	84	15.01417589	79	11.26957125	78	14.13610819	106	14.56855314	0	0	0	0	4	0.391015583	0	0	0	0	0	0	47	6.458848136	46	6.450502283	38	5.297061159	57	6.56992937	21	2.937801047	10	1.69704142
AT1G36160	1	149	0	0	0	0	0	0	0	0	0	0	0	0	0	0	0	0	0	0	0	0	0	0	0	0	0	0	0	0	0	0	1	0.019339248	0	0	0	0
AT1G41830	1	36	0	0	0	0	1	0.124125131	0	0	0	0	0	0	0	0	0	0	0	0	0	0	0	0	0	0	0	0	0	0	0	0	0	0	0	0	0	0
AT1G42550	1	70	0	0	0	0	0	0	0	0	0	0	0	0	0	0	0	0	0	0	1	0.039815171	0	0	0	0	0	0	0	0	0	0	0	0	0	0	0	0
AT1G42960	22	10	2	0.860837347	2	0.959373712	2	0.893700945	2	0.713264002	1	0.45308039	2	0.687195902	0	0	0	0	0	0	0	0	0	0	0	0	2	0.687111503	2	0.701141552	2	0.696981731	2	0.576309593	2	0.699476439	1	0.424260355
AT1G42970	588	31	16	2.221515734	11	1.702114651	15	2.162179707	18	2.07076646	15	2.192324471	26	2.881789269	55	4.301798842	84	6.857732697	79	6.227869165	31	2.787061994	43	3.77678044	50	4.530433513	32	3.546381955	30	3.392620415	17	1.911078941	41	3.811079572	15	1.692281709	10	1.36858179
AT1G43170	89	29	10	1.484202322	6	0.992455564	12	1.849036439	9	1.10678897	12	1.874815409	13	1.540266678	3	0.250825888	6	0.523619984	9	0.758435398	3	0.288316758	2	0.187778979	4	0.387430176	0	0	0	0	0	0	0	0	0	0	0	0
AT1G43670	10	18	0	0	0	0	0	0	0	0	0	0	0	0	1	0.134702792	3	0.421804987	6	0.814615797	0	0	0	0	0	0	0	0	0	0	0	0	0	0	0	0	0	0
AT1G43790	3	8	0	0	1	0.59960857	0	0	0	0	2	1.132700976	0	0	0	0	0	0	0	0	0	0	0	0	0	0	0	0	0	0	0	0	0	0	0	0	0	0
AT1G43800	2	27	0	0	0	0	0	0	0	0	0	0	0	0	0	0	0	0	0	0	1	0.103224518	0	0	1	0.104032176	0	0	0	0	0	0	0	0	0	0	0	0
AT1G44170	1	31	0	0	1	0.154737695	0	0	0	0	0	0	0	0	0	0	0	0	0	0	0	0	0	0	0	0	0	0	0	0	0	0	0	0	0	0	0	0
AT1G44575	525	17	13	3.291436915	16	4.514699823	21	5.519917606	22	4.615237665	18	4.797321783	21	4.244445281	54	7.701830227	58	8.634596211	58	8.337832284	43	7.049627398	44	7.047234637	47	7.765696034	29	5.860656945	23	4.743016384	17	3.484908657	32	5.424090295	4	0.822913458	5	1.247824573
AT1G45145	34	11	4	1.565158813	4	1.74431584	4	1.62491081	6	1.945265462	5	2.059456321	3	0.937085321	0	0	0	0	0	0	0	0	0	0	0	0	2	0.624646821	2	0.637401411	0	0	2	0.523917812	1	0.317943836	1	0.385691231
AT1G45201	60	38	9	1.019412647	3	0.378700149	10	1.175922297	5	0.469252633	6	0.71539009	11	0.994625648	0	0	0	0	0	0	0	0	0	0	0	0	11	0.994503492	3	0.276766402	0	0	2	0.151660419	0	0	0	0
AT1G45545	1	58	0	0	0	0	0	0	0	0	0	0	0	0	1	0.041804314	0	0	0	0	0	0	0	0	0	0	0	0	0	0	0	0	0	0	0	0	0	0
AT1G47128	108	25	0	0	0	0	1	0.178740189	0	0	0	0	0	0	2	0.19397202	4	0.404932787	4	0.391015583	3	0.334447439	6	0.653470848	4	0.449419004	10	1.374223007	11	1.542511415	15	2.090945194	12	1.383143025	22	3.077696335	14	2.375857988
AT1G47260	21	21	3	0.614883819	2	0.456844624	2	0.425571878	3	0.509474287	3	0.6472577	2	0.327236144	0	0	0	0	0	0	0	0	0	0	0	0	2	0.327195954	1	0.166938464	2	0.331896062	1	0.137216569	0	0	0	0
AT1G47420	3	19	0	0	0	0	0	0	1	0.187701053	1	0.238463363	0	0	0	0	0	0	0	0	0	0	0	0	0	0	0	0	1	0.184510934	0	0	0	0	0	0	0	0
AT1G47710	6	23	1	0.187138553	1	0.208559502	1	0.194282814	0	0	1	0.196991474	2	0.298780827	0	0	0	0	0	0	0	0	0	0	0	0	0	0	0	0	0	0	0	0	0	0	0	0
AT1G48030	17	35	1	0.122976763	1	0.137053387	1	0.127671563	1	0.101894857	1	0.12945154	1	0.098170843	0	0	1	0.072309426	0	0	0	0	0	0	0	0	2	0.196317572	1	0.100163078	1	0.099568818	0	0	2	0.199850411	4	0.484868977
AT1G48350	5	16	0	0	0	0	0	0	0	0	0	0	0	0	0	0	0	0	1	0.152740462	0	0	0	0	0	0	2	0.429444689	0	0	2	0.435613582	0	0	0	0	0	0
AT1G48420	18	26	4	0.662182574	3	0.553484834	2	0.343731133	4	0.548664617	2	0.348523377	1	0.132153058	0	0	0	0	0	0	0	0	0	0	0	0	1	0.132136827	1	0.134834913	0	0	0	0	0	0	0	0
AT1G48520	4	41	0	0	0	0	0	0	0	0	0	0	0	0	0	0	0	0	4	0.238424135	0	0	0	0	0	0	0	0	0	0	0	0	0	0	0	0	0	0
AT1G48600	174	41	28	2.9394446	24	2.80792306	23	2.506722165	25	2.174585374	16	1.768118597	22	1.843696324	3	0.177413433	5	0.308637795	3	0.178818101	2	0.135954243	3	0.199228917	2	0.137017989	7	0.5865586	6	0.513030404	3	0.254993316	2	0.140563315	0	0	0	0
AT1G48830	18	11	0	0	0	0	0	0	0	0	4	1.647565057	1	0.312361773	0	0	0	0	0	0	0	0	0	0	0	0	5	1.561617054	4	1.274802822	1	0.316809877	3	0.785876718	0	0	0	0
AT1G48850	4	35	0	0	0	0	2	0.255343127	0	0	1	0.12945154	1	0.098170843	0	0	0	0	0	0	0	0	0	0	0	0	0	0	0	0	0	0	0	0	0	0	0	0
AT1G49590	2	24	0	0	0	0	1	0.186187697	1	0.148596667	0	0	0	0	0	0	0	0	0	0	0	0	0	0	0	0	0	0	0	0	0	0	0	0	0	0	0	0
AT1G49750	152	25	15	2.582512041	15	2.878121137	12	2.14488227	20	2.853056011	14	2.537250187	5	0.687195902	0	0	2	0.202466393	0	0	1	0.111482479	0	0	0	0	15	2.061334511	16	2.243652968	15	2.090945194	20	2.305238375	2	0.279790575	0	0
AT1G50010	3	27	0	0	0	0	0	0	0	0	0	0	0	0	0	0	0	0	0	0	0	0	0	0	0	0	1	0.127242871	1	0.129841028	1	0.129070691	0	0	0	0	0	0
AT1G50200	12	72	2	0.119560742	1	0.066623174	0	0	0	0	0	0	1	0.047721937	1	0.033675698	0	0	3	0.101826974	0	0	1	0.0378166	1	0.039012066	2	0.095432153	0	0	0	0	0	0	0	0	0	0
AT1G50250	8	43	0	0	0	0	0	0	0	0	0	0	0	0	0	0	6	0.353139059	2	0.11366732	0	0	0	0	0	0	0	0	0	0	0	0	0	0	0	0	0	0
AT1G50460	1	28	0	0	0	0	0	0	0	0	0	0	0	0	0	0	0	0	0	0	0	0	0	0	0	0	0	0	1	0.125203848	0	0	0	0	0	0	0	0
AT1G50480	65	38	7	0.792876503	4	0.504933532	8	0.940737837	0	0	4	0.476926727	0	0	0	0	0	0	0	0	0	0	0	0	0	0	18	1.627369351	10	0.922554674	2	0.183416245	12	0.909962516	0	0	0	0
AT1G50520	1	33	0	0	0	0	1	0.135409234	0	0	0	0	0	0	0	0	0	0	0	0	0	0	0	0	0	0	0	0	0	0	0	0	0	0	0	0	0	0
AT1G50620	1	35	0	0	0	0	0	0	0	0	0	0	0	0	0	0	0	0	0	0	0	0	1	0.077794148	0	0	0	0	0	0	0	0	0	0	0	0	0	0
AT1G51110	7	26	0	0	0	0	0	0	0	0	0	0	0	0	0	0	4	0.389358449	2	0.187988261	0	0	1	0.104722892	0	0	0	0	0	0	0	0	0	0	0	0	0	0
AT1G51680	17	36	4	0.47824297	3	0.399739046	3	0.372375394	2	0.198128889	3	0.377566992	2	0.19088775	0	0	0	0	0	0	0	0	0	0	0	0	0	0	0	0	0	0	0	0	0	0	0	0
AT1G51805	2	54	0	0	0	0	0	0	0	0	0	0	0	0	0	0	0	0	0	0	0	0	0	0	0	0	1	0.063621435	0	0	0	0	0	0	0	0	1	0.078566732
AT1G51980	58	32	7	0.941540848	4	0.59960857	2	0.279281545	7	0.780132503	5	0.70793811	5	0.536871798	0	0	0	0	0	0	0	0	0	0	0	0	7	0.751528207	8	0.87642694	3	0.326710186	10	0.90048374	0	0	0	0
AT1G52130	1	26	0	0	0	0	0	0	0	0	0	0	0	0	0	0	0	0	0	0	0	0	0	0	0	0	0	0	1	0.134834913	0	0	0	0	0	0	0	0
AT1G52190	22	25	6	1.033004816	2	0.383749484	6	1.072441135	2	0.285305601	3	0.543696468	3	0.412317541	0	0	0	0	0	0	0	0	0	0	0	0	0	0	0	0	0	0	0	0	0	0	0	0
AT1G52400	221	35	34	4.181209971	32	4.385708399	54	6.894264439	33	3.362530299	30	3.883546205	36	3.534150356	1	0.069275721	0	0	0	0	0	0	0	0	0	0	0	0	0	0	0	0	1	0.082329941	0	0	0	0
AT1G52410	28	52	3	0.248318465	2	0.184494944	9	0.773395049	3	0.205749231	8	0.697046754	3	0.198229587	0	0	0	0	0	0	0	0	0	0	0	0	0	0	0	0	0	0	0	0	0	0	0	0
AT1G52510	28	24	0	0	0	0	0	0	0	0	0	0	0	0	2	0.202054188	8	0.843609974	6	0.610961848	3	0.348382749	4	0.4537992	4	0.468144796	0	0	1	0.146071156	0	0	0	0	0	0	0	0
AT1G52520	1	43	0	0	0	0	0	0	0	0	0	0	0	0	0	0	1	0.058856509	0	0	0	0	0	0	0	0	0	0	0	0	0	0	0	0	0	0	0	0
AT1G52620	1	55	0	0	0	0	0	0	1	0.064842182	0	0	0	0	0	0	0	0	0	0	0	0	0	0	0	0	0	0	0	0	0	0	0	0	0	0	0	0
AT1G52760	2	18	0	0	0	0	0	0	0	0	2	0.503422656	0	0	0	0	0	0	0	0	0	0	0	0	0	0	0	0	0	0	0	0	0	0	0	0	0	0
AT1G53210	105	22	4	0.782579406	5	1.0901974	10	2.031138513	4	0.64842182	4	0.823782528	6	0.937085321	1	0.110211375	4	0.460150895	2	0.222167944	4	0.506738544	4	0.495053672	1	0.127675853	15	2.342425581	8	1.274802822	17	2.692883962	16	2.09567125	0	0	0	0
AT1G53240	275	20	16	3.443349388	18	4.317181705	18	4.021654256	20	3.566320014	19	4.304263711	20	3.435979513	4	0.484930051	7	0.885790473	11	1.344116066	2	0.278706199	2	0.27227952	3	0.421330316	26	4.466224775	31	5.433847031	20	3.484908657	28	4.034167157	23	4.021989528	7	1.484911242
AT1G53280	7	28	3	0.461162864	1	0.171316734	0	0	1	0.127368571	1	0.161814425	1	0.122713554	0	0	0	0	0	0	0	0	0	0	0	0	0	0	0	0	0	0	0	0	0	0	0	0
AT1G53310	10	78	1	0.055181881	1	0.061498314	2	0.114577044	0	0	0	0	0	0	0	0	0	0	0	0	0	0	0	0	0	0	4	0.176182436	0	0	1	0.044678316	1	0.036942922	0	0	0	0
AT1G53430	2	72	0	0	0	0	0	0	0	0	0	0	0	0	0	0	0	0	0	0	0	0	0	0	0	0	1	0.047716076	0	0	1	0.048401509	0	0	0	0	0	0
AT1G53580	9	21	1	0.204961273	2	0.456844624	0	0	3	0.509474287	2	0.431505133	1	0.163618072	0	0	0	0	0	0	0	0	0	0	0	0	0	0	0	0	0	0	0	0	0	0	0	0
AT1G53750	1	36	0	0	0	0	0	0	0	0	0	0	0	0	0	0	0	0	0	0	0	0	0	0	0	0	0	0	1	0.097380771	0	0	0	0	0	0	0	0
AT1G53840	1	40	0	0	0	0	0	0	0	0	0	0	0	0	0	0	0	0	0	0	0	0	0	0	0	0	0	0	0	0	0	0	0	0	1	0.087434554	0	0
AT1G54100	12	31	4	0.555378933	3	0.464213086	0	0	1	0.115042581	1	0.146154964	0	0	0	0	1	0.081639674	2	0.157667573	0	0	0	0	0	0	0	0	0	0	0	0	0	0	0	0	0	0
AT1G54410	1	8	0	0	0	0	1	0.558563091	0	0	0	0	0	0	0	0	0	0	0	0	0	0	0	0	0	0	0	0	0	0	0	0	0	0	0	0	0	0
AT1G54440	2	52	0	0	0	0	0	0	0	0	0	0	0	0	0	0	0	0	0	0	1	0.053597346	0	0	1	0.054016707	0	0	0	0	0	0	0	0	0	0	0	0
AT1G54500	1	13	0	0	0	0	0	0	0	0	0	0	0	0	0	0	0	0	1	0.187988261	0	0	0	0	0	0	0	0	0	0	0	0	0	0	0	0	0	0
AT1G54580	20	12	2	0.717364455	2	0.799478093	3	1.117126182	2	0.594386669	2	0.755133984	2	0.572663252	0	0	0	0	0	0	0	0	0	0	0	0	3	0.858889379	2	0.584284627	0	0	2	0.480257994	0	0	0	0
AT1G54630	23	13	4	1.324365149	3	1.106969668	2	0.687462266	4	1.097329235	1	0.348523377	3	0.792918349	0	0	0	0	0	0	0	0	0	0	0	0	2	0.52854731	1	0.269669827	0	0	3	0.664972608	0	0	0	0
AT1G54780	213	22	3	0.586934554	4	0.87215792	4	0.812455405	5	0.810527276	8	1.647565057	4	0.624723547	21	2.314438881	17	1.955641304	27	2.999267256	13	1.646900269	15	1.856451273	16	2.042813656	17	2.654748992	14	2.230904939	14	2.217669145	15	1.964691797	11	1.748691099	5	0.964228079
AT1G54790	40	28	1	0.153720954	3	0.513950203	2	0.319178909	1	0.127368571	3	0.485443275	3	0.368140662	2	0.173189304	1	0.090386783	0	0	4	0.398151713	3	0.291728057	4	0.401266968	4	0.490793931	1	0.125203848	2	0.248922046	5	0.514562137	0	0	1	0.151521555
AT1G54990	5	29	1	0.148420232	1	0.16540926	1	0.154086369	1	0.122976552	1	0.156234617	0	0	0	0	0	0	0	0	0	0	0	0	0	0	0	0	0	0	0	0	0	0	0	0	0	0
AT1G55130	1	30	0	0	0	0	0	0	0	0	0	0	0	0	0	0	0	0	0	0	1	0.092902066	0	0	0	0	0	0	0	0	0	0	0	0	0	0	0	0
AT1G55190	1	8	0	0	0	0	0	0	0	0	1	0.566350488	0	0	0	0	0	0	0	0	0	0	0	0	0	0	0	0	0	0	0	0	0	0	0	0	0	0
AT1G55260	11	15	0	0	0	0	0	0	0	0	0	0	0	0	0	0	0	0	0	0	0	0	0	0	0	0	0	0	1	0.23371385	4	0.929308975	2	0.384206395	2	0.466317626	2	0.565680473
AT1G55450	9	23	0	0	0	0	0	0	0	0	0	0	0	0	0	0	0	0	0	0	0	0	0	0	0	0	3	0.448116198	3	0.457266229	0	0	3	0.375854082	0	0	0	0
AT1G55480	17	25	0	0	0	0	0	0	0	0	0	0	0	0	4	0.387944041	4	0.404932787	4	0.391015583	1	0.111482479	0	0	2	0.224709502	0	0	1	0.14022831	0	0	1	0.115261918	0	0	0	0
AT1G55490	77	42	1	0.102480636	1	0.114211156	2	0.212785939	2	0.169824762	0	0	0	0	9	0.519567912	9	0.542320698	11	0.640055269	6	0.398151713	6	0.388970743	11	0.735656108	4	0.327195954	4	0.333876929	3	0.248922046	4	0.274433139	2	0.166542009	2	0.20202874
AT1G55670	94	12	1	0.358682227	2	0.799478093	4	1.489501576	3	0.891580003	5	1.887834961	5	1.43165813	3	0.606162564	7	1.476317455	10	2.036539494	8	1.858041329	10	2.268996	8	1.872579185	7	2.004075219	5	1.460711567	5	1.452045274	6	1.440773984	4	1.165794066	1	0.353550295
AT1G55840	1	30	0	0	0	0	0	0	0	0	0	0	0	0	0	0	0	0	0	0	0	0	0	0	0	0	0	0	0	0	1	0.116163621	0	0	0	0	0	0
AT1G55970	1	86	0	0	0	0	0	0	0	0	0	0	0	0	0	0	0	0	0	0	0	0	0	0	0	0	0	0	0	0	1	0.040522193	0	0	0	0	0	0
AT1G56070	737	60	79	5.667179202	66	5.276555418	53	3.947179177	73	4.339022684	58	4.379777109	38	2.176120358	28	1.131503453	37	1.560678453	46	1.873616335	14	0.650314465	11	0.49917912	27	1.26399095	75	4.294446899	51	2.979851598	27	1.568208895	53	2.545367372	0	0	1	0.070710059
AT1G56190	105	36	0	0	0	0	0	0	1	0.099064444	0	0	0	0	14	0.942919544	15	1.054512468	13	0.882500447	6	0.464510332	9	0.6806988	14	1.092337858	9	0.858889379	9	0.87642694	3	0.290409054	11	0.88047299	1	0.097149505	0	0
AT1G56330	3	14	0	0	0	0	0	0	0	0	1	0.32362885	0	0	0	0	0	0	0	0	0	0	0	0	0	0	0	0	1	0.250407697	0	0	1	0.205824854	0	0	0	0
AT1G56340	46	37	4	0.465317484	5	0.648225481	7	0.845392786	7	0.674709191	6	0.734724957	4	0.371457244	0	0	3	0.205202426	2	0.132099859	1	0.075325999	1	0.073589059	1	0.075915372	2	0.185705811	0	0	1	0.09418672	2	0.155759349	0	0	0	0
AT1G56450	13	13	2	0.662182574	2	0.737979778	2	0.687462266	0	0	1	0.348523377	1	0.264306116	0	0	0	0	0	0	0	0	0	0	0	0	1	0.264273655	2	0.539339655	2	0.536139793	0	0	0	0	0	0
AT1G56500	1	72	0	0	0	0	0	0	0	0	0	0	0	0	0	0	1	0.035150415	0	0	0	0	0	0	0	0	0	0	0	0	0	0	0	0	0	0	0	0
AT1G57720	97	30	10	1.434728911	7	1.119269331	11	1.638451734	8	0.95101867	8	1.208214375	5	0.572663252	6	0.484930051	4	0.337443989	10	0.814615797	2	0.185804132	2	0.18151968	6	0.561773755	4	0.458074335	4	0.467427701	6	0.696981731	4	0.384206395	0	0	0	0
AT1G57770	1	34	0	0	0	0	0	0	0	0	0	0	0	0	0	0	1	0.074436174	0	0	0	0	0	0	0	0	0	0	0	0	0	0	0	0	0	0	0	0
AT1G58250	1	177	0	0	0	0	1	0.025245789	0	0	0	0	0	0	0	0	0	0	0	0	0	0	0	0	0	0	0	0	0	0	0	0	0	0	0	0	0	0
AT1G58270	56	28	0	0	0	0	0	0	0	0	0	0	0	0	0	0	0	0	0	0	0	0	0	0	0	0	8	0.981587862	11	1.377242335	8	0.995688187	12	1.234949129	11	1.373971578	6	0.909129332
AT1G59610	2	65	0	0	0	0	0	0	0	0	0	0	0	0	0	0	0	0	0	0	0	0	0	0	0	0	2	0.105709462	0	0	0	0	0	0	0	0	0	0
AT1G59870	141	92	0	0	0	0	0	0	0	0	0	0	0	0	5	0.13177447	7	0.192563146	4	0.106254234	0	0	1	0.0295956	5	0.152655911	40	1.49372066	27	1.028849017	18	0.681829954	34	1.064919901	0	0	0	0
AT1G59900	16	26	3	0.496636931	1	0.184494944	3	0.515596699	2	0.274332308	3	0.522785066	1	0.132153058	0	0	0	0	0	0	0	0	0	0	0	0	1	0.132136827	1	0.134834913	0	0	1	0.110828768	0	0	0	0
AT1G60070	5	54	0	0	0	0	0	0	0	0	0	0	0	0	0	0	0	0	0	0	0	0	0	0	0	0	1	0.063621435	0	0	2	0.129070691	1	0.053361999	0	0	1	0.078566732
AT1G60710	23	23	4	0.748554214	4	0.83423801	4	0.777131257	2	0.310114783	5	0.984957371	4	0.597561654	0	0	0	0	0	0	0	0	0	0	0	0	0	0	0	0	0	0	0	0	0	0	0	0
AT1G60920	3	11	0	0	0	0	0	0	0	0	0	0	0	0	0	0	0	0	1	0.222167944	0	0	0	0	0	0	0	0	0	0	0	0	1	0.261958906	1	0.317943836	0	0
AT1G61520	538	16	10	2.690116709	11	3.297847136	9	2.51353391	10	2.228950009	10	2.831752441	15	3.221230793	51	7.728572693	50	7.908843512	52	7.94250403	47	8.186994609	46	7.828036202	47	8.251052036	29	6.226948004	32	7.011415525	34	7.405430897	40	7.203869923	27	5.90183246	18	4.772928994
AT1G61900	6	24	0	0	0	0	0	0	0	0	0	0	0	0	0	0	0	0	0	0	0	0	0	0	0	0	0	0	1	0.146071156	3	0.435613582	0	0	2	0.291448516	0	0
AT1G61940	1	22	0	0	0	0	0	0	0	0	0	0	0	0	0	0	0	0	0	0	0	0	0	0	0	0	0	0	0	0	0	0	0	0	1	0.158971918	0	0
AT1G62020	5	82	2	0.104980164	0	0	0	0	0	0	0	0	0	0	0	0	0	0	0	0	0	0	0	0	0	0	2	0.083794085	1	0.042752533	0	0	0	0	0	0	0	0
AT1G62180	2	36	0	0	0	0	2	0.248250262	0	0	0	0	0	0	0	0	0	0	0	0	0	0	0	0	0	0	0	0	0	0	0	0	0	0	0	0	0	0
AT1G62380	32	20	6	1.29125602	3	0.719530284	3	0.670275709	2	0.356632001	2	0.45308039	3	0.515396927	0	0	0	0	0	0	0	0	0	0	0	0	5	0.858889379	3	0.525856164	2	0.348490865	3	0.432232195	0	0	0	0
AT1G62390	2	51	0	0	0	0	0	0	0	0	0	0	0	0	0	0	0	0	2	0.095837152	0	0	0	0	0	0	0	0	0	0	0	0	0	0	0	0	0	0
AT1G62560	13	33	3	0.391289703	3	0.43607896	2	0.270818468	1	0.108070303	2	0.274594176	2	0.208241182	0	0	0	0	0	0	0	0	0	0	0	0	0	0	0	0	0	0	0	0	0	0	0	0
AT1G62660	5	36	0	0	0	0	0	0	0	0	0	0	0	0	0	0	0	0	0	0	0	0	0	0	0	0	2	0.190864306	0	0	0	0	0	0	1	0.097149505	2	0.235700197
AT1G62750	173	54	1	0.079707161	0	0	3	0.248250262	0	0	1	0.083903776	0	0	23	1.032721405	35	1.640352728	52	2.353334527	10	0.516122591	12	0.6050656	25	1.300402212	8	0.508971484	2	0.129841028	0	0	1	0.053361999	0	0	0	0
AT1G63000	25	22	1	0.195644851	0	0	1	0.203113851	1	0.162105455	4	0.823782528	1	0.156180886	0	0	0	0	0	0	0	0	0	0	0	0	5	0.780808527	2	0.318700705	2	0.316809877	3	0.392938359	1	0.158971918	4	0.771382463
AT1G63310	2	9	0	0	0	0	0	0	0	0	2	1.006845312	0	0	0	0	0	0	0	0	0	0	0	0	0	0	0	0	0	0	0	0	0	0	0	0	0	0
AT1G63660	3	40	0	0	0	0	2	0.223425236	0	0	0	0	0	0	0	0	0	0	0	0	0	0	0	0	0	0	0	0	0	0	1	0.087122716	0	0	0	0	0	0
AT1G63770	11	79	0	0	2	0.12143971	0	0	0	0	2	0.114703896	1	0.043493411	0	0	2	0.064071643	2	0.061869554	0	0	0	0	1	0.0355553	1	0.043488069	0	0	0	0	0	0	0	0	0	0
AT1G63940	214	38	24	2.718433727	30	3.787001496	18	2.116660134	25	2.346263167	28	3.338487089	21	1.898830783	0	0	1	0.066600787	6	0.385870641	0	0	0	0	0	0	8	0.723275267	11	1.014810141	11	1.008789348	6	0.454981258	9	0.828327362	16	1.786359389
AT1G64190	5	31	0	0	2	0.309475391	0	0	1	0.115042581	2	0.292309929	0	0	0	0	0	0	0	0	0	0	0	0	0	0	0	0	0	0	0	0	0	0	0	0	0	0
AT1G64510	1	17	0	0	0	0	0	0	0	0	0	0	0	0	0	0	0	0	0	0	0	0	0	0	0	0	1	0.202091618	0	0	0	0	0	0	0	0	0	0
AT1G64520	5	20	0	0	0	0	0	0	0	0	0	0	0	0	0	0	0	0	0	0	0	0	0	0	0	0	2	0.343555751	1	0.175285388	1	0.174245432	1	0.144077398	0	0	0	0
AT1G64650	6	23	2	0.374277107	2	0.417119005	0	0	0	0	1	0.196991474	0	0	0	0	0	0	0	0	0	0	0	0	0	0	0	0	0	0	1	0.151517767	0	0	0	0	0	0
AT1G64710	10	21	0	0	0	0	0	0	0	0	0	0	0	0	0	0	0	0	0	0	0	0	0	0	0	0	2	0.327195954	3	0.500815394	2	0.331896062	3	0.411649709	0	0	0	0
AT1G64740	2	25	0	0	0	0	0	0	0	0	0	0	0	0	0	0	0	0	0	0	0	0	0	0	0	0	1	0.1374223	1	0.14022831	0	0	0	0	0	0	0	0
AT1G64760	1	22	0	0	0	0	0	0	0	0	0	0	0	0	0	0	0	0	0	0	0	0	0	0	0	0	1	0.156161705	0	0	0	0	0	0	0	0	0	0
AT1G64790	38	178	2	0.048361648	0	0	4	0.100415836	0	0	3	0.076361863	0	0	0	0	7	0.099527019	8	0.109835837	1	0.015657651	1	0.015296602	8	0.126241293	3	0.057902654	1	0.019694987	0	0	0	0	0	0	0	0
AT1G64970	1	23	0	0	1	0.208559502	0	0	0	0	0	0	0	0	0	0	0	0	0	0	0	0	0	0	0	0	0	0	0	0	0	0	0	0	0	0	0	0
AT1G65110	1	66	0	0	1	0.072679826	0	0	0	0	0	0	0	0	0	0	0	0	0	0	0	0	0	0	0	0	0	0	0	0	0	0	0	0	0	0	0	0
AT1G65160	1	19	0	0	1	0.252466766	0	0	0	0	0	0	0	0	0	0	0	0	0	0	0	0	0	0	0	0	0	0	0	0	0	0	0	0	0	0	0	0
AT1G65260	12	24	0	0	0	0	0	0	0	0	0	0	0	0	2	0.202054188	5	0.527256234	0	0	1	0.116127583	1	0.1134498	1	0.117036199	0	0	0	0	0	0	0	0	0	0	2	0.353550295
AT1G65540	1	48	0	0	0	0	0	0	0	0	0	0	0	0	0	0	1	0.052725623	0	0	0	0	0	0	0	0	0	0	0	0	0	0	0	0	0	0	0	0
AT1G65860	4	29	2	0.296840464	0	0	0	0	1	0.122976552	1	0.156234617	0	0	0	0	0	0	0	0	0	0	0	0	0	0	0	0	0	0	0	0	0	0	0	0	0	0
AT1G65930	144	32	13	1.748575861	10	1.499021425	13	1.815330046	17	1.894607507	11	1.557463842	7	0.751620518	0	0	0	0	1	0.076370231	0	0	0	0	0	0	21	2.254584622	18	1.971960616	11	1.197937351	18	1.620870732	2	0.218586387	2	0.265162721
AT1G65960	354	33	46	5.999775449	31	4.506149255	37	5.010141666	36	3.890530925	27	3.707021378	17	1.770050052	7	0.514319751	4	0.306767263	14	1.036783742	3	0.253369272	4	0.330035781	9	0.766055121	40	4.164312144	26	2.762072782	17	1.795255975	36	3.143506875	0	0	0	0
AT1G65980	23	9	2	0.956485941	3	1.598956187	3	1.489501576	2	0.792515558	5	2.517113281	4	1.527102005	0	0	0	0	0	0	0	0	0	0	0	0	1	0.381728613	1	0.389523084	2	0.774424146	0	0	0	0	0	0
AT1G66200	15	23	0	0	0	0	0	0	0	0	0	0	0	0	0	0	0	0	0	0	0	0	0	0	0	0	5	0.74686033	2	0.304844153	3	0.454553303	5	0.626423471	0	0	0	0
AT1G66240	12	8	0	0	0	0	0	0	0	0	0	0	0	0	0	0	0	0	0	0	0	0	0	0	0	0	4	1.717778759	2	0.87642694	2	0.871227164	2	0.720386992	2	0.874345549	0	0
AT1G66430	25	25	5	0.860837347	6	1.151248454	0	0	6	0.855916803	3	0.543696468	5	0.687195902	0	0	0	0	0	0	0	0	0	0	0	0	0	0	0	0	0	0	0	0	0	0	0	0
AT1G66970	58	38	4	0.453072287	3	0.378700149	13	1.528698986	6	0.56310316	4	0.476926727	3	0.27126154	0	0	0	0	0	0	0	0	0	0	0	0	2	0.180818816	4	0.369021869	2	0.183416245	6	0.454981258	9	0.828327362	2	0.223294923
AT1G67090	381	17	18	4.55737419	9	2.53951865	14	3.679945071	13	2.727185893	10	2.665178768	23	4.648678165	36	5.134553484	34	5.061659848	38	5.462717703	36	5.902013635	30	4.804932707	32	5.287282406	18	3.637649138	17	3.505707762	16	3.27991403	23	3.898564899	9	1.851555281	5	1.247824573
AT1G67120	2	342	0	0	0	0	0	0	0	0	0	0	0	0	1	0.00708962	0	0	0	0	0	0	1	0.007961389	0	0	0	0	0	0	0	0	0	0	0	0	0	0
AT1G67230	3	76	0	0	1	0.063116691	0	0	0	0	2	0.119231681	0	0	0	0	0	0	0	0	0	0	0	0	0	0	0	0	0	0	0	0	0	0	0	0	0	0
AT1G67280	1	28	0	0	0	0	0	0	1	0.127368571	0	0	0	0	0	0	0	0	0	0	0	0	0	0	0	0	0	0	0	0	0	0	0	0	0	0	0	0
AT1G67350	4	9	0	0	1	0.532985395	1	0.496500525	2	0.792515558	0	0	0	0	0	0	0	0	0	0	0	0	0	0	0	0	0	0	0	0	0	0	0	0	0	0	0	0
AT1G67430	8	11	0	0	0	0	0	0	0	0	0	0	0	0	0	0	0	0	0	0	0	0	0	0	0	0	2	0.624646821	2	0.637401411	2	0.633619755	2	0.523917812	0	0	0	0
AT1G67580	2	57	0	0	0	0	0	0	0	0	0	0	0	0	0	0	0	0	0	0	0	0	0	0	1	0.049278399	1	0.060272938	0	0	0	0	0	0	0	0	0	0
AT1G67730	2	20	0	0	0	0	0	0	0	0	0	0	0	0	0	0	0	0	0	0	0	0	0	0	0	0	0	0	0	0	1	0.174245432	1	0.144077398	0	0	0	0
AT1G68010	430	33	3	0.391289703	1	0.145359653	1	0.135409234	2	0.216140606	4	0.549188352	0	0	60	4.408455012	69	5.291735295	84	6.220702457	34	2.871518418	44	3.630393601	71	6.043323735	14	1.45750925	14	1.487269959	10	1.056032926	19	1.659073073	0	0	0	0
AT1G68060	1	48	1	0.089670556	0	0	0	0	0	0	0	0	0	0	0	0	0	0	0	0	0	0	0	0	0	0	0	0	0	0	0	0	0	0	0	0	0	0
AT1G68530	2	34	0	0	0	0	0	0	0	0	0	0	0	0	0	0	0	0	0	0	0	0	0	0	0	0	0	0	0	0	0	0	2	0.169502821	0	0	0	0
AT1G68560	9	57	0	0	0	0	1	0.078394819	0	0	2	0.158975575	0	0	0	0	0	0	0	0	0	0	0	0	0	0	0	0	1	0.061503644	0	0	3	0.151660419	2	0.122715164	0	0
AT1G68590	3	13	0	0	0	0	0	0	0	0	0	0	0	0	1	0.186511558	0	0	0	0	0	0	1	0.209445784	1	0.216066829	0	0	0	0	0	0	0	0	0	0	0	0
AT1G68680	3	5	2	1.721674694	0	0	0	0	1	0.713264002	0	0	0	0	0	0	0	0	0	0	0	0	0	0	0	0	0	0	0	0	0	0	0	0	0	0	0	0
AT1G69740	50	33	2	0.260859802	1	0.145359653	0	0	2	0.216140606	2	0.274594176	1	0.104120591	5	0.367371251	5	0.383459079	5	0.370279908	4	0.337825696	3	0.247526836	6	0.510703414	5	0.520539018	3	0.318700705	2	0.211206585	4	0.349278541	0	0	0	0
AT1G69830	18	59	0	0	2	0.162605713	2	0.151474736	0	0	3	0.230379859	3	0.174710822	0	0	2	0.085790844	3	0.124263426	1	0.047238338	2	0.092298142	0	0	0	0	0	0	0	0	0	0	0	0	0	0
AT1G69840	18	20	0	0	0	0	0	0	0	0	0	0	0	0	0	0	0	0	0	0	0	0	0	0	0	0	2	0.343555751	6	1.051712328	6	1.045472597	1	0.144077398	1	0.174869109	2	0.424260355
AT1G70080	1	46	0	0	1	0.104279751	0	0	0	0	0	0	0	0	0	0	0	0	0	0	0	0	0	0	0	0	0	0	0	0	0	0	0	0	0	0	0	0
AT1G70310	4	22	0	0	0	0	0	0	0	0	0	0	0	0	0	0	0	0	1	0.111083972	0	0	0	0	0	0	0	0	1	0.159350352	1	0.158404938	1	0.130979453	0	0	0	0
AT1G70410	57	23	3	0.561415661	5	1.042797513	3	0.582848442	5	0.775286959	6	1.181948845	3	0.44817124	0	0	1	0.110036083	0	0	0	0	1	0.1183824	0	0	7	1.045604462	7	1.066954536	6	0.909106606	6	0.751708165	3	0.456180286	1	0.184461023
AT1G70670	5	15	1	0.286945782	3	0.959373712	0	0	1	0.237754667	0	0	0	0	0	0	0	0	0	0	0	0	0	0	0	0	0	0	0	0	0	0	0	0	0	0	0	0
AT1G70730	11	48	0	0	0	0	1	0.093093848	0	0	0	0	0	0	0	0	0	0	2	0.101826974	0	0	0	0	0	0	0	0	4	0.292142313	2	0.145204527	2	0.120064498	0	0	0	0
AT1G70770	13	41	5	0.524900821	1	0.116996794	0	0	2	0.173966829	4	0.442029649	0	0	0	0	0	0	0	0	1	0.067977121	0	0	0	0	0	0	0	0	0	0	0	0	0	0	0	0
AT1G70830	83	27	19	3.028872147	12	2.131941583	14	2.317002452	15	1.981288896	11	1.845883073	12	1.527102005	0	0	0	0	0	0	0	0	0	0	0	0	0	0	0	0	0	0	0	0	0	0	0	0
AT1G70890	31	15	3	0.860837347	1	0.319791237	0	0	2	0.475509335	2	0.604107187	1	0.2290653	0	0	0	0	0	0	0	0	0	0	0	0	6	1.374223007	3	0.701141552	4	0.929308975	6	1.152619187	2	0.466317626	1	0.282840236
AT1G71220	3	106	0	0	1	0.045253477	1	0.042155704	0	0	1	0.042743433	0	0	0	0	0	0	0	0	0	0	0	0	0	0	0	0	0	0	0	0	0	0	0	0	0	0
AT1G71500	36	24	0	0	0	0	1	0.186187697	0	0	0	0	0	0	2	0.202054188	4	0.421804987	4	0.407307898	3	0.348382749	3	0.3403494	4	0.468144796	2	0.286296459	6	0.87642694	2	0.290409054	5	0.600322493	0	0	0	0
AT1G71695	103	20	1	0.215209336	1	0.239843428	0	0	1	0.178316	2	0.45308039	1	0.171798975	0	0	0	0	1	0.122192369	0	0	1	0.13613976	0	0	25	4.294446899	21	3.68099315	16	2.787926926	27	3.890089758	4	0.699476439	2	0.424260355
AT1G71810	1	42	0	0	0	0	0	0	0	0	0	0	0	0	0	0	0	0	0	0	0	0	1	0.064828457	0	0	0	0	0	0	0	0	0	0	0	0	0	0
AT1G71820	1	54	1	0.079707161	0	0	0	0	0	0	0	0	0	0	0	0	0	0	0	0	0	0	0	0	0	0	0	0	0	0	0	0	0	0	0	0	0	0
AT1G72150	223	46	3	0.28070783	15	1.56419627	1	0.097141407	13	1.007873047	18	1.772923267	7	0.522866447	0	0	1	0.055018041	0	0	0	0	0	0	0	0	50	3.734301651	30	2.286331149	39	2.95459647	34	2.129839803	10	0.760300478	2	0.184461023
AT1G72160	30	38	6	0.679608431	8	1.009867065	1	0.117592229	4	0.375402106	8	0.953853454	3	0.27126154	0	0	0	0	0	0	0	0	0	0	0	0	0	0	0	0	0	0	0	0	0	0	0	0
AT1G72370	136	18	15	3.586822279	11	2.931419676	12	2.979003152	16	3.170062235	13	3.272247266	16	3.054204011	1	0.134702792	1	0.140601662	2	0.271538599	0	0	0	0	1	0.156048265	11	2.099507373	9	1.752853881	12	2.323272438	11	1.760945981	3	0.582897033	2	0.471400394
AT1G73060	15	23	0	0	0	0	0	0	0	0	0	0	0	0	2	0.210839152	3	0.33010825	4	0.425016938	2	0.242353216	2	0.2367648	2	0.244249458	0	0	0	0	0	0	0	0	0	0	0	0
AT1G73370	56	68	16	1.01274982	13	0.917048401	8	0.525706438	4	0.20978353	13	0.866183099	2	0.10105822	0	0	0	0	0	0	0	0	0	0	0	0	0	0	0	0	0	0	0	0	0	0	0	0
AT1G73600	58	40	8	0.860837347	10	1.19921714	7	0.781988327	6	0.534948002	6	0.679620586	4	0.343597951	2	0.121232512	3	0.189812244	3	0.183288554	0	0	1	0.06806988	2	0.140443438	1	0.085888937	3	0.262928082	2	0.174245432	0	0	0	0	0	0
AT1G73990	17	52	0	0	0	0	0	0	0	0	0	0	0	0	5	0.233139447	4	0.194679224	3	0.140991195	0	0	1	0.052361446	4	0.216066829	0	0	0	0	0	0	0	0	0	0	0	0
AT1G74030	2	35	2	0.245953527	0	0	0	0	0	0	0	0	0	0	0	0	0	0	0	0	0	0	0	0	0	0	0	0	0	0	0	0	0	0	0	0	0	0
AT1G74050	1	21	0	0	0	0	0	0	0	0	0	0	0	0	0	0	0	0	1	0.116373685	0	0	0	0	0	0	0	0	0	0	0	0	0	0	0	0	0	0
AT1G74070	1	22	0	0	0	0	0	0	0	0	0	0	0	0	0	0	0	0	1	0.111083972	0	0	0	0	0	0	0	0	0	0	0	0	0	0	0	0	0	0
AT1G74090	37	26	2	0.331091287	6	1.106969668	9	1.546790098	6	0.822996926	4	0.697046754	10	1.321530582	0	0	0	0	0	0	0	0	0	0	0	0	0	0	0	0	0	0	0	0	0	0	0	0
AT1G74100	32	26	5	0.827728218	6	1.106969668	2	0.343731133	8	1.097329235	8	1.394093509	3	0.396459174	0	0	0	0	0	0	0	0	0	0	0	0	0	0	0	0	0	0	0	0	0	0	0	0
AT1G74130	1	20	0	0	0	0	0	0	0	0	0	0	0	0	0	0	0	0	1	0.122192369	0	0	0	0	0	0	0	0	0	0	0	0	0	0	0	0	0	0
AT1G74420	1	38	0	0	0	0	0	0	1	0.093850526	0	0	0	0	0	0	0	0	0	0	0	0	0	0	0	0	0	0	0	0	0	0	0	0	0	0	0	0
AT1G74470	170	29	6	0.890521393	4	0.661637043	2	0.308172739	3	0.368929656	7	1.093642322	8	0.947856417	20	1.67217259	22	1.919939942	24	2.022494394	17	1.633794962	16	1.502231835	18	1.743435793	7	0.829272504	5	0.604432372	6	0.721015584	5	0.496818615	0	0	0	0
AT1G74560	1	18	0	0	0	0	0	0	0	0	1	0.251711328	0	0	0	0	0	0	0	0	0	0	0	0	0	0	0	0	0	0	0	0	0	0	0	0	0	0
AT1G74730	25	7	1	0.614883819	2	1.370533874	1	0.638357818	0	0	2	1.294515401	0	0	1	0.346378608	2	0.723094264	2	0.698242112	0	0	2	0.777941486	2	0.802533936	2	0.981587862	0	0	2	0.995688187	2	0.823299419	2	0.999252056	2	1.212172442
AT1G74790	6	42	0	0	0	0	0	0	0	0	0	0	0	0	0	0	0	0	0	0	0	0	0	0	0	0	1	0.081798988	2	0.166938464	2	0.165948031	1	0.068608284	0	0	0	0
AT1G74920	13	33	1	0.130429901	1	0.145359653	1	0.135409234	3	0.32421091	1	0.137297088	0	0	0	0	0	0	0	0	0	0	0	0	0	0	1	0.104107803	2	0.212467137	3	0.316809877	0	0	0	0	0	0
AT1G74970	14	15	0	0	0	0	0	0	0	0	0	0	0	0	1	0.16164335	2	0.337443989	2	0.325846319	0	0	1	0.18151968	0	0	4	0.916148671	2	0.467427701	1	0.232327243	1	0.192103197	0	0	0	0
AT1G75220	1	17	0	0	0	0	0	0	0	0	0	0	0	0	0	0	0	0	0	0	0	0	0	0	0	0	1	0.202091618	0	0	0	0	0	0	0	0	0	0
AT1G75280	31	21	5	1.024806365	5	1.142111562	2	0.425571878	4	0.67929905	4	0.863010267	7	1.145326504	0	0	0	0	0	0	0	0	0	0	0	0	0	0	1	0.166938464	1	0.165948031	0	0	0	0	2	0.40405748
AT1G75330	1	21	0	0	0	0	0	0	1	0.169824762	0	0	0	0	0	0	0	0	0	0	0	0	0	0	0	0	0	0	0	0	0	0	0	0	0	0	0	0
AT1G75350	19	10	0	0	0	0	0	0	0	0	0	0	0	0	1	0.242465025	4	1.012331969	3	0.733154218	0	0	0	0	1	0.280886877	3	1.030667255	2	0.701141552	1	0.348490865	4	1.152619187	0	0	0	0
AT1G75680	14	34	2	0.253187455	3	0.423253108	0	0	0	0	2	0.266517876	0	0	0	0	0	0	0	0	0	0	0	0	0	0	2	0.202091618	1	0.103109051	2	0.204994626	2	0.169502821	0	0	0	0
AT1G76040	1	40	0	0	0	0	0	0	0	0	1	0.113270097	0	0	0	0	0	0	0	0	0	0	0	0	0	0	0	0	0	0	0	0	0	0	0	0	0	0
AT1G76100	9	8	0	0	0	0	0	0	0	0	0	0	0	0	0	0	0	0	0	0	0	0	0	0	0	0	2	0.858889379	1	0.43821347	2	0.871227164	1	0.360193496	1	0.437172774	2	1.060650887
AT1G76180	14	15	0	0	1	0.319791237	3	0.893700945	3	0.713264002	2	0.604107187	5	1.145326504	0	0	0	0	0	0	0	0	0	0	0	0	0	0	0	0	0	0	0	0	0	0	0	0
AT1G76400	3	44	0	0	0	0	3	0.304670776	0	0	0	0	0	0	0	0	0	0	0	0	0	0	0	0	0	0	0	0	0	0	0	0	0	0	0	0	0	0
AT1G76680	15	34	0	0	0	0	0	0	0	0	0	0	0	0	0	0	0	0	0	0	0	0	0	0	0	0	5	0.505229046	6	0.618654311	2	0.204994626	2	0.169502821	0	0	0	0
AT1G77210	2	21	0	0	0	0	0	0	0	0	0	0	0	0	0	0	0	0	0	0	0	0	0	0	0	0	0	0	0	0	0	0	2	0.274433139	0	0	0	0
AT1G77490	73	28	0	0	0	0	0	0	0	0	0	0	0	0	14	1.212325128	17	1.536575311	12	1.047363168	7	0.696765498	6	0.583456114	13	1.304117647	0	0	1	0.125203848	0	0	3	0.308737282	0	0	0	0
AT1G77510	9	37	0	0	0	0	0	0	4	0.385548109	1	0.122454159	1	0.092864311	0	0	0	0	0	0	0	0	0	0	0	0	1	0.092852905	2	0.189497716	0	0	0	0	0	0	0	0
AT1G78240	1	49	0	0	1	0.097895276	0	0	0	0	0	0	0	0	0	0	0	0	0	0	0	0	0	0	0	0	0	0	0	0	0	0	0	0	0	0	0	0
AT1G78300	40	21	1	0.204961273	1	0.228422312	3	0.638357818	4	0.67929905	3	0.6472577	1	0.163618072	0	0	0	0	0	0	0	0	0	0	0	0	9	1.472381794	5	0.834692324	3	0.497844093	4	0.548866279	4	0.666168037	2	0.40405748
AT1G78370	179	19	26	5.889939743	27	6.816602693	32	7.525902702	26	4.880227388	25	5.961584087	43	7.776164162	0	0	0	0	0	0	0	0	0	0	0	0	0	0	0	0	0	0	0	0	0	0	0	0
AT1G78380	97	18	7	1.673850397	6	1.598956187	8	1.986002101	7	1.386902227	7	1.761979297	8	1.527102005	0	0	0	0	0	0	1	0.154836777	1	0.1512664	1	0.156048265	10	1.908643066	8	1.558092338	10	1.936060365	10	1.600859982	7	1.360093077	6	1.414201183
AT1G78510	1	31	0	0	0	0	0	0	0	0	0	0	1	0.110838048	0	0	0	0	0	0	0	0	0	0	0	0	0	0	0	0	0	0	0	0	0	0	0	0
AT1G78630	18	20	0	0	0	0	0	0	0	0	0	0	0	0	0	0	2	0.253082992	3	0.366577109	1	0.139353099	0	0	1	0.140443438	1	0.171777875	4	0.701141552	2	0.348490865	4	0.576309593	0	0	0	0
AT1G78680	16	27	1	0.159414323	1	0.177661798	0	0	0	0	0	0	0	0	0	0	1	0.093734441	2	0.181025732	0	0	0	0	0	0	2	0.254485742	3	0.389523084	2	0.258141382	4	0.426895995	0	0	0	0
AT1G78830	22	31	1	0.138844733	1	0.154737695	2	0.288290627	2	0.230085162	2	0.292309929	2	0.221676097	0	0	0	0	0	0	0	0	0	0	0	0	2	0.221648872	0	0	0	0	1	0.09295316	7	0.789731464	2	0.273716358
AT1G78850	111	33	4	0.521719604	3	0.43607896	2	0.270818468	3	0.32421091	3	0.411891264	2	0.208241182	0	0	0	0	0	0	0	0	0	0	0	0	18	1.873940465	13	1.381036391	4	0.42241317	16	1.397114166	28	2.967475805	15	1.928456159
AT1G78900	1251	47	65	5.952598677	60	6.123661994	66	6.274921534	78	5.918573641	75	7.230006234	64	4.678780614	41	2.115120436	51	2.746219704	58	3.015811677	25	1.482479784	24	1.390363506	35	2.091710792	135	9.868090747	138	10.29335471	128	9.490815067	149	9.135120158	43	3.19973265	16	1.44429057
AT1G79040	103	12	0	0	1	0.399739046	0	0	0	0	1	0.377566992	0	0	8	1.616433504	9	1.898122443	11	2.240193444	7	1.625786163	3	0.6806988	5	1.17036199	11	3.149261059	11	3.213565449	12	3.484908657	11	2.641418971	7	2.040139616	6	2.121301775
AT1G79230	12	36	0	0	0	0	0	0	1	0.099064444	3	0.377566992	0	0	0	0	0	0	0	0	0	0	0	0	0	0	2	0.190864306	3	0.292142313	0	0	2	0.160085998	1	0.097149505	0	0
AT1G79440	134	39	2	0.220727524	3	0.368989889	2	0.229154088	4	0.365776411	2	0.232348918	0	0	1	0.062170519	5	0.324465374	7	0.438639275	1	0.071463128	2	0.139630523	1	0.072022276	18	1.585641932	18	1.618018967	20	1.787132644	25	1.847146134	22	1.972882266	1	0.108784706
AT1G79550	454	32	32	4.304186735	28	4.197259991	31	4.328863956	38	4.235005017	24	3.39810293	50	5.368717989	9	0.681932884	7	0.553619045	11	0.840072541	6	0.522574123	6	0.5105241	10	0.877771493	42	4.509169244	43	4.710794805	37	4.029425635	37	3.331789839	28	3.060209424	15	1.988720414
AT1G79600	4	48	0	0	0	0	0	0	0	0	0	0	0	0	0	0	0	0	2	0.101826974	0	0	0	0	2	0.117036199	0	0	0	0	0	0	0	0	0	0	0	0
AT1G79830	1	77	0	0	0	0	0	0	0	0	0	0	0	0	0	0	1	0.032867921	0	0	0	0	0	0	0	0	0	0	0	0	0	0	0	0	0	0	0	0
AT1G79850	11	13	0	0	0	0	0	0	0	0	0	0	0	0	1	0.186511558	1	0.194679224	3	0.563964783	0	0	0	0	0	0	3	0.792820966	3	0.809009483	0	0	0	0	0	0	0	0
AT1G79870	2	20	0	0	0	0	0	0	0	0	0	0	0	0	0	0	0	0	0	0	1	0.139353099	0	0	0	0	0	0	1	0.175285388	0	0	0	0	0	0	0	0
AT1G79920	2	57	0	0	0	0	0	0	0	0	0	0	0	0	0	0	0	0	0	0	0	0	0	0	0	0	0	0	2	0.123007289	0	0	0	0	0	0	0	0
AT1G80300	22	39	4	0.441455049	3	0.368989889	3	0.343731133	4	0.365776411	4	0.464697836	4	0.352408155	0	0	0	0	0	0	0	0	0	0	0	0	0	0	0	0	0	0	0	0	0	0	0	0
AT1G80360	1	21	0	0	0	0	0	0	0	0	0	0	0	0	0	0	0	0	1	0.116373685	0	0	0	0	0	0	0	0	0	0	0	0	0	0	0	0	0	0
AT1G80380	80	34	0	0	0	0	0	0	1	0.104891765	1	0.133258938	0	0	13	0.927072157	21	1.563159658	21	1.509435155	1	0.081972411	6	0.48049327	7	0.578296513	2	0.202091618	4	0.412436207	0	0	3	0.254254232	0	0	0	0
AT1G80410	13	67	4	0.256966372	3	0.214785159	0	0	2	0.106457313	1	0.067623938	0	0	0	0	2	0.075547161	0	0	0	0	0	0	0	0	1	0.051276977	0	0	0	0	0	0	0	0	0	0
AT1G80600	21	32	1	0.134505835	2	0.299804285	0	0	2	0.222895	0	0	0	0	1	0.07577032	1	0.079088435	4	0.305480924	0	0	2	0.1701747	1	0.087777149	0	0	1	0.109553367	1	0.108903395	0	0	2	0.218586387	3	0.397744082
AT1G80660	2	58	0	0	0	0	0	0	0	0	0	0	0	0	0	0	0	0	0	0	0	0	0	0	0	0	0	0	0	0	0	0	2	0.099363723	0	0	0	0
AT2G01140	51	28	3	0.461162864	5	0.856583671	9	1.436305091	6	0.764211431	6	0.970886551	7	0.858994878	0	0	0	0	0	0	0	0	0	0	0	0	3	0.368095448	7	0.87642694	1	0.124461023	4	0.411649709	0	0	0	0
AT2G01210	41	46	3	0.28070783	0	0	0	0	1	0.077528695	2	0.196991474	0	0	9	0.474388093	5	0.275090209	5	0.265635586	4	0.242353216	7	0.4143384	5	0.305311823	0	0	0	0	0	0	0	0	0	0	0	0
AT2G01250	50	19	6	1.359216863	5	1.262333832	8	1.881475675	5	0.938505266	6	1.430780181	5	0.904205135	0	0	0	0	0	0	0	0	0	0	0	0	4	0.723275267	5	0.922554674	2	0.36683249	4	0.606641677	0	0	0	0
AT2G01630	5	24	0	0	3	0.59960857	0	0	1	0.148596667	1	0.188783496	0	0	0	0	0	0	0	0	0	0	0	0	0	0	0	0	0	0	0	0	0	0	0	0	0	0
AT2G01690	1	50	0	0	0	0	0	0	0	0	0	0	0	0	0	0	0	0	0	0	0	0	0	0	0	0	0	0	0	0	0	0	1	0.057630959	0	0	0	0
AT2G01720	1	29	0	0	0	0	0	0	1	0.122976552	0	0	0	0	0	0	0	0	0	0	0	0	0	0	0	0	0	0	0	0	0	0	0	0	0	0	0	0
AT2G02050	3	8	0	0	0	0	0	0	0	0	0	0	1	0.429497439	0	0	0	0	0	0	0	0	0	0	0	0	0	0	0	0	2	0.871227164	0	0	0	0	0	0
AT2G02560	11	81	3	0.159414323	1	0.059220599	4	0.2206669	1	0.044028642	0	0	0	0	0	0	1	0.031244813	1	0.030170955	0	0	0	0	0	0	0	0	0	0	0	0	0	0	0	0	0	0
AT2G03440	27	18	0	0	1	0.266492697	2	0.496500525	2	0.396257779	1	0.251711328	4	0.763551002	0	0	0	0	0	0	0	0	0	0	0	0	2	0.381728613	1	0.194761542	4	0.774424146	3	0.480257994	4	0.777196044	3	0.707100591
AT2G03510	5	26	2	0.331091287	1	0.184494944	0	0	1	0.137166154	1	0.174261688	0	0	0	0	0	0	0	0	0	0	0	0	0	0	0	0	0	0	0	0	0	0	0	0	0	0
AT2G04030	190	55	5	0.391289703	4	0.348863168	4	0.324982162	6	0.389053092	4	0.329513011	2	0.124944709	24	1.058029202	35	1.610528133	40	1.777343559	10	0.506738544	14	0.693075142	28	1.429969559	5	0.31232341	2	0.127480282	3	0.190085926	4	0.209567125	0	0	0	0
AT2G04280	1	33	0	0	1	0.145359653	0	0	0	0	0	0	0	0	0	0	0	0	0	0	0	0	0	0	0	0	0	0	0	0	0	0	0	0	0	0	0	0
AT2G04400	13	30	1	0.143472891	1	0.159895618	4	0.59580063	4	0.475509335	2	0.302053593	1	0.11453265	0	0	0	0	0	0	0	0	0	0	0	0	0	0	0	0	0	0	0	0	0	0	0	0
AT2G04690	1	17	0	0	0	0	0	0	0	0	0	0	0	0	0	0	0	0	0	0	0	0	0	0	0	0	0	0	0	0	0	0	0	0	1	0.205728364	0	0
AT2G04780	72	9	7	3.347700794	5	2.664926978	6	2.979003152	9	3.566320014	5	2.517113281	6	2.290653008	0	0	0	0	0	0	0	0	0	0	0	0	5	1.908643066	5	1.947615423	8	3.097696584	9	2.881547969	6	2.331588132	1	0.471400394
AT2G04842	1	47	0	0	0	0	0	0	0	0	0	0	0	0	0	0	1	0.053847445	0	0	0	0	0	0	0	0	0	0	0	0	0	0	0	0	0	0	0	0
AT2G05070	18	14	0	0	1	0.342633468	0	0	1	0.254737143	0	0	1	0.245427108	0	0	1	0.180773566	1	0.174560528	2	0.398151713	1	0.194485371	1	0.200633484	1	0.245396965	2	0.500815394	2	0.497844093	2	0.411649709	2	0.499626028	0	0
AT2G05100	8	14	0	0	0	0	1	0.319178909	1	0.254737143	0	0	0	0	0	0	0	0	0	0	1	0.199075856	0	0	0	0	2	0.490793931	0	0	3	0.74676614	0	0	0	0	0	0
AT2G05520	10	12	1	0.358682227	0	0	0	0	1	0.297193334	0	0	0	0	0	0	0	0	0	0	0	0	0	0	0	0	2	0.572592919	2	0.584284627	1	0.290409054	2	0.480257994	1	0.291448516	0	0
AT2G05620	30	7	1	0.614883819	0	0	0	0	0	0	2	1.294515401	0	0	5	1.73189304	4	1.446188528	3	1.047363168	3	1.19445514	4	1.555882972	4	1.605067873	2	0.981587862	0	0	0	0	2	0.823299419	0	0	0	0
AT2G05710	22	65	1	0.066218257	3	0.221393933	5	0.343731133	2	0.109732923	2	0.13940935	3	0.158583669	0	0	0	0	0	0	0	0	0	0	0	0	3	0.158564193	2	0.107867931	0	0	1	0.044331507	0	0	0	0
AT2G05830	6	29	1	0.148420232	0	0	1	0.154086369	0	0	3	0.468703852	0	0	0	0	0	0	0	0	0	0	0	0	0	0	0	0	0	0	0	0	1	0.099363723	0	0	0	0
AT2G05840	2	22	0	0	0	0	0	0	0	0	0	0	0	0	0	0	0	0	0	0	0	0	0	0	0	0	1	0.156161705	1	0.159350352	0	0	0	0	0	0	0	0
AT2G05990	43	26	4	0.662182574	5	0.922474723	1	0.171865566	4	0.548664617	3	0.522785066	4	0.528612232	0	0	0	0	0	0	0	0	0	0	0	0	5	0.660684138	2	0.269669827	8	1.072279586	5	0.55414384	2	0.269029399	0	0
AT2G06050	23	27	2	0.318828647	5	0.888308992	4	0.6620007	4	0.528343705	5	0.83903776	3	0.381775501	0	0	0	0	0	0	0	0	0	0	0	0	0	0	0	0	0	0	0	0	0	0	0	0
AT2G06850	73	19	0	0	0	0	0	0	0	0	0	0	0	0	0	0	0	0	0	0	0	0	0	0	0	0	19	3.435557519	18	3.321196827	15	2.751243677	19	2.881547969	2	0.368145494	0	0
AT2G07050	40	44	2	0.195644851	1	0.10901974	0	0	0	0	0	0	0	0	0	0	3	0.172556585	2	0.111083972	2	0.126684636	3	0.185645127	2	0.127675853	7	0.546565969	7	0.557726234	4	0.316809877	7	0.458428086	0	0	0	0
AT2G07727	1	8	0	0	1	0.59960857	0	0	0	0	0	0	0	0	0	0	0	0	0	0	0	0	0	0	0	0	0	0	0	0	0	0	0	0	0	0	0	0
AT2G07760	2	29	0	0	0	0	0	0	0	0	0	0	0	0	0	0	1	0.087269997	1	0.084270599	0	0	0	0	0	0	0	0	0	0	0	0	0	0	0	0	0	0
AT2G09990	5	10	2	0.860837347	1	0.479686856	0	0	0	0	1	0.45308039	1	0.343597951	0	0	0	0	0	0	0	0	0	0	0	0	0	0	0	0	0	0	0	0	0	0	0	0
AT2G10940	252	14	19	5.841396284	20	6.852669374	19	6.064399275	19	4.840005734	20	6.472577009	20	4.908542162	1	0.173189304	4	0.723094264	2	0.349121056	4	0.796303427	6	1.166912229	9	1.805701357	19	4.662542347	19	4.757746249	22	5.476285033	19	3.910672244	18	4.496634255	12	3.636517328
AT2G12400	1	26	0	0	0	0	0	0	1	0.137166154	0	0	0	0	0	0	0	0	0	0	0	0	0	0	0	0	0	0	0	0	0	0	0	0	0	0	0	0
AT2G13360	422	23	0	0	0	0	1	0.194282814	1	0.155057391	0	0	0	0	62	6.536013735	60	6.602165019	65	6.906525243	42	5.089417555	41	4.853678401	66	8.060232146	18	2.688697189	13	1.981486996	11	1.666695444	20	2.505693886	15	2.280901434	7	1.291227167
AT2G13560	7	39	0	0	2	0.245993259	0	0	2	0.182888205	1	0.116174459	0	0	0	0	0	0	1	0.062662753	0	0	0	0	0	0	1	0.088091218	0	0	0	0	0	0	0	0	0	0
AT2G13820	6	11	0	0	0	0	2	0.812455405	2	0.64842182	0	0	2	0.624723547	0	0	0	0	0	0	0	0	0	0	0	0	0	0	0	0	0	0	0	0	0	0	0	0
AT2G14170	19	42	4	0.409922546	4	0.456844624	2	0.212785939	1	0.084912381	5	0.539381417	1	0.081809036	0	0	0	0	0	0	0	0	0	0	0	0	0	0	0	0	1	0.082974015	0	0	1	0.083271004	0	0
AT2G14720	1	44	0	0	0	0	0	0	0	0	0	0	0	0	0	0	0	0	0	0	0	0	0	0	0	0	0	0	1	0.079675176	0	0	0	0	0	0	0	0
AT2G14740	3	44	0	0	0	0	0	0	0	0	0	0	0	0	0	0	0	0	0	0	0	0	0	0	0	0	2	0.156161705	1	0.079675176	0	0	0	0	0	0	0	0
AT2G14750	1	18	0	0	0	0	1	0.248250262	0	0	0	0	0	0	0	0	0	0	0	0	0	0	0	0	0	0	0	0	0	0	0	0	0	0	0	0	0	0
AT2G14820	1	48	0	0	0	0	0	0	0	0	0	0	0	0	0	0	0	0	0	0	0	0	0	0	0	0	0	0	0	0	1	0.072602263	0	0	0	0	0	0
AT2G15290	1	14	0	0	0	0	0	0	0	0	0	0	0	0	0	0	0	0	0	0	0	0	0	0	0	0	0	0	1	0.250407697	0	0	0	0	0	0	0	0
AT2G15620	251	41	17	1.784662792	15	1.754951912	16	1.743806723	11	0.956817564	16	1.768118597	13	1.089456918	34	2.010685578	36	2.222192128	33	1.966999121	13	0.883702583	13	0.863325307	21	1.438688886	4	0.335176343	7	0.598535471	0	0	2	0.140563315	0	0	0	0
AT2G16430	40	29	8	1.187361858	9	1.488683346	3	0.462259109	9	1.10678897	9	1.406111557	2	0.236964104	0	0	0	0	0	0	0	0	0	0	0	0	0	0	0	0	0	0	0	0	0	0	0	0
AT2G16600	75	15	5	1.434728911	3	0.959373712	2	0.59580063	3	0.713264002	1	0.302053593	1	0.2290653	0	0	0	0	0	0	0	0	0	0	0	0	12	2.748446015	13	3.03828006	10	2.323272438	11	2.113135177	10	2.331588132	4	1.131360946
AT2G16950	40	53	4	0.324844281	3	0.271520862	6	0.505868459	3	0.20186717	6	0.512921197	0	0	1	0.045748118	2	0.095503016	3	0.138330984	0	0	0	0	2	0.105995048	5	0.324109199	4	0.264581717	1	0.065752993	0	0	0	0	0	0
AT2G17033	1	32	0	0	0	0	0	0	0	0	0	0	0	0	0	0	0	0	0	0	0	0	0	0	0	0	0	0	1	0.109553367	0	0	0	0	0	0	0	0
AT2G17120	15	23	1	0.187138553	0	0	2	0.388565628	2	0.310114783	1	0.196991474	1	0.149390413	0	0	0	0	0	0	0	0	0	0	0	0	0	0	2	0.304844153	0	0	2	0.250569388	4	0.608240382	0	0
AT2G17340	12	23	0	0	0	0	1	0.194282814	0	0	0	0	0	0	1	0.105419576	2	0.220072167	2	0.212508469	0	0	0	0	0	0	2	0.298744132	2	0.304844153	0	0	2	0.250569388	0	0	0	0
AT2G17790	5	53	2	0.16242214	0	0	0	0	0	0	0	0	0	0	0	0	0	0	0	0	0	0	0	0	0	0	3	0.194465519	0	0	0	0	0	0	0	0	0	0
AT2G17820	3	83	1	0.051857671	0	0	1	0.053837406	0	0	0	0	0	0	1	0.029212653	0	0	0	0	0	0	0	0	0	0	0	0	0	0	0	0	0	0	0	0	0	0
AT2G17840	5	29	1	0.148420232	0	0	2	0.308172739	1	0.122976552	1	0.156234617	0	0	0	0	0	0	0	0	0	0	0	0	0	0	0	0	0	0	0	0	0	0	0	0	0	0
AT2G18020	1	18	0	0	0	0	0	0	0	0	1	0.251711328	0	0	0	0	0	0	0	0	0	0	0	0	0	0	0	0	0	0	0	0	0	0	0	0	0	0
AT2G18040	9	10	0	0	0	0	0	0	0	0	0	0	0	0	0	0	0	0	0	0	0	0	0	0	0	0	4	1.374223007	2	0.701141552	0	0	3	0.86446439	0	0	0	0
AT2G18710	15	33	0	0	0	0	0	0	0	0	0	0	0	0	2	0.1469485	4	0.306767263	4	0.296223926	2	0.168912848	0	0	3	0.255351707	0	0	0	0	0	0	0	0	0	0	0	0
AT2G18960	50	61	5	0.352802191	5	0.393185947	4	0.293016703	6	0.350785575	5	0.371377369	3	0.168982599	1	0.039748364	1	0.041489015	3	0.120189216	0	0	0	0	0	0	6	0.33792369	4	0.229882476	3	0.17138895	4	0.188953965	0	0	0	0
AT2G19480	5	20	2	0.430418673	1	0.239843428	0	0	1	0.178316	1	0.226540195	0	0	0	0	0	0	0	0	0	0	0	0	0	0	0	0	0	0	0	0	0	0	0	0	0	0
AT2G19730	17	9	0	0	0	0	0	0	2	0.792515558	1	0.503422656	2	0.763551002	0	0	0	0	0	0	0	0	0	0	0	0	3	1.145185839	3	1.168569254	3	1.161636219	3	0.960515989	0	0	0	0
AT2G19750	14	3	1	1.434728911	0	0	0	0	1	1.188773338	2	3.020535937	2	2.290653008	0	0	0	0	0	0	0	0	0	0	0	0	2	2.290371679	2	2.337138508	2	2.323272438	2	1.921031979	0	0	0	0
AT2G19760	15	8	1	0.538023341	2	1.19921714	0	0	1	0.445790001	1	0.566350488	0	0	0	0	0	0	0	0	0	0	0	0	0	0	3	1.288334069	2	0.87642694	2	0.871227164	3	1.080580488	0	0	0	0
AT2G19860	2	29	0	0	0	0	0	0	0	0	0	0	0	0	1	0.083608629	1	0.087269997	0	0	0	0	0	0	0	0	0	0	0	0	0	0	0	0	0	0	0	0
AT2G19940	12	27	2	0.318828647	1	0.177661798	1	0.165500175	2	0.264171852	3	0.503422656	1	0.1272585	0	0	0	0	1	0.090512866	1	0.103224518	0	0	0	0	0	0	0	0	0	0	0	0	0	0	0	0
AT2G20010	1	66	0	0	0	0	0	0	0	0	1	0.068648544	0	0	0	0	0	0	0	0	0	0	0	0	0	0	0	0	0	0	0	0	0	0	0	0	0	0
AT2G20260	3	9	0	0	0	0	0	0	0	0	0	0	0	0	0	0	0	0	0	0	0	0	0	0	0	0	2	0.763457226	1	0.389523084	0	0	0	0	0	0	0	0
AT2G20360	118	33	12	1.565158813	9	1.30823688	11	1.489501576	16	1.729124855	12	1.647565057	18	1.874170643	0	0	3	0.230075447	3	0.222167944	0	0	0	0	0	0	9	0.936970232	11	1.168569254	3	0.316809877	11	0.960515989	0	0	0	0
AT2G20420	211	34	25	3.164843188	27	3.809277975	24	3.154238632	31	3.251644719	28	3.731250276	21	2.12222264	0	0	0	0	0	0	0	0	0	0	0	0	10	1.010458093	16	1.649744829	13	1.332465074	11	0.932265519	3	0.308592546	2	0.249564914
AT2G20580	13	65	4	0.264873029	3	0.221393933	2	0.137492453	0	0	3	0.209114026	0	0	0	0	0	0	0	0	0	0	0	0	0	0	1	0.052854731	0	0	0	0	0	0	0	0	0	0
AT2G20610	182	39	39	4.304186735	26	3.197912374	31	3.551888374	36	3.291987705	24	2.788187019	26	2.290653008	0	0	0	0	0	0	0	0	0	0	0	0	0	0	0	0	0	0	0	0	0	0	0	0
AT2G20630	7	20	0	0	0	0	0	0	0	0	1	0.226540195	0	0	0	0	0	0	0	0	0	0	0	0	0	0	0	0	1	0.175285388	2	0.348490865	3	0.432232195	0	0	0	0
AT2G20760	2	21	0	0	0	0	0	0	0	0	0	0	0	0	0	0	0	0	0	0	0	0	0	0	0	0	0	0	0	0	2	0.331896062	0	0	0	0	0	0
AT2G20890	133	20	4	0.860837347	3	0.719530284	3	0.670275709	4	0.713264002	3	0.679620586	3	0.515396927	12	1.454790154	14	1.771580946	13	1.588500806	8	1.114824797	10	1.3613976	8	1.123547511	8	1.374223007	8	1.402283105	7	1.21971803	7	1.008541789	9	1.573821989	9	1.909171597
AT2G20900	1	34	0	0	0	0	1	0.131426609	0	0	0	0	0	0	0	0	0	0	0	0	0	0	0	0	0	0	0	0	0	0	0	0	0	0	0	0	0	0
AT2G20990	56	48	10	0.896705569	12	1.19921714	3	0.279281545	3	0.222895	11	1.038309228	1	0.071582906	0	0	0	0	0	0	0	0	0	0	0	0	2	0.143148229	5	0.365177891	6	0.435613582	3	0.180096748	0	0	0	0
AT2G21160	9	11	1	0.391289703	1	0.43607896	0	0	0	0	1	0.411891264	1	0.312361773	0	0	0	0	0	0	0	0	0	0	0	0	1	0.31232341	1	0.318700705	3	0.950429633	0	0	0	0	0	0
AT2G21170	140	21	6	1.229767638	5	1.142111562	4	0.851143757	10	1.698247625	2	0.431505133	5	0.81809036	5	0.57729768	7	0.843609974	6	0.698242112	6	0.796303427	2	0.259313828	5	0.66877828	12	1.963175725	13	2.170200043	9	1.493532281	10	1.372165699	14	2.331588132	19	3.838546069
AT2G21250	4	22	1	0.195644851	1	0.21803948	0	0	0	0	1	0.205945632	0	0	0	0	0	0	1	0.111083972	0	0	0	0	0	0	0	0	0	0	0	0	0	0	0	0	0	0
AT2G21330	164	27	2	0.318828647	4	0.710647194	3	0.496500525	4	0.528343705	4	0.671230208	3	0.381775501	12	1.077622336	12	1.124813299	18	1.629231595	7	0.722571628	11	1.109286933	10	1.040321769	16	2.035885937	16	2.077456451	9	1.161636219	19	2.027755978	9	1.165794066	5	0.785667324
AT2G21390	25	82	2	0.104980164	3	0.175495191	1	0.05449396	1	0.043491707	8	0.442029649	1	0.041902189	0	0	0	0	1	0.029803016	0	0	0	0	0	0	3	0.125691128	1	0.042752533	4	0.169995544	0	0	0	0	0	0
AT2G21410	7	44	0	0	0	0	0	0	0	0	0	0	0	0	0	0	0	0	0	0	0	0	0	0	0	0	2	0.156161705	2	0.159350352	2	0.158404938	1	0.065489726	0	0	0	0
AT2G21580	2	7	1	0.614883819	0	0	0	0	0	0	0	0	1	0.490854216	0	0	0	0	0	0	0	0	0	0	0	0	0	0	0	0	0	0	0	0	0	0	0	0
AT2G21620	11	15	1	0.286945782	1	0.319791237	1	0.297900315	1	0.237754667	2	0.604107187	0	0	0	0	0	0	0	0	0	0	0	0	0	0	1	0.229037167	1	0.23371385	1	0.232327243	2	0.384206395	0	0	0	0
AT2G21660	94	13	8	2.648730298	6	2.213939336	14	4.812235862	5	1.371661544	9	3.136710397	12	3.171673397	4	0.746046232	2	0.389358449	3	0.563964783	3	0.643168152	0	0	2	0.432133658	7	1.849915587	5	1.348349139	4	1.072279586	8	1.773260288	2	0.538058799	0	0
AT2G21870	29	16	4	1.076046683	3	0.899412855	2	0.558563091	3	0.668685002	4	1.132700976	3	0.644246158	0	0	0	0	0	0	0	0	0	0	0	0	3	0.644167034	2	0.43821347	0	0	2	0.360193496	2	0.437172774	1	0.265162721
AT2G22125	53	131	11	0.36142026	7	0.25632122	2	0.068221446	0	0	11	0.380449183	0	0	0	0	0	0	1	0.018655323	0	0	0	0	1	0.021441746	11	0.288481929	7	0.187327895	2	0.053204712	0	0	0	0	0	0
AT2G22170	14	11	0	0	0	0	0	0	0	0	0	0	0	0	0	0	0	0	0	0	0	0	0	0	0	0	5	1.561617054	5	1.593503528	2	0.633619755	2	0.523917812	0	0	0	0
AT2G22230	60	15	0	0	1	0.319791237	0	0	0	0	0	0	0	0	8	1.293146803	7	1.181053964	9	1.466308436	10	1.858041329	9	1.63367712	7	1.310805429	2	0.458074335	4	0.934855403	1	0.232327243	2	0.384206395	0	0	0	0
AT2G22250	5	34	1	0.126593727	1	0.141084369	0	0	0	0	3	0.399776815	0	0	0	0	0	0	0	0	0	0	0	0	0	0	0	0	0	0	0	0	0	0	0	0	0	0
AT2G22360	1	34	0	0	0	0	0	0	0	0	0	0	0	0	0	0	0	0	1	0.071877864	0	0	0	0	0	0	0	0	0	0	0	0	0	0	0	0	0	0
AT2G22500	1	24	0	0	0	0	0	0	0	0	0	0	0	0	0	0	0	0	0	0	0	0	0	0	1	0.117036199	0	0	0	0	0	0	0	0	0	0	0	0
AT2G22780	9	23	0	0	0	0	0	0	0	0	0	0	0	0	2	0.210839152	1	0.110036083	3	0.318762703	0	0	0	0	2	0.244249458	0	0	1	0.152422076	0	0	0	0	0	0	0	0
AT2G22970	1	32	0	0	0	0	0	0	0	0	0	0	0	0	0	0	0	0	0	0	0	0	0	0	0	0	0	0	0	0	1	0.108903395	0	0	0	0	0	0
AT2G22990	11	33	0	0	0	0	0	0	0	0	0	0	0	0	1	0.07347425	1	0.076691815	0	0	2	0.168912848	1	0.082508945	1	0.085117235	0	0	2	0.212467137	1	0.105603292	0	0	2	0.211962557	0	0
AT2G23600	14	19	2	0.453072287	2	0.504933532	0	0	0	0	0	0	0	0	0	0	0	0	0	0	0	0	0	0	0	0	2	0.361637633	1	0.184510934	0	0	3	0.454981258	2	0.368145494	2	0.446589847
AT2G23670	1	12	0	0	0	0	0	0	0	0	0	0	1	0.286331626	0	0	0	0	0	0	0	0	0	0	0	0	0	0	0	0	0	0	0	0	0	0	0	0
AT2G24020	10	13	0	0	0	0	0	0	0	0	0	0	0	0	0	0	1	0.194679224	3	0.563964783	0	0	1	0.209445784	0	0	1	0.264273655	1	0.269669827	0	0	2	0.443315072	0	0	1	0.326354119
AT2G24200	276	39	38	4.193822973	34	4.181885413	27	3.093580197	42	3.840652323	32	3.717582692	37	3.259775435	0	0	0	0	1	0.062662753	0	0	0	0	0	0	12	1.057094621	13	1.168569254	8	0.714853057	15	1.10828768	10	0.896764666	7	0.761492944
AT2G24270	230	35	13	1.59869793	13	1.781694037	9	1.149044073	15	1.528422863	10	1.294515401	10	0.981708432	5	0.346378608	9	0.650784837	10	0.698242112	2	0.159260685	6	0.466764891	7	0.561773755	20	1.963175725	27	2.704403131	23	2.290082832	30	2.469898259	15	1.498878085	6	0.727303465
AT2G24420	28	32	3	0.403517506	6	0.899412855	2	0.279281545	5	0.557237502	3	0.424762866	4	0.429497439	0	0	0	0	0	0	0	0	0	0	0	0	2	0.214722344	2	0.219106735	0	0	1	0.090048374	0	0	0	0
AT2G24820	43	40	0	0	0	0	0	0	0	0	0	0	0	0	8	0.484930051	14	0.885790473	13	0.794250403	1	0.069676549	3	0.20420964	4	0.280886877	0	0	0	0	0	0	0	0	0	0	0	0
AT2G24940	11	8	0	0	0	0	1	0.558563091	1	0.445790001	0	0	2	0.858994878	0	0	0	0	0	0	0	0	0	0	0	0	2	0.858889379	1	0.43821347	2	0.871227164	2	0.720386992	0	0	0	0
AT2G25060	14	9	2	0.956485941	2	1.065970791	4	1.986002101	1	0.396257779	2	1.006845312	1	0.381775501	0	0	0	0	0	0	0	0	0	0	0	0	1	0.381728613	0	0	0	0	0	0	1	0.388598022	0	0
AT2G25080	36	17	0	0	1	0.282168738	0	0	0	0	0	0	1	0.202116441	4	0.570505942	2	0.297744696	3	0.431267187	2	0.327889646	5	0.800822117	5	0.826137875	2	0.404183237	4	0.824872414	2	0.409989253	3	0.508508465	2	0.411456729	0	0
AT2G25450	57	26	8	1.324365149	7	1.291464612	14	2.406117931	5	0.685830772	8	1.394093509	11	1.45368364	0	0	1	0.097339612	2	0.187988261	0	0	0	0	1	0.108033414	0	0	0	0	0	0	0	0	0	0	0	0
AT2G26080	67	53	7	0.568477493	7	0.633548678	3	0.252934229	4	0.269156227	10	0.854868661	2	0.129659604	5	0.22874059	10	0.47751508	12	0.553323938	1	0.052586075	3	0.154120483	3	0.158992572	0	0	0	0	0	0	0	0	0	0	0	0
AT2G26100	1	27	0	0	0	0	0	0	0	0	0	0	0	0	0	0	0	0	0	0	0	0	1	0.100844266	0	0	0	0	0	0	0	0	0	0	0	0	0	0
AT2G26250	2	35	0	0	0	0	0	0	0	0	0	0	0	0	0	0	0	0	0	0	0	0	0	0	0	0	0	0	1	0.100163078	0	0	1	0.082329941	0	0	0	0
AT2G26560	16	25	0	0	0	0	0	0	0	0	0	0	0	0	0	0	0	0	0	0	0	0	0	0	0	0	7	0.961956105	1	0.14022831	0	0	8	0.92209535	0	0	0	0
AT2G26730	19	42	4	0.409922546	3	0.342633468	1	0.106392969	4	0.339649525	3	0.32362885	4	0.327236144	0	0	0	0	0	0	0	0	0	0	0	0	0	0	0	0	0	0	0	0	0	0	0	0
AT2G26740	5	23	0	0	2	0.417119005	1	0.194282814	1	0.155057391	1	0.196991474	0	0	0	0	0	0	0	0	0	0	0	0	0	0	0	0	0	0	0	0	0	0	0	0	0	0
AT2G26900	8	23	0	0	0	0	0	0	1	0.155057391	0	0	0	0	1	0.105419576	0	0	0	0	0	0	1	0.1183824	1	0.122124729	2	0.298744132	2	0.304844153	0	0	0	0	0	0	0	0
AT2G27020	3	19	1	0.226536143	1	0.252466766	1	0.235184459	0	0	0	0	0	0	0	0	0	0	0	0	0	0	0	0	0	0	0	0	0	0	0	0	0	0	0	0	0	0
AT2G27140	13	18	1	0.239121485	3	0.799478093	2	0.496500525	3	0.594386669	4	1.006845312	0	0	0	0	0	0	0	0	0	0	0	0	0	0	0	0	0	0	0	0	0	0	0	0	0	0
AT2G27680	28	25	0	0	0	0	0	0	0	0	0	0	0	0	4	0.387944041	4	0.404932787	3	0.293261687	3	0.334447439	7	0.762382656	4	0.449419004	1	0.1374223	0	0	0	0	2	0.230523837	0	0	0	0
AT2G27710	14	7	2	1.229767638	3	2.055800812	2	1.276715636	4	2.037897151	2	1.294515401	1	0.490854216	0	0	0	0	0	0	0	0	0	0	0	0	0	0	0	0	0	0	0	0	0	0	0	0
AT2G27720	6	8	0	0	1	0.59960857	0	0	1	0.445790001	2	1.132700976	2	0.858994878	0	0	0	0	0	0	0	0	0	0	0	0	0	0	0	0	0	0	0	0	0	0	0	0
AT2G27730	4	6	0	0	2	1.598956187	0	0	0	0	2	1.510267968	0	0	0	0	0	0	0	0	0	0	0	0	0	0	0	0	0	0	0	0	0	0	0	0	0	0
AT2G27860	6	33	0	0	0	0	0	0	0	0	0	0	0	0	0	0	0	0	0	0	0	0	0	0	0	0	2	0.208215607	2	0.212467137	0	0	2	0.17463927	0	0	0	0
AT2G28000	513	35	24	2.951442333	26	3.563388074	20	2.553431273	23	2.343581723	28	3.624643125	22	2.159758551	35	2.424650256	42	3.036995908	44	3.072265295	23	1.831497882	31	2.411618606	35	2.808868778	35	3.435557519	25	2.504076973	26	2.588789288	37	3.046207853	25	2.498130142	12	1.454606931
AT2G28190	32	12	0	0	0	0	1	0.372375394	1	0.297193334	0	0	0	0	0	0	0	0	0	0	0	0	0	0	0	0	3	0.858889379	4	1.168569254	2	0.580818109	2	0.480257994	9	2.623036649	10	3.535502958
AT2G28470	4	58	0	0	0	0	0	0	0	0	0	0	0	0	0	0	0	0	0	0	0	0	0	0	0	0	0	0	0	0	0	0	0	0	2	0.120599386	2	0.146296674
AT2G28740	131	7	6	3.689302916	9	6.167402436	7	4.468504729	7	3.566320014	10	6.472577009	10	4.908542162	8	2.771028864	7	2.530829924	3	1.047363168	4	1.592606854	5	1.944853715	7	2.808868778	10	4.907939313	11	5.508969341	13	6.471973221	12	4.939796518	2	0.999252056	0	0
AT2G28800	5	29	0	0	0	0	0	0	0	0	0	0	0	0	1	0.083608629	2	0.174539994	1	0.084270599	0	0	0	0	1	0.096857544	0	0	0	0	0	0	0	0	0	0	0	0
AT2G28900	83	8	5	2.690116709	5	2.998042851	5	2.792815455	5	2.228950009	3	1.699051465	5	2.147487195	1	0.303081282	4	1.265414962	5	1.527404621	3	1.045148247	1	0.3403494	1	0.351108597	6	2.576668139	7	3.067494292	10	4.356135822	7	2.521354473	7	3.060209424	3	1.590976331
AT2G29080	1	54	0	0	0	0	1	0.082750087	0	0	0	0	0	0	0	0	0	0	0	0	0	0	0	0	0	0	0	0	0	0	0	0	0	0	0	0	0	0
AT2G29340	3	19	0	0	0	0	0	0	0	0	0	0	0	0	0	0	0	0	0	0	0	0	0	0	0	0	0	0	0	0	0	0	0	0	3	0.552218241	0	0
AT2G29450	21	14	0	0	0	0	0	0	0	0	0	0	0	0	0	0	0	0	0	0	0	0	0	0	0	0	4	0.981587862	5	1.252038486	6	1.493532281	6	1.234949129	0	0	0	0
AT2G29630	1	39	0	0	0	0	0	0	0	0	0	0	0	0	1	0.062170519	0	0	0	0	0	0	0	0	0	0	0	0	0	0	0	0	0	0	0	0	0	0
AT2G30110	13	73	4	0.235845848	4	0.262842112	0	0	1	0.048853698	4	0.248263227	0	0	0	0	0	0	0	0	0	0	0	0	0	0	0	0	0	0	0	0	0	0	0	0	0	0
AT2G30200	4	24	1	0.179341113	0	0	0	0	0	0	0	0	0	0	0	0	0	0	0	0	0	0	0	0	0	0	0	0	0	0	2	0.290409054	0	0	1	0.145724258	0	0
AT2G30490	48	40	10	1.076046683	10	1.19921714	6	0.670275709	6	0.534948002	10	1.132700976	6	0.515396927	0	0	0	0	0	0	0	0	0	0	0	0	0	0	0	0	0	0	0	0	0	0	0	0
AT2G30660	1	27	0	0	0	0	0	0	1	0.132085926	0	0	0	0	0	0	0	0	0	0	0	0	0	0	0	0	0	0	0	0	0	0	0	0	0	0	0	0
AT2G30860	192	12	11	3.945504507	11	4.397129515	14	5.213255517	11	3.26912668	13	4.908370899	30	8.589948783	0	0	1	0.210902493	0	0	0	0	0	0	0	0	20	5.725929199	17	4.96641933	18	5.227362986	15	3.601934961	18	5.246073298	13	4.596153846
AT2G30870	132	10	7	3.012930715	6	2.878121137	7	3.12795331	8	2.853056011	7	3.171562734	9	3.092381562	0	0	0	0	0	0	0	0	0	0	0	0	16	5.496892031	15	5.258561643	13	4.530381254	16	4.610476751	12	4.196858638	16	6.78816568
AT2G30930	3	13	0	0	0	0	0	0	0	0	0	0	0	0	0	0	0	0	0	0	0	0	0	0	0	0	0	0	0	0	0	0	3	0.664972608	0	0	0	0
AT2G30950	154	41	3	0.314940492	2	0.233993588	2	0.21797584	2	0.173966829	4	0.442029649	2	0.167608756	24	1.419307467	29	1.790099214	32	1.907393087	4	0.271908487	6	0.398457834	18	1.233161902	6	0.502764515	14	1.197070943	2	0.169995544	4	0.281126631	0	0	0	0
AT2G30970	48	31	6	0.8330684	6	0.928426173	2	0.288290627	6	0.690255486	7	1.023084753	3	0.332514146	0	0	0	0	0	0	0	0	0	0	0	0	4	0.443297744	5	0.565436735	2	0.224832816	1	0.09295316	2	0.225637561	4	0.547432716
AT2G31060	1	46	0	0	1	0.104279751	0	0	0	0	0	0	0	0	0	0	0	0	0	0	0	0	0	0	0	0	0	0	0	0	0	0	0	0	0	0	0	0
AT2G31320	1	64	0	0	0	0	0	0	0	0	0	0	0	0	0	0	0	0	0	0	0	0	0	0	0	0	1	0.053680586	0	0	0	0	0	0	0	0	0	0
AT2G31570	15	14	0	0	0	0	0	0	0	0	0	0	0	0	0	0	0	0	0	0	0	0	0	0	0	0	2	0.490793931	2	0.500815394	2	0.497844093	2	0.411649709	4	0.999252056	3	0.909129332
AT2G31610	1	18	0	0	0	0	0	0	0	0	1	0.251711328	0	0	0	0	0	0	0	0	0	0	0	0	0	0	0	0	0	0	0	0	0	0	0	0	0	0
AT2G31670	17	16	0	0	0	0	0	0	0	0	1	0.283175244	0	0	0	0	0	0	0	0	0	0	0	0	0	0	4	0.858889379	2	0.43821347	3	0.653420373	3	0.540290244	4	0.874345549	0	0
AT2G31790	38	27	9	1.434728911	3	0.532985395	7	1.158501226	7	0.924601485	7	1.174652864	5	0.636292502	0	0	0	0	0	0	0	0	0	0	0	0	0	0	0	0	0	0	0	0	0	0	0	0
AT2G31960	1	136	0	0	1	0.035271092	0	0	0	0	0	0	0	0	0	0	0	0	0	0	0	0	0	0	0	0	0	0	0	0	0	0	0	0	0	0	0	0
AT2G32060	9	10	2	0.860837347	0	0	0	0	2	0.713264002	0	0	1	0.343597951	0	0	0	0	0	0	0	0	0	0	0	0	2	0.687111503	2	0.701141552	0	0	0	0	0	0	0	0
AT2G32080	8	21	2	0.409922546	1	0.228422312	0	0	1	0.169824762	3	0.6472577	1	0.163618072	0	0	0	0	0	0	0	0	0	0	0	0	0	0	0	0	0	0	0	0	0	0	0	0
AT2G32090	3	10	0	0	0	0	0	0	0	0	0	0	0	0	0	0	0	0	0	0	0	0	0	0	0	0	0	0	0	0	0	0	0	0	2	0.699476439	1	0.424260355
AT2G32240	55	110	7	0.273902792	22	0.959373712	3	0.12186831	4	0.129684364	14	0.576647769	3	0.093708532	0	0	0	0	0	0	0	0	0	0	0	0	0	0	1	0.03187007	1	0.031680987	0	0	0	0	0	0
AT2G32520	3	13	0	0	0	0	0	0	0	0	0	0	0	0	0	0	0	0	0	0	0	0	0	0	0	0	0	0	0	0	0	0	0	0	2	0.538058799	1	0.326354119
AT2G32730	2	54	0	0	1	0.088830899	0	0	1	0.066042963	0	0	0	0	0	0	0	0	0	0	0	0	0	0	0	0	0	0	0	0	0	0	0	0	0	0	0	0
AT2G32860	8	34	1	0.126593727	3	0.423253108	0	0	1	0.104891765	2	0.266517876	1	0.10105822	0	0	0	0	0	0	0	0	0	0	0	0	0	0	0	0	0	0	0	0	0	0	0	0
AT2G32920	1	27	1	0.159414323	0	0	0	0	0	0	0	0	0	0	0	0	0	0	0	0	0	0	0	0	0	0	0	0	0	0	0	0	0	0	0	0	0	0
AT2G33040	130	23	15	2.807078305	11	2.294154529	17	3.302807843	15	2.325860879	18	3.545846535	13	1.942075377	0	0	0	0	0	0	0	0	0	0	0	0	13	1.941836858	7	1.066954536	7	1.060624374	14	1.75398572	0	0	0	0
AT2G33210	46	40	4	0.430418673	5	0.59960857	5	0.558563091	3	0.267474001	6	0.679620586	5	0.429497439	0	0	0	0	0	0	0	0	0	0	0	0	4	0.343555751	6	0.525856164	2	0.174245432	6	0.432232195	0	0	0	0
AT2G33220	1	12	0	0	0	0	0	0	0	0	0	0	0	0	0	0	0	0	0	0	0	0	0	0	0	0	1	0.286296459	0	0	0	0	0	0	0	0	0	0
AT2G33300	1	21	0	0	0	0	0	0	0	0	0	0	0	0	0	0	0	0	0	0	0	0	0	0	0	0	0	0	0	0	0	0	1	0.137216569	0	0	0	0
AT2G33370	7	10	1	0.430418673	2	0.959373712	0	0	0	0	0	0	2	0.687195902	0	0	0	0	0	0	0	0	0	0	0	0	2	0.687111503	0	0	0	0	0	0	0	0	0	0
AT2G33800	18	22	0	0	0	0	1	0.203113851	0	0	0	0	0	0	2	0.22042275	3	0.345113171	4	0.444335889	2	0.253369272	2	0.247526836	2	0.255351707	0	0	0	0	2	0.316809877	0	0	0	0	0	0
AT2G34430	27	12	0	0	0	0	0	0	0	0	0	0	0	0	0	0	3	0.632707481	0	0	4	0.929020664	3	0.6806988	2	0.468144796	3	0.858889379	2	0.584284627	2	0.580818109	3	0.720386992	2	0.582897033	3	1.060650887
AT2G34460	46	19	1	0.226536143	0	0	0	0	0	0	0	0	0	0	8	1.020905371	10	1.332015749	7	0.900364829	5	0.733437367	2	0.286610021	5	0.739175994	2	0.361637633	3	0.553532804	0	0	3	0.454981258	0	0	0	0
AT2G34480	2	15	2	0.573891564	0	0	0	0	0	0	0	0	0	0	0	0	0	0	0	0	0	0	0	0	0	0	0	0	0	0	0	0	0	0	0	0	0	0
AT2G34930	37	58	5	0.37105058	7	0.578932412	11	0.847475034	6	0.368929656	6	0.468703852	2	0.118482052	0	0	0	0	0	0	0	0	0	0	0	0	0	0	0	0	0	0	0	0	0	0	0	0
AT2G35040	4	38	1	0.113268071	2	0.252466766	0	0	0	0	1	0.119231681	0	0	0	0	0	0	0	0	0	0	0	0	0	0	0	0	0	0	0	0	0	0	0	0	0	0
AT2G35120	4	12	2	0.717364455	1	0.399739046	0	0	1	0.297193334	0	0	0	0	0	0	0	0	0	0	0	0	0	0	0	0	0	0	0	0	0	0	0	0	0	0	0	0
AT2G35370	4	12	0	0	0	0	0	0	0	0	1	0.377566992	0	0	0	0	0	0	0	0	0	0	0	0	0	0	0	0	0	0	0	0	1	0.240128997	2	0.582897033	0	0
AT2G35410	15	22	0	0	0	0	0	0	0	0	0	0	0	0	1	0.110211375	5	0.575188619	6	0.666503834	0	0	1	0.123763418	2	0.255351707	0	0	0	0	0	0	0	0	0	0	0	0
AT2G35490	28	26	3	0.496636931	2	0.368989889	0	0	3	0.411498463	3	0.522785066	2	0.264306116	1	0.093255779	6	0.584037674	5	0.469970652	0	0	0	0	1	0.108033414	0	0	1	0.134834913	0	0	0	0	1	0.134514699	0	0
AT2G35800	1	52	0	0	0	0	0	0	0	0	0	0	0	0	0	0	1	0.048669806	0	0	0	0	0	0	0	0	0	0	0	0	0	0	0	0	0	0	0	0
AT2G35960	1	15	0	0	0	0	0	0	1	0.237754667	0	0	0	0	0	0	0	0	0	0	0	0	0	0	0	0	0	0	0	0	0	0	0	0	0	0	0	0
AT2G36160	4	8	0	0	0	0	0	0	0	0	1	0.566350488	0	0	0	0	0	0	0	0	0	0	0	0	0	0	2	0.858889379	1	0.43821347	0	0	0	0	0	0	0	0
AT2G36460	12	25	0	0	0	0	0	0	0	0	0	0	0	0	0	0	0	0	0	0	0	0	0	0	0	0	4	0.549689203	2	0.280456621	2	0.278792692	2	0.230523837	2	0.279790575	0	0
AT2G36530	504	30	42	6.02586143	51	8.154676555	46	6.851707251	56	6.657130693	49	7.400313047	43	4.924903969	0	0	2	0.168721994	9	0.733154218	0	0	1	0.09075984	3	0.280886877	56	6.413040703	44	5.141704718	40	4.646544876	54	5.186786344	6	0.699476439	2	0.282840236
AT2G36830	90	8	10	5.380233419	10	5.996085702	15	8.378446367	11	4.90369002	6	3.39810293	12	5.15396927	2	0.606162564	4	1.265414962	1	0.305480924	2	0.696765498	3	1.0210482	1	0.351108597	3	1.288334069	2	0.87642694	1	0.435613582	1	0.360193496	6	2.623036649	0	0
AT2G36880	73	30	16	2.295566259	9	1.439060568	4	0.59580063	6	0.713264002	14	2.114375156	5	0.572663252	0	0	0	0	0	0	0	0	0	0	0	0	2	0.229037167	4	0.467427701	5	0.580818109	5	0.480257994	0	0	3	0.424260355
AT2G37170	17	13	3	0.993273862	4	1.475959557	1	0.343731133	2	0.548664617	4	1.394093509	3	0.792918349	0	0	0	0	0	0	0	0	0	0	0	0	0	0	0	0	0	0	0	0	0	0	0	0
AT2G37220	49	19	0	0	2	0.504933532	1	0.235184459	3	0.56310316	0	0	2	0.361682054	3	0.382839514	5	0.666007874	4	0.514494188	3	0.44006242	2	0.286610021	3	0.443505596	6	1.0849129	4	0.738043739	4	0.73366498	5	0.758302097	2	0.368145494	0	0
AT2G37230	18	58	1	0.074210116	0	0	1	0.077043184	0	0	0	0	0	0	1	0.041804314	1	0.043634998	3	0.126405899	1	0.048052793	2	0.093889489	2	0.096857544	1	0.05923375	2	0.120886474	1	0.060084632	2	0.099363723	0	0	0	0
AT2G37660	48	24	1	0.179341113	1	0.199869523	0	0	3	0.445790001	0	0	2	0.286331626	1	0.101027094	3	0.31635374	4	0.407307898	2	0.232255166	0	0	2	0.234072398	5	0.715741149	6	0.87642694	2	0.290409054	5	0.600322493	7	1.020069808	4	0.707100591
AT2G37720	6	37	0	0	0	0	0	0	0	0	0	0	0	0	0	0	0	0	0	0	0	0	0	0	0	0	1	0.092852905	3	0.284246575	1	0.09418672	1	0.077879674	0	0	0	0
AT2G37970	1	20	0	0	0	0	0	0	0	0	0	0	0	0	0	0	0	0	0	0	0	0	0	0	0	0	0	0	0	0	0	0	0	0	0	0	1	0.212130177
AT2G38040	83	55	5	0.391289703	0	0	6	0.487473243	8	0.518737456	10	0.823782528	5	0.312361773	2	0.0881691	8	0.368120716	11	0.488769478	0	0	0	0	6	0.306422048	11	0.687111503	7	0.446180987	0	0	4	0.209567125	0	0	0	0
AT2G38140	3	8	0	0	0	0	0	0	0	0	0	0	0	0	0	0	1	0.31635374	0	0	2	0.696765498	0	0	0	0	0	0	0	0	0	0	0	0	0	0	0	0
AT2G38170	5	19	0	0	0	0	0	0	0	0	0	0	0	0	1	0.127613171	0	0	2	0.257247094	0	0	1	0.14330501	1	0.147835198	0	0	0	0	0	0	0	0	0	0	0	0
AT2G38230	2	21	0	0	0	0	0	0	0	0	0	0	0	0	0	0	0	0	1	0.116373685	0	0	0	0	1	0.133755656	0	0	0	0	0	0	0	0	0	0	0	0
AT2G38400	2	33	0	0	0	0	0	0	0	0	0	0	0	0	1	0.07347425	1	0.076691815	0	0	0	0	0	0	0	0	0	0	0	0	0	0	0	0	0	0	0	0
AT2G38410	1	33	0	0	0	0	0	0	0	0	0	0	0	0	0	0	0	0	0	0	0	0	0	0	0	0	0	0	0	0	0	0	1	0.087319635	0	0	0	0
AT2G38540	1	8	1	0.538023341	0	0	0	0	0	0	0	0	0	0	0	0	0	0	0	0	0	0	0	0	0	0	0	0	0	0	0	0	0	0	0	0	0	0
AT2G38750	9	19	0	0	0	0	0	0	0	0	0	0	0	0	0	0	0	0	0	0	0	0	0	0	0	0	3	0.54245645	0	0	2	0.36683249	4	0.606641677	0	0	0	0
AT2G38760	1	19	0	0	0	0	0	0	0	0	0	0	0	0	0	0	0	0	0	0	0	0	0	0	0	0	0	0	0	0	0	0	1	0.151660419	0	0	0	0
AT2G38770	1	101	0	0	0	0	1	0.044242621	0	0	0	0	0	0	0	0	0	0	0	0	0	0	0	0	0	0	0	0	0	0	0	0	0	0	0	0	0	0
AT2G39010	38	12	0	0	3	1.19921714	0	0	0	0	0	0	0	0	0	0	2	0.421804987	1	0.203653949	0	0	2	0.4537992	2	0.468144796	6	1.717778759	9	2.629280821	4	1.161636219	9	2.161160977	0	0	0	0
AT2G39330	74	30	10	1.434728911	12	1.918747424	17	2.532152679	9	1.069896004	16	2.41642875	10	1.145326504	0	0	0	0	0	0	0	0	0	0	0	0	0	0	0	0	0	0	0	0	0	0	0	0
AT2G39730	2160	28	72	11.06790875	61	10.4503208	92	14.68222982	93	11.84527719	82	13.26878287	77	9.448943661	140	12.12325128	185	16.72155486	183	15.97228832	90	8.958413554	100	9.724268575	126	12.6399095	217	26.62557078	204	25.54158513	137	17.05116022	196	20.17083579	69	8.61854899	36	5.454775993
AT2G39800	2	52	0	0	0	0	0	0	0	0	0	0	0	0	0	0	0	0	1	0.046997065	0	0	0	0	1	0.054016707	0	0	0	0	0	0	0	0	0	0	0	0
AT2G39850	235	50	46	3.959851796	30	2.878121137	40	3.574803783	46	3.281014413	40	3.624643125	33	2.267746478	0	0	0	0	0	0	0	0	0	0	0	0	0	0	0	0	0	0	0	0	0	0	0	0
AT2G39930	1	48	0	0	1	0.099934761	0	0	0	0	0	0	0	0	0	0	0	0	0	0	0	0	0	0	0	0	0	0	0	0	0	0	0	0	0	0	0	0
AT2G39940	1	40	0	0	0	0	1	0.111712618	0	0	0	0	0	0	0	0	0	0	0	0	0	0	0	0	0	0	0	0	0	0	0	0	0	0	0	0	0	0
AT2G39990	26	20	2	0.430418673	4	0.959373712	1	0.223425236	7	1.248212005	2	0.45308039	3	0.515396927	0	0	0	0	0	0	0	0	0	0	0	0	0	0	1	0.175285388	0	0	1	0.144077398	4	0.699476439	1	0.212130177
AT2G40100	4	22	0	0	0	0	0	0	0	0	0	0	0	0	0	0	0	0	0	0	0	0	0	0	0	0	2	0.31232341	0	0	2	0.316809877	0	0	0	0	0	0
AT2G40290	2	24	0	0	0	0	1	0.186187697	0	0	0	0	0	0	0	0	0	0	0	0	0	0	1	0.1134498	0	0	0	0	0	0	0	0	0	0	0	0	0	0
AT2G40300	3	15	0	0	0	0	0	0	0	0	0	0	0	0	0	0	1	0.168721994	0	0	0	0	2	0.36303936	0	0	0	0	0	0	0	0	0	0	0	0	0	0
AT2G40490	12	27	0	0	0	0	1	0.165500175	0	0	0	0	0	0	1	0.089801861	2	0.187468883	3	0.271538599	0	0	0	0	0	0	3	0.381728613	1	0.129841028	0	0	1	0.106723998	0	0	0	0
AT2G40765	2	4	1	1.076046683	0	0	0	0	0	0	1	1.132700976	0	0	0	0	0	0	0	0	0	0	0	0	0	0	0	0	0	0	0	0	0	0	0	0	0	0
AT2G40840	39	70	0	0	1	0.068526693	0	0	0	0	0	0	0	0	5	0.173189304	8	0.289237705	11	0.384033161	1	0.039815171	6	0.233382445	6	0.24076018	1	0.049079393	0	0	0	0	0	0	0	0	0	0
AT2G40890	6	39	2	0.220727524	2	0.245993259	0	0	1	0.091444102	1	0.116174459	0	0	0	0	0	0	0	0	0	0	0	0	0	0	0	0	0	0	0	0	0	0	0	0	0	0
AT2G41100	17	18	0	0	0	0	0	0	0	0	0	0	0	0	0	0	0	0	0	0	0	0	0	0	0	0	4	0.763457226	4	0.779046169	3	0.580818109	2	0.320171996	2	0.388598022	2	0.471400394
AT2G41300	3	28	0	0	1	0.171316734	0	0	0	0	2	0.32362885	0	0	0	0	0	0	0	0	0	0	0	0	0	0	0	0	0	0	0	0	0	0	0	0	0	0
AT2G41475	2	17	0	0	0	0	0	0	0	0	0	0	0	0	0	0	0	0	0	0	0	0	0	0	0	0	1	0.202091618	1	0.206218103	0	0	0	0	0	0	0	0
AT2G41530	25	16	2	0.538023341	3	0.899412855	1	0.279281545	3	0.668685002	2	0.566350488	2	0.429497439	0	0	0	0	0	0	0	0	0	0	0	0	2	0.429444689	2	0.43821347	2	0.435613582	2	0.360193496	4	0.874345549	0	0
AT2G41560	7	59	0	0	0	0	0	0	0	0	0	0	0	0	0	0	3	0.128686267	1	0.041421142	0	0	1	0.046149071	2	0.09521589	0	0	0	0	0	0	0	0	0	0	0	0
AT2G41630	1	22	0	0	0	0	1	0.203113851	0	0	0	0	0	0	0	0	0	0	0	0	0	0	0	0	0	0	0	0	0	0	0	0	0	0	0	0	0	0
AT2G41680	36	29	0	0	0	0	0	0	0	0	0	0	0	0	2	0.167217259	9	0.785429976	10	0.842705997	3	0.288316758	3	0.281668469	9	0.871717896	0	0	0	0	0	0	0	0	0	0	0	0
AT2G41740	3	74	0	0	1	0.064822548	1	0.060385199	0	0	1	0.061227079	0	0	0	0	0	0	0	0	0	0	0	0	0	0	0	0	0	0	0	0	0	0	0	0	0	0
AT2G41840	13	24	0	0	0	0	3	0.558563091	1	0.148596667	1	0.188783496	0	0	0	0	0	0	0	0	0	0	0	0	0	0	4	0.572592919	2	0.292142313	0	0	2	0.240128997	0	0	0	0
AT2G42130	1	30	0	0	0	0	0	0	0	0	0	0	0	0	0	0	1	0.084360997	0	0	0	0	0	0	0	0	0	0	0	0	0	0	0	0	0	0	0	0
AT2G42210	12	10	1	0.430418673	2	0.959373712	0	0	0	0	2	0.906160781	0	0	0	0	0	0	0	0	0	0	0	0	0	0	2	0.687111503	1	0.350570776	3	1.045472597	1	0.288154796	0	0	0	0
AT2G42220	5	18	0	0	0	0	0	0	0	0	0	0	0	0	1	0.134702792	0	0	0	0	0	0	2	0.3025328	0	0	1	0.190864306	1	0.194761542	0	0	0	0	0	0	0	0
AT2G42510	1	53	0	0	0	0	0	0	0	0	0	0	1	0.064829802	0	0	0	0	0	0	0	0	0	0	0	0	0	0	0	0	0	0	0	0	0	0	0	0
AT2G42540	2	12	0	0	0	0	0	0	0	0	0	0	0	0	1	0.202054188	0	0	1	0.203653949	0	0	0	0	0	0	0	0	0	0	0	0	0	0	0	0	0	0
AT2G42590	36	24	3	0.538023341	3	0.59960857	2	0.372375394	4	0.594386669	2	0.377566992	5	0.715829065	0	0	0	0	0	0	0	0	0	0	0	0	6	0.858889379	5	0.730355783	2	0.290409054	2	0.240128997	2	0.291448516	0	0
AT2G42600	366	76	30	1.699021079	30	1.893500748	37	2.175456249	26	1.220056847	27	1.609627703	22	0.994625648	25	0.797582321	28	0.932411024	39	1.254079583	15	0.550078025	20	0.716525052	33	1.21964039	14	0.632865858	7	0.322894136	6	0.275124367	7	0.265405734	0	0	0	0
AT2G42730	1	46	0	0	0	0	0	0	0	0	0	0	1	0.074695206	0	0	0	0	0	0	0	0	0	0	0	0	0	0	0	0	0	0	0	0	0	0	0	0
AT2G42910	16	19	3	0.679608431	2	0.504933532	4	0.940737837	0	0	1	0.238463363	1	0.180841027	0	0	0	0	0	0	0	0	0	0	0	0	2	0.361637633	1	0.184510934	1	0.183416245	1	0.151660419	0	0	0	0
AT2G43030	56	22	1	0.195644851	1	0.21803948	2	0.406227702	1	0.162105455	0	0	0	0	6	0.661268251	4	0.460150895	7	0.777587807	4	0.506738544	5	0.618817091	6	0.766055121	2	0.31232341	4	0.637401411	1	0.158404938	7	0.916856172	4	0.635887672	1	0.192845615
AT2G43090	11	21	0	0	1	0.228422312	0	0	0	0	2	0.431505133	0	0	0	0	0	0	0	0	0	0	0	0	0	0	0	0	2	0.333876929	1	0.165948031	1	0.137216569	2	0.333084018	2	0.40405748
AT2G43100	11	16	1	0.26901167	1	0.299804285	0	0	2	0.445790001	5	1.41587622	2	0.429497439	0	0	0	0	0	0	0	0	0	0	0	0	0	0	0	0	0	0	0	0	0	0	0	0
AT2G43460	5	4	1	1.076046683	0	0	0	0	1	0.891580003	0	0	0	0	0	0	0	0	0	0	0	0	0	0	0	0	2	1.717778759	0	0	0	0	1	0.720386992	0	0	0	0
AT2G43710	28	31	0	0	0	0	1	0.144145313	0	0	0	0	0	0	5	0.391072622	2	0.163279349	3	0.23650136	2	0.179810451	4	0.351328413	4	0.362434681	3	0.332473308	0	0	2	0.224832816	2	0.18590632	0	0	0	0
AT2G43750	82	29	8	1.187361858	5	0.827046303	5	0.770431849	10	1.229765522	7	1.093642322	3	0.355446156	3	0.250825888	6	0.523619984	11	0.926976597	0	0	2	0.187778979	1	0.096857544	2	0.236935001	5	0.604432372	3	0.360507792	6	0.596182338	5	0.60299693	0	0
AT2G43910	16	21	1	0.204961273	2	0.456844624	2	0.425571878	0	0	0	0	0	0	0	0	0	0	0	0	0	0	0	0	0	0	2	0.327195954	4	0.667753859	2	0.331896062	1	0.137216569	2	0.333084018	0	0
AT2G44050	16	13	2	0.662182574	2	0.737979778	0	0	4	1.097329235	1	0.348523377	1	0.264306116	0	0	0	0	0	0	0	0	0	0	0	0	0	0	0	0	0	0	0	0	2	0.538058799	4	1.305416477
AT2G44060	221	30	15	2.152093367	8	1.279164949	15	2.234252364	15	1.783160007	14	2.114375156	18	2.061587708	5	0.404108376	7	0.590526982	6	0.488769478	5	0.464510332	6	0.54455904	6	0.561773755	24	2.748446015	19	2.220281582	19	2.207108816	32	3.073651167	5	0.582897033	2	0.282840236
AT2G44100	17	26	4	0.662182574	5	0.922474723	3	0.515596699	0	0	2	0.348523377	3	0.396459174	0	0	0	0	0	0	0	0	0	0	0	0	0	0	0	0	0	0	0	0	0	0	0	0
AT2G44120	19	19	2	0.453072287	2	0.504933532	1	0.235184459	2	0.375402106	2	0.476926727	2	0.361682054	0	0	0	0	0	0	0	0	0	0	0	0	2	0.361637633	2	0.369021869	2	0.36683249	2	0.303320838	0	0	0	0
AT2G44160	61	44	15	1.467336387	10	1.0901974	4	0.406227702	14	1.134738186	13	1.338646608	3	0.23427133	0	0	0	0	0	0	0	0	0	0	0	0	0	0	1	0.079675176	0	0	1	0.065489726	0	0	0	0
AT2G44210	3	21	0	0	0	0	0	0	0	0	0	0	0	0	0	0	0	0	0	0	0	0	0	0	0	0	1	0.163597977	0	0	1	0.165948031	1	0.137216569	0	0	0	0
AT2G44230	3	36	0	0	0	0	0	0	0	0	0	0	0	0	0	0	0	0	0	0	0	0	0	0	0	0	0	0	0	0	2	0.193606036	1	0.080042999	0	0	0	0
AT2G44350	89	28	5	0.768604774	6	1.027900406	6	0.957536727	8	1.018948575	4	0.6472577	4	0.490854216	3	0.259783956	2	0.180773566	2	0.174560528	3	0.298613785	1	0.097242685	3	0.300950226	13	1.595080276	9	1.126834637	9	1.120149211	9	0.926211847	2	0.249813014	0	0
AT2G44490	5	29	0	0	0	0	0	0	0	0	0	0	0	0	0	0	0	0	0	0	0	0	0	0	0	0	1	0.1184675	1	0.120886474	1	0.120169264	2	0.198727446	0	0	0	0
AT2G44530	1	23	1	0.187138553	0	0	0	0	0	0	0	0	0	0	0	0	0	0	0	0	0	0	0	0	0	0	0	0	0	0	0	0	0	0	0	0	0	0
AT2G44610	3	18	1	0.239121485	0	0	0	0	1	0.198128889	0	0	1	0.19088775	0	0	0	0	0	0	0	0	0	0	0	0	0	0	0	0	0	0	0	0	0	0	0	0
AT2G44770	1	18	1	0.239121485	0	0	0	0	0	0	0	0	0	0	0	0	0	0	0	0	0	0	0	0	0	0	0	0	0	0	0	0	0	0	0	0	0	0
AT2G45140	2	18	1	0.239121485	1	0.266492697	0	0	0	0	0	0	0	0	0	0	0	0	0	0	0	0	0	0	0	0	0	0	0	0	0	0	0	0	0	0	0	0
AT2G45180	51	9	0	0	0	0	0	0	0	0	0	0	0	0	0	0	0	0	0	0	0	0	0	0	0	0	15	5.725929199	8	3.116184677	10	3.87212073	14	4.482407952	1	0.388598022	3	1.414201183
AT2G45470	305	20	37	7.962745461	24	5.756242274	30	6.702757093	44	7.845904032	29	6.569665664	31	5.325768245	2	0.242465025	4	0.506165984	1	0.122192369	0	0	0	0	0	0	27	4.638002651	18	3.155136986	12	2.090945194	27	3.890089758	19	3.322513089	0	0
AT2G45740	2	16	0	0	0	0	0	0	0	0	0	0	0	0	0	0	1	0.15817687	1	0.152740462	0	0	0	0	0	0	0	0	0	0	0	0	0	0	0	0	0	0
AT2G45770	12	27	0	0	0	0	0	0	0	0	0	0	0	0	2	0.179603722	3	0.281203324	2	0.181025732	2	0.206449036	1	0.100844266	2	0.208064353	0	0	0	0	0	0	0	0	0	0	0	0
AT2G45790	1	17	0	0	0	0	0	0	0	0	0	0	0	0	0	0	0	0	0	0	0	0	0	0	0	0	0	0	0	0	1	0.204994626	0	0	0	0	0	0
AT2G45820	12	19	0	0	2	0.504933532	0	0	3	0.56310316	3	0.71539009	2	0.361682054	0	0	0	0	0	0	0	0	0	0	0	0	0	0	0	0	1	0.183416245	0	0	1	0.184072747	0	0
AT2G45960	146	15	9	2.582512041	6	1.918747424	10	2.979003152	4	0.95101867	8	2.41642875	7	1.603457106	6	0.969860102	8	1.349775959	7	1.140462117	2	0.371608265	4	0.72607872	6	1.123547511	20	4.580743359	16	3.739421613	13	3.020254169	20	3.842063959	0	0	0	0
AT2G46520	45	60	2	0.143472891	4	0.319791237	3	0.223425236	0	0	1	0.075513398	0	0	3	0.121232512	4	0.168721994	5	0.203653949	2	0.092902066	2	0.09075984	6	0.280886877	5	0.286296459	4	0.23371385	1	0.05808181	3	0.144077398	0	0	0	0
AT2G46540	4	5	1	0.860837347	0	0	0	0	1	0.713264002	1	0.906160781	1	0.687195902	0	0	0	0	0	0	0	0	0	0	0	0	0	0	0	0	0	0	0	0	0	0	0	0
AT2G46820	20	10	0	0	0	0	0	0	0	0	0	0	0	0	2	0.484930051	1	0.253082992	3	0.733154218	0	0	0	0	1	0.280886877	4	1.374223007	1	0.350570776	2	0.696981731	4	1.152619187	2	0.699476439	0	0
AT2G47230	1	49	0	0	0	0	0	0	0	0	0	0	0	0	1	0.049482658	0	0	0	0	0	0	0	0	0	0	0	0	0	0	0	0	0	0	0	0	0	0
AT2G47380	3	6	0	0	0	0	0	0	0	0	1	0.755133984	2	1.145326504	0	0	0	0	0	0	0	0	0	0	0	0	0	0	0	0	0	0	0	0	0	0	0	0
AT2G47400	3	8	0	0	0	0	0	0	0	0	0	0	0	0	2	0.606162564	0	0	0	0	0	0	0	0	1	0.351108597	0	0	0	0	0	0	0	0	0	0	0	0
AT2G47450	1	24	0	0	0	0	0	0	0	0	0	0	0	0	0	0	0	0	1	0.101826974	0	0	0	0	0	0	0	0	0	0	0	0	0	0	0	0	0	0
AT2G47470	127	27	14	2.231800529	18	3.197912374	12	1.986002101	11	1.452945191	11	1.845883073	15	1.908877507	0	0	0	0	1	0.090512866	0	0	0	0	0	0	12	1.526914453	12	1.558092338	10	1.29070691	9	0.960515989	2	0.259065348	0	0
AT2G47510	10	35	0	0	0	0	0	0	0	0	0	0	0	0	0	0	0	0	0	0	0	0	0	0	0	0	4	0.392635145	6	0.600978473	0	0	0	0	0	0	0	0
AT2G47610	4	16	1	0.26901167	1	0.299804285	0	0	0	0	1	0.283175244	0	0	0	0	0	0	0	0	0	0	0	0	0	0	0	0	0	0	0	0	0	0	0	0	1	0.265162721
AT2G47710	6	11	1	0.391289703	1	0.43607896	0	0	2	0.64842182	1	0.411891264	1	0.312361773	0	0	0	0	0	0	0	0	0	0	0	0	0	0	0	0	0	0	0	0	0	0	0	0
AT2G47730	95	19	0	0	0	0	0	0	2	0.375402106	0	0	0	0	0	0	0	0	0	0	0	0	0	0	0	0	18	3.254738702	16	2.952174957	16	2.934659922	17	2.57822713	18	3.313309451	8	1.786359389
AT2G47840	6	15	0	0	1	0.319791237	2	0.59580063	0	0	1	0.302053593	1	0.2290653	0	0	0	0	0	0	0	0	0	0	0	0	0	0	0	0	0	0	1	0.192103197	0	0	0	0
AT2G47940	18	36	0	0	1	0.133246348	0	0	0	0	0	0	0	0	5	0.33675698	7	0.492105818	3	0.203653949	0	0	0	0	2	0.156048265	0	0	0	0	0	0	0	0	0	0	0	0
AT3G01120	51	31	7	0.971913133	13	2.011590042	5	0.720726569	13	1.495553554	9	1.315394682	4	0.443352195	0	0	0	0	0	0	0	0	0	0	0	0	0	0	0	0	0	0	0	0	0	0	0	0
AT3G01280	55	19	5	1.132680719	4	1.009867065	3	0.705553378	7	1.313907373	7	1.669243544	6	1.085046162	0	0	0	0	0	0	0	0	0	0	0	0	3	0.54245645	7	1.291576544	3	0.550248735	4	0.606641677	6	1.104436483	0	0
AT3G01290	35	21	0	0	0	0	0	0	0	0	0	0	0	0	0	0	0	0	0	0	0	0	0	0	0	0	4	0.654391908	7	1.168569254	7	1.161636219	9	1.234949129	6	0.999252056	2	0.40405748
AT3G01340	1	19	0	0	0	0	0	0	0	0	0	0	0	0	0	0	0	0	0	0	0	0	0	0	0	0	0	0	0	0	1	0.183416245	0	0	0	0	0	0
AT3G01390	18	7	0	0	0	0	2	1.276715636	0	0	0	0	3	1.472562648	0	0	0	0	1	0.349121056	0	0	0	0	0	0	2	0.981587862	2	1.001630789	2	0.995688187	3	1.234949129	2	0.999252056	1	0.606086221
AT3G01440	1	12	0	0	0	0	0	0	0	0	0	0	0	0	0	0	1	0.210902493	0	0	0	0	0	0	0	0	0	0	0	0	0	0	0	0	0	0	0	0
AT3G01480	4	32	0	0	0	0	0	0	0	0	0	0	0	0	0	0	2	0.15817687	0	0	0	0	0	0	0	0	0	0	0	0	0	0	0	0	2	0.218586387	0	0
AT3G01500	316	23	1	0.187138553	1	0.208559502	3	0.582848442	2	0.310114783	0	0	2	0.298780827	44	4.63846136	53	5.831912433	49	5.206457491	30	3.635298253	36	4.261766401	38	4.64073972	9	1.344348594	11	1.676642842	10	1.515177677	13	1.628701026	8	1.216480764	6	1.106766143
AT3G01670	279	54	67	5.340379838	48	4.263883166	28	2.317002452	44	2.905890382	62	5.202034115	30	1.908877507	0	0	0	0	0	0	0	0	0	0	0	0	0	0	0	0	0	0	0	0	0	0	0	0
AT3G01680	272	55	56	4.382444676	59	5.14573173	26	2.112384053	43	2.788213829	57	4.695560412	31	1.936642998	0	0	0	0	0	0	0	0	0	0	0	0	0	0	0	0	0	0	0	0	0	0	0	0
AT3G02080	8	13	0	0	0	0	0	0	0	0	0	0	0	0	0	0	0	0	0	0	0	0	0	0	0	0	2	0.52854731	1	0.269669827	3	0.80420969	2	0.443315072	0	0	0	0
AT3G02090	120	33	8	1.043439208	14	2.035035147	6	0.812455405	11	1.188773338	20	2.745941761	17	1.770050052	0	0	0	0	0	0	1	0.084456424	0	0	0	0	6	0.624646821	8	0.849868548	7	0.739223048	11	0.960515989	8	0.84785023	3	0.385691231
AT3G02200	28	29	2	0.296840464	2	0.330818521	0	0	2	0.245953104	3	0.468703852	0	0	0	0	0	0	1	0.084270599	2	0.192211172	2	0.187778979	3	0.290572632	5	0.592337503	4	0.483545898	1	0.120169264	1	0.099363723	0	0	0	0
AT3G02230	25	26	2	0.331091287	1	0.184494944	4	0.687462266	0	0	1	0.174261688	0	0	0	0	0	0	0	0	0	0	0	0	0	0	4	0.52854731	4	0.539339655	5	0.670174741	4	0.443315072	0	0	0	0
AT3G02350	8	43	1	0.100097365	0	0	0	0	1	0.082937674	0	0	0	0	0	0	0	0	0	0	0	0	0	0	0	0	2	0.159793373	2	0.163056175	0	0	2	0.134025486	0	0	0	0
AT3G02360	46	34	5	0.632968637	5	0.705421847	5	0.657133048	6	0.62935059	5	0.666294692	6	0.606349325	0	0	0	0	0	0	0	0	0	0	0	0	4	0.404183237	4	0.412436207	1	0.102497313	5	0.423757054	0	0	0	0
AT3G02520	7	21	0	0	0	0	0	0	0	0	0	0	0	0	0	0	0	0	0	0	0	0	0	0	0	0	2	0.327195954	2	0.333876929	0	0	2	0.274433139	1	0.166542009	0	0
AT3G02530	3	33	3	0.391289703	0	0	0	0	0	0	0	0	0	0	0	0	0	0	0	0	0	0	0	0	0	0	0	0	0	0	0	0	0	0	0	0	0	0
AT3G02560	10	13	0	0	0	0	0	0	1	0.274332308	0	0	1	0.264306116	0	0	0	0	0	0	0	0	0	0	0	0	4	1.057094621	2	0.539339655	0	0	2	0.443315072	0	0	0	0
AT3G02630	8	28	1	0.153720954	0	0	1	0.159589454	0	0	1	0.161814425	0	0	0	0	0	0	0	0	0	0	0	0	0	0	1	0.122698482	0	0	2	0.248922046	2	0.205824854	0	0	0	0
AT3G02640	1	9	0	0	1	0.532985395	0	0	0	0	0	0	0	0	0	0	0	0	0	0	0	0	0	0	0	0	0	0	0	0	0	0	0	0	0	0	0	0
AT3G02660	3	41	0	0	0	0	0	0	0	0	0	0	0	0	0	0	0	0	1	0.059606033	2	0.135954243	0	0	0	0	0	0	0	0	0	0	0	0	0	0	0	0
AT3G02730	23	14	0	0	0	0	1	0.319178909	0	0	0	0	0	0	2	0.346378608	2	0.361547132	2	0.349121056	2	0.398151713	2	0.388970743	2	0.401266968	2	0.490793931	2	0.500815394	1	0.248922046	1	0.205824854	2	0.499626028	2	0.606086221
AT3G02760	3	63	2	0.136640848	0	0	0	0	0	0	0	0	0	0	0	0	0	0	0	0	0	0	0	0	1	0.044585218	0	0	0	0	0	0	0	0	0	0	0	0
AT3G02770	1	12	0	0	0	0	0	0	0	0	0	0	0	0	0	0	0	0	0	0	0	0	0	0	0	0	0	0	0	0	0	0	0	0	0	0	1	0.353550295
AT3G02780	3	22	0	0	0	0	0	0	0	0	0	0	0	0	0	0	0	0	0	0	0	0	0	0	0	0	0	0	0	0	0	0	0	0	3	0.476915754	0	0
AT3G02880	38	43	5	0.500486829	8	0.892440662	0	0	5	0.414688373	5	0.526837663	0	0	0	0	0	0	0	0	0	0	0	0	0	0	4	0.319586746	3	0.244584262	4	0.324177549	3	0.20103823	1	0.081334469	0	0
AT3G03100	1	15	0	0	0	0	0	0	0	0	0	0	0	0	0	0	0	0	0	0	0	0	0	0	0	0	0	0	0	0	0	0	1	0.192103197	0	0	0	0
AT3G03250	111	35	12	1.475721166	9	1.233480487	5	0.638357818	11	1.120843433	10	1.294515401	10	0.981708432	0	0	0	0	1	0.069824211	0	0	0	0	0	0	17	1.668699366	14	1.402283105	4	0.398275275	15	1.234949129	3	0.299775617	0	0
AT3G03780	459	56	67	5.149651987	54	4.625551827	71	5.665425638	78	4.967374306	63	5.097154395	66	4.049547283	4	0.173189304	5	0.225966957	7	0.305480924	2	0.099537928	1	0.048621342	3	0.150475113	9	0.552143172	8	0.500815394	7	0.435613582	13	0.668930778	0	0	1	0.075760777
AT3G03910	8	26	1	0.165545643	2	0.368989889	1	0.171865566	0	0	2	0.348523377	2	0.264306116	0	0	0	0	0	0	0	0	0	0	0	0	0	0	0	0	0	0	0	0	0	0	0	0
AT3G03960	16	40	5	0.538023341	6	0.719530284	0	0	2	0.178316	3	0.339810293	0	0	0	0	0	0	0	0	0	0	0	0	0	0	0	0	0	0	0	0	0	0	0	0	0	0
AT3G04120	14	24	1	0.179341113	2	0.399739046	1	0.186187697	1	0.148596667	1	0.188783496	0	0	0	0	0	0	0	0	0	0	0	0	0	0	2	0.286296459	1	0.146071156	2	0.290409054	3	0.360193496	0	0	0	0
AT3G04400	7	10	1	0.430418673	2	0.959373712	0	0	0	0	0	0	2	0.687195902	0	0	0	0	0	0	0	0	0	0	0	0	2	0.687111503	0	0	0	0	0	0	0	0	0	0
AT3G04470	1	42	0	0	0	0	0	0	0	0	0	0	0	0	0	0	0	0	0	0	0	0	0	0	1	0.066877828	0	0	0	0	0	0	0	0	0	0	0	0
AT3G04550	8	32	0	0	0	0	0	0	0	0	0	0	0	0	1	0.07577032	2	0.15817687	1	0.076370231	0	0	1	0.08508735	3	0.263331447	0	0	0	0	0	0	0	0	0	0	0	0
AT3G04720	14	10	0	0	0	0	0	0	0	0	0	0	0	0	0	0	0	0	0	0	0	0	0	0	0	0	0	0	0	0	0	0	0	0	5	1.748691099	9	3.818343195
AT3G04760	1	41	0	0	0	0	0	0	0	0	0	0	0	0	0	0	0	0	0	0	0	0	0	0	1	0.068508994	0	0	0	0	0	0	0	0	0	0	0	0
AT3G04790	95	24	2	0.358682227	1	0.199869523	1	0.186187697	2	0.297193334	2	0.377566992	0	0	9	0.909243846	6	0.632707481	10	1.018269747	8	0.929020664	9	1.0210482	10	1.17036199	6	0.858889379	7	1.022498097	5	0.726022637	7	0.840451491	6	0.874345549	4	0.707100591
AT3G04840	2	17	0	0	0	0	0	0	1	0.20978353	1	0.266517876	0	0	0	0	0	0	0	0	0	0	0	0	0	0	0	0	0	0	0	0	0	0	0	0	0	0
AT3G04920	26	5	3	2.582512041	4	3.837494849	4	3.574803783	3	2.139792008	3	2.718482344	1	0.687195902	0	0	0	0	0	0	0	0	0	0	0	0	2	1.374223007	2	1.402283105	2	1.393963463	2	1.152619187	0	0	0	0
AT3G05020	4	11	1	0.391289703	0	0	0	0	1	0.32421091	1	0.411891264	1	0.312361773	0	0	0	0	0	0	0	0	0	0	0	0	0	0	0	0	0	0	0	0	0	0	0	0
AT3G05560	10	9	2	0.956485941	0	0	2	0.99300105	2	0.792515558	1	0.503422656	0	0	0	0	0	0	1	0.271538599	0	0	0	0	0	0	1	0.381728613	0	0	1	0.387212073	0	0	0	0	0	0
AT3G05950	32	13	7	2.317639011	6	2.213939336	1	0.343731133	5	1.371661544	9	3.136710397	4	1.057224465	0	0	0	0	0	0	0	0	0	0	0	0	0	0	0	0	0	0	0	0	0	0	0	0
AT3G06035	2	14	0	0	0	0	0	0	0	0	0	0	0	0	0	0	0	0	0	0	0	0	0	0	0	0	0	0	1	0.250407697	0	0	0	0	1	0.249813014	0	0
AT3G06050	24	15	4	1.147783129	4	1.279164949	2	0.59580063	4	0.95101867	1	0.302053593	1	0.2290653	0	0	0	0	0	0	0	0	0	0	0	0	2	0.458074335	1	0.23371385	1	0.232327243	3	0.576309593	1	0.233158813	0	0
AT3G06350	5	43	1	0.100097365	0	0	0	0	3	0.248813024	1	0.105367532	0	0	0	0	0	0	0	0	0	0	0	0	0	0	0	0	0	0	0	0	0	0	0	0	0	0
AT3G06510	7	46	0	0	0	0	0	0	0	0	0	0	0	0	0	0	3	0.165054125	2	0.106254234	0	0	1	0.0591912	1	0.061062364	0	0	0	0	0	0	0	0	0	0	0	0
AT3G06580	3	30	0	0	0	0	0	0	0	0	0	0	0	0	0	0	0	0	0	0	0	0	0	0	0	0	2	0.229037167	1	0.116856925	0	0	0	0	0	0	0	0
AT3G06650	14	39	0	0	0	0	0	0	0	0	0	0	0	0	0	0	0	0	0	0	0	0	0	0	0	0	6	0.52854731	3	0.269669827	4	0.357426528	1	0.073885845	0	0	0	0
AT3G06720	15	33	1	0.130429901	2	0.290719306	1	0.135409234	0	0	2	0.274594176	1	0.104120591	0	0	0	0	0	0	0	0	0	0	0	0	4	0.416431214	3	0.318700705	0	0	1	0.087319635	0	0	0	0
AT3G07160	2	127	0	0	0	0	1	0.035185076	0	0	0	0	0	0	0	0	0	0	0	0	0	0	0	0	0	0	1	0.027051634	0	0	0	0	0	0	0	0	0	0
AT3G07270	1	33	0	0	0	0	0	0	0	0	0	0	0	0	0	0	0	0	0	0	0	0	0	0	0	0	1	0.104107803	0	0	0	0	0	0	0	0	0	0
AT3G07390	158	13	10	3.310912873	13	4.796868562	15	5.155966995	14	3.840652323	9	3.136710397	15	3.964591746	2	0.373023116	5	0.973396124	3	0.563964783	1	0.214389384	4	0.837783138	4	0.864267316	13	3.435557519	11	2.966368106	8	2.144559173	13	2.881547969	9	2.421264599	9	2.937187073
AT3G07420	32	46	7	0.654984938	9	0.938517762	1	0.097141407	6	0.465172175	7	0.689470159	2	0.149390413	0	0	0	0	0	0	0	0	0	0	0	0	0	0	0	0	0	0	0	0	0	0	0	0
AT3G07460	2	17	0	0	0	0	0	0	0	0	0	0	0	0	0	0	0	0	0	0	0	0	0	0	0	0	0	0	0	0	0	0	0	0	2	0.411456729	0	0
AT3G07470	4	9	0	0	0	0	0	0	0	0	0	0	0	0	0	0	0	0	0	0	0	0	0	0	0	0	0	0	0	0	0	0	0	0	3	1.165794066	1	0.471400394
AT3G07670	1	31	0	0	0	0	0	0	0	0	0	0	0	0	0	0	0	0	1	0.078833786	0	0	0	0	0	0	0	0	0	0	0	0	0	0	0	0	0	0
AT3G07770	6	54	0	0	0	0	1	0.082750087	0	0	0	0	0	0	0	0	0	0	0	0	0	0	0	0	0	0	1	0.063621435	0	0	2	0.129070691	2	0.106723998	0	0	0	0
AT3G08510	2	39	0	0	2	0.245993259	0	0	0	0	0	0	0	0	0	0	0	0	0	0	0	0	0	0	0	0	0	0	0	0	0	0	0	0	0	0	0	0
AT3G08530	69	106	6	0.243633211	7	0.316774339	2	0.084311409	0	0	7	0.299204031	0	0	0	0	0	0	0	0	0	0	0	0	0	0	15	0.486163799	15	0.496090721	4	0.131505987	13	0.353397392	0	0	0	0
AT3G08580	542	29	47	6.975750916	37	6.120142648	54	8.320663978	50	6.148827611	47	7.343027021	59	6.990441079	17	1.421346702	22	1.919939942	25	2.106764994	14	1.345478204	18	1.690010814	17	1.646578249	23	2.724752515	30	3.626594237	31	3.725247185	49	4.868822431	2	0.241198772	0	0
AT3G08590	20	38	2	0.226536143	4	0.504933532	0	0	1	0.093850526	2	0.238463363	2	0.180841027	0	0	0	0	1	0.064311773	0	0	0	0	0	0	2	0.180818816	2	0.184510934	0	0	2	0.151660419	2	0.184072747	0	0
AT3G08600	6	19	0	0	0	0	0	0	2	0.375402106	1	0.238463363	0	0	0	0	0	0	0	0	0	0	0	0	0	0	0	0	0	0	1	0.183416245	0	0	2	0.368145494	0	0
AT3G08640	3	21	1	0.204961273	1	0.228422312	1	0.212785939	0	0	0	0	0	0	0	0	0	0	0	0	0	0	0	0	0	0	0	0	0	0	0	0	0	0	0	0	0	0
AT3G08940	348	26	4	0.662182574	7	1.291464612	4	0.687462266	3	0.411498463	7	1.219831821	6	0.792918349	42	3.916742722	47	4.574961785	43	4.041747612	32	3.430230147	39	4.084192801	32	3.457069265	14	1.849915587	16	2.157358623	17	2.278594122	26	2.881547969	6	0.807088199	3	0.489531178
AT3G08943	2	49	0	0	0	0	0	0	0	0	0	0	0	0	0	0	0	0	0	0	0	0	0	0	0	0	2	0.140226837	0	0	0	0	0	0	0	0	0	0
AT3G09070	3	53	0	0	0	0	0	0	0	0	0	0	0	0	0	0	0	0	1	0.046110328	0	0	0	0	0	0	0	0	0	0	0	0	2	0.108737659	0	0	0	0
AT3G09200	21	16	0	0	1	0.299804285	2	0.558563091	1	0.222895	5	1.41587622	2	0.429497439	0	0	0	0	0	0	0	0	0	0	0	0	3	0.644167034	3	0.657320205	3	0.653420373	1	0.180096748	0	0	0	0
AT3G09440	302	40	35	3.766163393	29	3.477729707	28	3.12795331	28	2.49642401	29	3.284832832	25	2.147487195	0	0	6	0.379624488	11	0.672058033	0	0	1	0.06806988	2	0.140443438	39	3.349668581	26	2.278710045	22	1.916699761	21	1.512812683	0	0	0	0
AT3G09630	147	33	13	1.695588714	11	1.598956187	15	2.031138513	6	0.64842182	8	1.098376704	10	1.041205913	4	0.293897	5	0.383459079	8	0.592447853	6	0.506738544	6	0.495053672	9	0.766055121	16	1.665724857	14	1.487269959	8	0.844826341	8	0.698557083	0	0	0	0
AT3G09810	1	23	0	0	0	0	0	0	0	0	0	0	0	0	0	0	0	0	0	0	0	0	0	0	0	0	1	0.149372066	0	0	0	0	0	0	0	0	0	0
AT3G09820	13	26	0	0	1	0.184494944	1	0.171865566	0	0	0	0	1	0.132153058	0	0	0	0	0	0	0	0	0	0	0	0	2	0.264273655	1	0.134834913	4	0.536139793	1	0.110828768	1	0.134514699	1	0.163177059
AT3G09840	7	53	0	0	0	0	0	0	0	0	0	0	0	0	0	0	0	0	0	0	0	0	0	0	0	0	1	0.064821839	1	0.066145429	5	0.328764967	0	0	0	0	0	0
AT3G10060	1	15	0	0	0	0	0	0	0	0	0	0	0	0	0	0	1	0.168721994	0	0	0	0	0	0	0	0	0	0	0	0	0	0	0	0	0	0	0	0
AT3G10090	32	5	2	1.721674694	2	1.918747424	2	1.787401891	2	1.426528005	2	1.812321562	2	1.374391805	1	0.484930051	2	1.012331969	2	0.977538957	1	0.557412398	0	0	2	1.123547511	2	1.374223007	2	1.402283105	2	1.393963463	2	1.152619187	2	1.398952879	2	1.69704142
AT3G10350	1	28	0	0	0	0	0	0	0	0	0	0	0	0	0	0	0	0	1	0.087280264	0	0	0	0	0	0	0	0	0	0	0	0	0	0	0	0	0	0
AT3G10380	1	78	0	0	0	0	1	0.057288522	0	0	0	0	0	0	0	0	0	0	0	0	0	0	0	0	0	0	0	0	0	0	0	0	0	0	0	0	0	0
AT3G10520	9	11	0	0	0	0	0	0	0	0	0	0	0	0	0	0	0	0	0	0	0	0	0	0	0	0	3	0.936970232	2	0.637401411	0	0	0	0	2	0.635887672	2	0.771382463
AT3G10740	11	41	1	0.104980164	1	0.116996794	4	0.43595168	2	0.173966829	0	0	1	0.083804378	0	0	0	0	0	0	0	0	0	0	0	0	0	0	0	0	0	0	0	0	0	0	2	0.20695627
AT3G10750	1	21	0	0	0	0	0	0	0	0	0	0	0	0	0	0	0	0	0	0	0	0	0	0	0	0	1	0.163597977	0	0	0	0	0	0	0	0	0	0
AT3G10920	59	14	4	1.229767638	6	2.055800812	5	1.595894546	2	0.509474287	3	0.970886551	4	0.981708432	0	0	0	0	1	0.174560528	0	0	0	0	0	0	4	0.981587862	5	1.252038486	4	0.995688187	5	1.029124274	8	1.998504113	8	2.424344885
AT3G11130	78	107	8	0.321808354	8	0.358644378	2	0.083523452	1	0.033330093	9	0.381095655	0	0	0	0	0	0	1	0.022839695	0	0	0	0	0	0	15	0.481620213	14	0.458690735	9	0.293123158	11	0.296233903	0	0	0	0
AT3G11170	7	26	0	0	0	0	0	0	0	0	0	0	0	0	2	0.186511558	1	0.097339612	1	0.09399413	0	0	2	0.209445784	1	0.108033414	0	0	0	0	0	0	0	0	0	0	0	0
AT3G11200	1	13	0	0	0	0	1	0.343731133	0	0	0	0	0	0	0	0	0	0	0	0	0	0	0	0	0	0	0	0	0	0	0	0	0	0	0	0	0	0
AT3G11385	1	49	0	0	0	0	0	0	0	0	0	0	0	0	0	0	0	0	0	0	0	0	0	0	0	0	0	0	1	0.071545056	0	0	0	0	0	0	0	0
AT3G11400	6	25	1	0.172167469	1	0.191874742	1	0.178740189	1	0.1426528	0	0	2	0.274878361	0	0	0	0	0	0	0	0	0	0	0	0	0	0	0	0	0	0	0	0	0	0	0	0
AT3G11510	10	8	2	1.076046683	1	0.59960857	2	1.117126182	2	0.891580003	1	0.566350488	2	0.858994878	0	0	0	0	0	0	0	0	0	0	0	0	0	0	0	0	0	0	0	0	0	0	0	0
AT3G11630	59	19	2	0.453072287	2	0.504933532	2	0.470368918	1	0.187701053	4	0.953853454	2	0.361682054	4	0.510452685	6	0.799209449	3	0.385870641	1	0.146687473	3	0.429915031	8	1.18268159	5	0.904094084	4	0.738043739	3	0.550248735	5	0.758302097	3	0.552218241	1	0.223294923
AT3G11660	2	14	1	0.307441909	1	0.342633468	0	0	0	0	0	0	0	0	0	0	0	0	0	0	0	0	0	0	0	0	0	0	0	0	0	0	0	0	0	0	0	0
AT3G11820	17	24	0	0	0	0	0	0	0	0	0	0	0	0	0	0	0	0	0	0	0	0	0	0	0	0	4	0.572592919	5	0.730355783	4	0.580818109	4	0.480257994	0	0	0	0
AT3G11830	76	41	13	1.364742135	5	0.58498397	9	0.980891282	10	0.869834149	9	0.994566711	3	0.251413135	0	0	0	0	0	0	0	0	0	0	0	0	8	0.670352686	8	0.684040539	6	0.509986632	5	0.351408288	0	0	0	0
AT3G11930	71	10	15	6.456280103	15	7.195302843	7	3.12795331	15	5.349480021	3	1.359241172	16	5.497567221	0	0	0	0	0	0	0	0	0	0	0	0	0	0	0	0	0	0	0	0	0	0	0	0
AT3G12010	1	43	0	0	0	0	0	0	0	0	0	0	0	0	0	0	1	0.058856509	0	0	0	0	0	0	0	0	0	0	0	0	0	0	0	0	0	0	0	0
AT3G12260	12	10	3	1.29125602	2	0.959373712	1	0.446850472	2	0.713264002	2	0.906160781	2	0.687195902	0	0	0	0	0	0	0	0	0	0	0	0	0	0	0	0	0	0	0	0	0	0	0	0
AT3G12290	26	22	2	0.391289703	1	0.21803948	2	0.406227702	2	0.32421091	4	0.823782528	3	0.46854266	0	0	0	0	0	0	0	0	0	0	0	0	4	0.624646821	3	0.478051058	1	0.158404938	4	0.523917812	0	0	0	0
AT3G12490	1	17	0	0	0	0	0	0	0	0	1	0.266517876	0	0	0	0	0	0	0	0	0	0	0	0	0	0	0	0	0	0	0	0	0	0	0	0	0	0
AT3G12500	2	17	0	0	0	0	0	0	0	0	0	0	0	0	0	0	0	0	0	0	0	0	0	0	0	0	2	0.404183237	0	0	0	0	0	0	0	0	0	0
AT3G12580	11	40	1	0.107604668	3	0.359765142	0	0	0	0	1	0.113270097	0	0	0	0	0	0	0	0	0	0	0	0	0	0	5	0.429444689	1	0.087642694	0	0	0	0	0	0	0	0
AT3G12780	828	37	38	4.420516107	33	4.278288176	47	5.67620871	41	3.951868124	39	4.775712226	39	3.621708135	56	3.669740929	59	4.035647716	69	4.557445139	39	2.937713994	41	3.017151438	41	3.112530267	65	6.035438885	53	5.021689497	45	4.238402421	70	5.451577239	41	3.875477571	12	1.375979529
AT3G12800	3	20	0	0	0	0	0	0	0	0	0	0	0	0	0	0	0	0	0	0	0	0	0	0	0	0	1	0.171777875	0	0	0	0	2	0.288154796	0	0	0	0
AT3G13110	4	26	1	0.165545643	0	0	1	0.171865566	0	0	2	0.348523377	0	0	0	0	0	0	0	0	0	0	0	0	0	0	0	0	0	0	0	0	0	0	0	0	0	0
AT3G13160	6	32	0	0	0	0	1	0.139640772	2	0.222895	2	0.283175244	0	0	0	0	0	0	0	0	0	0	0	0	0	0	1	0.107361172	0	0	0	0	0	0	0	0	0	0
AT3G13330	3	111	1	0.038776457	0	0	1	0.040256799	0	0	1	0.040818053	0	0	0	0	0	0	0	0	0	0	0	0	0	0	0	0	0	0	0	0	0	0	0	0	0	0
AT3G13470	1	41	0	0	0	0	0	0	0	0	1	0.110507412	0	0	0	0	0	0	0	0	0	0	0	0	0	0	0	0	0	0	0	0	0	0	0	0	0	0
AT3G13580	1	18	1	0.239121485	0	0	0	0	0	0	0	0	0	0	0	0	0	0	0	0	0	0	0	0	0	0	0	0	0	0	0	0	0	0	0	0	0	0
AT3G13720	6	8	0	0	0	0	0	0	0	0	0	0	0	0	0	0	0	0	0	0	0	0	0	0	0	0	1	0.429444689	2	0.87642694	2	0.871227164	1	0.360193496	0	0	0	0
AT3G13870	10	52	2	0.165545643	2	0.184494944	1	0.085932783	0	0	3	0.261392533	0	0	0	0	0	0	0	0	0	0	0	0	0	0	1	0.066068413	0	0	0	0	1	0.055414384	0	0	0	0
AT3G13920	20	32	3	0.403517506	5	0.749510712	1	0.139640772	1	0.1114475	4	0.566350488	3	0.322123079	0	0	0	0	0	0	0	0	0	0	0	0	0	0	0	0	2	0.217806791	1	0.090048374	0	0	0	0
AT3G13930	82	38	17	1.925557223	8	1.009867065	7	0.823145608	5	0.469252633	12	1.430780181	6	0.542523081	0	0	0	0	0	0	0	0	0	0	0	0	10	0.904094084	7	0.645788272	4	0.36683249	6	0.454981258	0	0	0	0
AT3G14067	306	38	1	0.113268071	0	0	1	0.117592229	2	0.187701053	0	0	1	0.090420513	15	0.957098785	14	0.932411024	16	1.028988376	17	1.246843523	15	1.074787579	15	1.108763991	27	2.441054027	27	2.49089762	28	2.567827431	34	2.57822713	54	4.969964177	39	4.354251012
AT3G14210	471	24	0	0	0	0	1	0.186187697	0	0	0	0	2	0.286331626	47	4.748273419	52	5.483464835	53	5.396829661	28	3.251572327	34	3.857293201	49	5.734773755	35	5.010188049	31	4.528205859	23	3.33970413	45	5.402902442	46	6.703315881	25	4.419378698
AT3G14310	67	38	5	0.566340359	12	1.514800598	18	2.116660134	9	0.84465474	7	0.834621772	10	0.904205135	0	0	0	0	0	0	0	0	0	0	0	0	2	0.180818816	0	0	0	0	4	0.303320838	0	0	0	0
AT3G14415	167	28	0	0	1	0.171316734	1	0.159589454	2	0.254737143	2	0.32362885	0	0	25	2.1648663	25	2.259669575	22	1.920165809	20	1.990758567	22	2.139339086	23	2.307285067	5	0.613492414	7	0.87642694	4	0.497844093	8	0.823299419	0	0	0	0
AT3G14420	126	38	0	0	0	0	0	0	0	0	0	0	0	0	19	1.212325128	23	1.531818111	29	1.865041432	13	0.953468577	12	0.859830063	18	1.330516789	4	0.361637633	3	0.276766402	0	0	5	0.379151048	0	0	0	0
AT3G14460	1	98	0	0	1	0.048947638	0	0	0	0	0	0	0	0	0	0	0	0	0	0	0	0	0	0	0	0	0	0	0	0	0	0	0	0	0	0	0	0
AT3G14810	1	57	0	0	0	0	0	0	0	0	1	0.079487787	0	0	0	0	0	0	0	0	0	0	0	0	0	0	0	0	0	0	0	0	0	0	0	0	0	0
AT3G14840	3	65	0	0	0	0	1	0.068746226	0	0	0	0	0	0	0	0	0	0	0	0	0	0	0	0	0	0	0	0	0	0	1	0.053613979	1	0.044331507	0	0	0	0
AT3G14930	1	28	0	0	0	0	0	0	0	0	0	0	0	0	0	0	0	0	1	0.087280264	0	0	0	0	0	0	0	0	0	0	0	0	0	0	0	0	0	0
AT3G14990	180	27	33	5.260672677	24	4.263883166	27	4.468504729	30	3.962577793	25	4.195188802	29	3.690496514	0	0	0	0	2	0.181025732	0	0	0	0	0	0	2	0.254485742	1	0.129841028	1	0.129070691	4	0.426895995	2	0.259065348	0	0
AT3G15000	10	25	0	0	0	0	0	0	1	0.1426528	1	0.181232156	0	0	0	0	0	0	0	0	0	0	0	0	0	0	1	0.1374223	2	0.280456621	1	0.139396346	2	0.230523837	2	0.279790575	0	0
AT3G15020	5	20	0	0	1	0.239843428	2	0.446850472	1	0.178316	1	0.226540195	0	0	0	0	0	0	0	0	0	0	0	0	0	0	0	0	0	0	0	0	0	0	0	0	0	0
AT3G15190	36	10	0	0	0	0	0	0	0	0	0	0	1	0.343597951	1	0.242465025	3	0.759248977	2	0.488769478	4	1.114824797	2	0.54455904	3	0.842660633	4	1.374223007	4	1.402283105	4	1.393963463	4	1.152619187	2	0.699476439	2	0.84852071
AT3G15356	6	18	0	0	0	0	0	0	0	0	0	0	0	0	0	0	0	0	0	0	0	0	0	0	0	0	3	0.572592919	0	0	0	0	1	0.160085998	2	0.388598022	0	0
AT3G15360	8	9	0	0	0	0	0	0	0	0	0	0	0	0	2	0.538811168	1	0.281203324	1	0.271538599	2	0.619347109	1	0.3025328	1	0.31209653	0	0	0	0	0	0	0	0	0	0	0	0
AT3G15680	1	11	0	0	0	0	0	0	0	0	0	0	0	0	0	0	0	0	0	0	0	0	0	0	0	0	0	0	0	0	0	0	0	0	0	0	1	0.385691231
AT3G15730	325	54	35	2.789750662	30	2.664926978	28	2.317002452	30	1.981288896	36	3.020535937	25	1.590731256	0	0	0	0	0	0	0	0	0	0	0	0	34	2.163128808	30	1.947615423	30	1.936060365	47	2.508013973	0	0	0	0
AT3G15980	3	61	0	0	0	0	0	0	0	0	0	0	0	0	0	0	0	0	0	0	0	0	0	0	0	0	1	0.056320615	1	0.057470619	1	0.05712965	0	0	0	0	0	0
AT3G16140	1	11	0	0	0	0	0	0	0	0	0	0	0	0	0	0	0	0	1	0.222167944	0	0	0	0	0	0	0	0	0	0	0	0	0	0	0	0	0	0
AT3G16170	1	36	0	0	1	0.133246348	0	0	0	0	0	0	0	0	0	0	0	0	0	0	0	0	0	0	0	0	0	0	0	0	0	0	0	0	0	0	0	0
AT3G16240	463	5	24	20.66009633	18	17.26872682	33	29.49213121	25	17.83160007	17	15.40473328	19	13.05672215	21	10.18353108	16	8.098655756	15	7.331542181	12	6.688948787	16	8.712944643	17	9.550153846	54	37.10402121	35	24.53995434	32	22.30341541	47	27.08655091	47	32.87539267	15	12.72781065
AT3G16370	4	20	0	0	0	0	0	0	0	0	0	0	0	0	0	0	0	0	0	0	0	0	0	0	0	0	1	0.171777875	0	0	0	0	1	0.144077398	2	0.349738219	0	0
AT3G16420	15	17	0	0	0	0	0	0	0	0	0	0	0	0	0	0	0	0	0	0	0	0	0	0	0	0	3	0.606274856	1	0.206218103	1	0.204994626	2	0.339005643	5	1.028641823	3	0.748694744
AT3G16460	1	32	0	0	0	0	0	0	0	0	0	0	0	0	0	0	0	0	0	0	0	0	0	0	0	0	0	0	0	0	0	0	0	0	1	0.109293193	0	0
AT3G16470	337	20	20	4.304186735	31	7.435146271	34	7.596458039	37	6.597692027	29	6.569665664	36	6.184763124	0	0	0	0	0	0	0	0	0	0	0	0	25	4.294446899	20	3.505707762	20	3.484908657	27	3.890089758	30	5.246073298	28	5.93964497
AT3G16520	3	26	0	0	0	0	0	0	0	0	0	0	0	0	1	0.093255779	0	0	0	0	1	0.107194692	0	0	1	0.108033414	0	0	0	0	0	0	0	0	0	0	0	0
AT3G16640	102	10	7	3.012930715	8	3.837494849	7	3.12795331	11	3.922952016	11	4.983884297	14	4.810371318	2	0.484930051	1	0.253082992	4	0.977538957	1	0.278706199	1	0.27227952	3	0.842660633	7	2.404890263	7	2.453995433	7	2.43943606	8	2.305238375	2	0.699476439	1	0.424260355
AT3G16850	14	22	0	0	0	0	0	0	0	0	0	0	0	0	0	0	0	0	0	0	0	0	0	0	0	0	1	0.156161705	1	0.159350352	2	0.316809877	1	0.130979453	5	0.79485959	4	0.771382463
AT3G16910	2	34	0	0	0	0	0	0	0	0	0	0	0	0	0	0	0	0	2	0.143755729	0	0	0	0	0	0	0	0	0	0	0	0	0	0	0	0	0	0
AT3G17020	22	11	3	1.173869109	3	1.30823688	2	0.812455405	4	1.296843641	2	0.823782528	3	0.937085321	0	0	0	0	0	0	0	0	0	0	0	0	2	0.624646821	3	0.956102117	0	0	0	0	0	0	0	0
AT3G17210	24	10	1	0.430418673	2	0.959373712	0	0	2	0.713264002	0	0	0	0	0	0	0	0	0	0	0	0	0	0	0	0	1	0.343555751	1	0.350570776	4	1.393963463	1	0.288154796	5	1.748691099	7	2.969822485
AT3G17240	21	38	1	0.113268071	2	0.252466766	1	0.117592229	2	0.187701053	2	0.238463363	3	0.27126154	0	0	0	0	0	0	0	0	0	0	0	0	1	0.090409408	0	0	2	0.183416245	1	0.075830209	3	0.27610912	3	0.334942385
AT3G17390	186	28	14	2.152093367	13	2.227117546	6	0.957536727	7	0.891580003	11	1.779958677	13	1.595276202	0	0	0	0	0	0	0	0	0	0	1	0.100316742	21	2.576668139	28	3.505707762	23	2.86260354	26	2.675723114	12	1.498878085	11	1.666737109
AT3G17600	1	10	0	0	0	0	0	0	0	0	0	0	0	0	0	0	0	0	0	0	0	0	0	0	0	0	0	0	0	0	0	0	1	0.288154796	0	0	0	0
AT3G17940	1	22	0	0	0	0	0	0	0	0	0	0	0	0	0	0	0	0	0	0	0	0	0	0	0	0	0	0	0	0	0	0	0	0	1	0.158971918	0	0
AT3G18060	2	40	0	0	1	0.119921714	0	0	0	0	1	0.113270097	0	0	0	0	0	0	0	0	0	0	0	0	0	0	0	0	0	0	0	0	0	0	0	0	0	0
AT3G18190	37	37	2	0.232658742	4	0.518580385	7	0.845392786	6	0.578322164	3	0.367362478	1	0.092864311	0	0	1	0.068400808	0	0	0	0	0	0	0	0	5	0.464264529	6	0.56849315	0	0	2	0.155759349	0	0	0	0
AT3G18820	1	16	0	0	0	0	0	0	0	0	0	0	0	0	0	0	0	0	0	0	0	0	0	0	0	0	1	0.214722344	0	0	0	0	0	0	0	0	0	0
AT3G18890	23	57	0	0	0	0	0	0	0	0	0	0	0	0	5	0.212688619	3	0.133201574	3	0.128623547	3	0.146687473	2	0.095536673	2	0.098556799	2	0.120545877	3	0.184510934	0	0	0	0	0	0	0	0
AT3G19170	81	73	1	0.058961462	0	0	1	0.061212393	0	0	0	0	0	0	9	0.298929483	23	0.79738477	28	0.937366123	2	0.076357862	3	0.111895693	12	0.461731853	2	0.094124863	0	0	0	0	0	0	0	0	0	0
AT3G19340	2	33	0	0	0	0	0	0	0	0	0	0	0	0	0	0	0	0	0	0	0	0	0	0	0	0	1	0.104107803	0	0	0	0	1	0.087319635	0	0	0	0
AT3G19400	1	21	0	0	0	0	0	0	0	0	0	0	0	0	0	0	0	0	0	0	0	0	0	0	0	0	0	0	0	0	0	0	0	0	0	0	1	0.20202874
AT3G19710	230	27	35	5.579501324	34	6.040501152	41	6.785507181	40	5.283437058	39	6.544494532	41	5.21759852	0	0	0	0	0	0	0	0	0	0	0	0	0	0	0	0	0	0	0	0	0	0	0	0
AT3G19820	20	34	2	0.253187455	1	0.141084369	3	0.394279829	1	0.104891765	0	0	0	0	0	0	0	0	0	0	0	0	0	0	0	0	4	0.404183237	3	0.309327155	4	0.409989253	2	0.169502821	0	0	0	0
AT3G20050	31	38	7	0.792876503	5	0.631166916	2	0.235184459	5	0.469252633	4	0.476926727	0	0	0	0	0	0	0	0	0	0	0	0	0	0	3	0.271228225	3	0.276766402	0	0	2	0.151660419	0	0	0	0
AT3G20330	6	28	0	0	0	0	1	0.159589454	0	0	3	0.485443275	2	0.245427108	0	0	0	0	0	0	0	0	0	0	0	0	0	0	0	0	0	0	0	0	0	0	0	0
AT3G20390	189	15	13	3.730295171	14	4.477077324	15	4.468504729	14	3.328565346	15	4.530803906	14	3.206914212	1	0.16164335	1	0.168721994	1	0.162923159	1	0.185804132	1	0.18151968	3	0.561773755	17	3.893631855	10	2.337138508	19	4.414217633	15	2.881547969	20	4.663176265	15	4.24260355
AT3G20570	32	6	5	3.586822279	4	3.197912374	4	2.979003152	8	4.755093352	5	3.775669922	6	3.435979513	0	0	0	0	0	0	0	0	0	0	0	0	0	0	0	0	0	0	0	0	0	0	0	0
AT3G20820	72	24	2	0.358682227	6	1.19921714	3	0.558563091	3	0.445790001	6	1.132700976	2	0.286331626	0	0	0	0	0	0	3	0.348382749	0	0	1	0.117036199	10	1.431482299	12	1.752853881	8	1.161636219	14	1.680902982	2	0.291448516	0	0
AT3G21055	12	8	0	0	0	0	0	0	0	0	0	0	0	0	2	0.606162564	2	0.632707481	2	0.610961848	2	0.696765498	2	0.6806988	2	0.702217194	0	0	0	0	0	0	0	0	0	0	0	0
AT3G21180	1	63	0	0	0	0	0	0	0	0	1	0.071917522	0	0	0	0	0	0	0	0	0	0	0	0	0	0	0	0	0	0	0	0	0	0	0	0	0	0
AT3G21190	1	29	0	0	0	0	1	0.154086369	0	0	0	0	0	0	0	0	0	0	0	0	0	0	0	0	0	0	0	0	0	0	0	0	0	0	0	0	0	0
AT3G21550	4	8	1	0.538023341	2	1.19921714	0	0	1	0.445790001	0	0	0	0	0	0	0	0	0	0	0	0	0	0	0	0	0	0	0	0	0	0	0	0	0	0	0	0
AT3G21580	1	25	0	0	0	0	0	0	0	0	0	0	0	0	0	0	0	0	0	0	0	0	0	0	0	0	0	0	0	0	1	0.139396346	0	0	0	0	0	0
AT3G21630	2	39	0	0	0	0	0	0	0	0	0	0	0	0	0	0	0	0	0	0	0	0	0	0	0	0	0	0	0	0	0	0	1	0.073885845	1	0.089676466	0	0
AT3G21740	2	22	0	0	1	0.21803948	1	0.203113851	0	0	0	0	0	0	0	0	0	0	0	0	0	0	0	0	0	0	0	0	0	0	0	0	0	0	0	0	0	0
AT3G22110	18	16	2	0.538023341	2	0.59960857	2	0.558563091	2	0.445790001	2	0.566350488	2	0.429497439	0	0	0	0	0	0	0	0	0	0	0	0	2	0.429444689	2	0.43821347	0	0	2	0.360193496	0	0	0	0
AT3G22190	1	28	0	0	0	0	0	0	0	0	0	0	0	0	0	0	0	0	0	0	0	0	0	0	1	0.100316742	0	0	0	0	0	0	0	0	0	0	0	0
AT3G22200	115	36	2	0.239121485	3	0.399739046	2	0.248250262	2	0.198128889	0	0	0	0	0	0	0	0	1	0.067884649	0	0	0	0	0	0	12	1.145185839	8	0.779046169	13	1.258439237	17	1.360730985	29	2.81733566	26	3.064102564
AT3G22845	9	7	1	0.614883819	2	1.370533874	0	0	2	1.018948575	1	0.6472577	1	0.490854216	0	0	0	0	0	0	0	0	0	0	0	0	0	0	0	0	2	0.995688187	0	0	0	0	0	0
AT3G22890	181	32	25	3.362645887	26	3.897455706	31	4.328863956	25	2.786187511	25	3.539690552	33	3.543353873	0	0	0	0	0	0	0	0	0	0	1	0.087777149	4	0.429444689	3	0.328660102	2	0.217806791	5	0.45024187	1	0.109293193	0	0
AT3G22960	56	41	8	0.839841314	9	1.052971147	6	0.653927521	8	0.695867319	3	0.331522237	3	0.251413135	1	0.059137811	0	0	0	0	0	0	0	0	0	0	6	0.502764515	4	0.342020269	2	0.169995544	6	0.421689946	0	0	0	0
AT3G23390	5	7	0	0	1	0.685266937	1	0.638357818	0	0	1	0.6472577	1	0.490854216	0	0	0	0	0	0	0	0	0	0	0	0	1	0.490793931	0	0	0	0	0	0	0	0	0	0
AT3G23400	91	22	3	0.586934554	4	0.87215792	2	0.406227702	3	0.486316365	1	0.205945632	3	0.46854266	6	0.661268251	9	1.035339514	9	0.999755752	3	0.380053908	5	0.618817091	5	0.638379267	10	1.561617054	7	1.115452469	8	1.267239511	8	1.047835625	3	0.476915754	2	0.385691231
AT3G23490	8	12	0	0	0	0	0	0	0	0	0	0	0	0	0	0	0	0	0	0	0	0	0	0	0	0	0	0	0	0	0	0	0	0	5	1.457242582	3	1.060650887
AT3G23600	66	22	1	0.195644851	0	0	0	0	1	0.162105455	0	0	1	0.156180886	0	0	0	0	0	0	0	0	0	0	0	0	17	2.654748992	14	2.230904939	8	1.267239511	8	1.047835625	12	1.907663017	4	0.771382463
AT3G23700	3	26	0	0	0	0	0	0	0	0	0	0	0	0	0	0	0	0	3	0.281982391	0	0	0	0	0	0	0	0	0	0	0	0	0	0	0	0	0	0
AT3G23810	187	28	11	1.690930503	11	1.884484077	10	1.595894546	10	1.273685719	12	1.941773102	2	0.245427108	0	0	0	0	0	0	0	0	0	0	0	0	43	5.276034762	32	4.006523157	23	2.86260354	33	3.396110106	0	0	0	0
AT3G23820	6	34	1	0.126593727	2	0.282168738	2	0.262853219	1	0.104891765	0	0	0	0	0	0	0	0	0	0	0	0	0	0	0	0	0	0	0	0	0	0	0	0	0	0	0	0
AT3G23940	14	46	0	0	0	0	0	0	0	0	0	0	0	0	0	0	3	0.165054125	2	0.106254234	0	0	2	0.1183824	2	0.122124729	0	0	0	0	0	0	0	0	3	0.228090143	2	0.184461023
AT3G23990	36	39	2	0.220727524	2	0.245993259	3	0.343731133	7	0.64010872	2	0.232348918	1	0.088102038	0	0	0	0	0	0	0	0	0	0	0	0	6	0.52854731	5	0.449449713	5	0.446783161	3	0.221657536	0	0	0	0
AT3G24170	30	35	5	0.614883819	7	0.959373712	3	0.383014691	6	0.611369145	4	0.51780616	5	0.490854216	0	0	0	0	0	0	0	0	0	0	0	0	0	0	0	0	0	0	0	0	0	0	0	0
AT3G24480	11	23	3	0.561415661	3	0.625678508	0	0	1	0.155057391	1	0.196991474	0	0	0	0	0	0	0	0	0	0	0	0	0	0	1	0.149372066	1	0.152422076	0	0	1	0.125284694	0	0	0	0
AT3G24503	66	39	0	0	0	0	0	0	0	0	0	0	0	0	0	0	0	0	0	0	0	0	0	0	0	0	14	1.233277058	16	1.438239082	10	0.893566322	21	1.551602752	2	0.179352933	3	0.326354119
AT3G24830	16	17	4	1.01274982	3	0.846506216	1	0.262853219	0	0	4	1.066071507	3	0.606349325	0	0	0	0	0	0	1	0.163944823	0	0	0	0	0	0	0	0	0	0	0	0	0	0	0	0
AT3G25140	8	43	0	0	0	0	0	0	0	0	0	0	0	0	0	0	0	0	0	0	0	0	0	0	0	0	4	0.319586746	4	0.32611235	0	0	0	0	0	0	0	0
AT3G25230	6	36	0	0	1	0.133246348	2	0.248250262	0	0	1	0.125855664	2	0.19088775	0	0	0	0	0	0	0	0	0	0	0	0	0	0	0	0	0	0	0	0	0	0	0	0
AT3G25400	1	9	0	0	0	0	0	0	0	0	0	0	0	0	0	0	0	0	0	0	0	0	0	0	0	0	1	0.381728613	0	0	0	0	0	0	0	0	0	0
AT3G25520	2	20	1	0.215209336	0	0	0	0	0	0	0	0	1	0.171798975	0	0	0	0	0	0	0	0	0	0	0	0	0	0	0	0	0	0	0	0	0	0	0	0
AT3G25530	10	20	0	0	1	0.239843428	2	0.446850472	1	0.178316	2	0.45308039	0	0	0	0	0	0	0	0	0	0	0	0	0	0	1	0.171777875	2	0.350570776	1	0.174245432	0	0	0	0	0	0
AT3G25760	3	17	0	0	0	0	0	0	0	0	0	0	0	0	1	0.142626485	0	0	0	0	0	0	1	0.160164423	1	0.165227575	0	0	0	0	0	0	0	0	0	0	0	0
AT3G25770	19	16	0	0	0	0	0	0	0	0	0	0	0	0	2	0.303081282	6	0.949061221	7	1.069183234	0	0	4	0.6806988	0	0	0	0	0	0	0	0	0	0	0	0	0	0
AT3G25800	3	38	0	0	0	0	1	0.117592229	0	0	0	0	0	0	0	0	0	0	0	0	0	0	0	0	0	0	1	0.090409408	1	0.092255467	0	0	0	0	0	0	0	0
AT3G25860	34	27	3	0.47824297	2	0.355323597	2	0.33100035	5	0.660429632	6	1.006845312	3	0.381775501	0	0	1	0.093734441	0	0	0	0	0	0	0	0	3	0.381728613	2	0.259682056	1	0.129070691	2	0.213447997	2	0.259065348	2	0.314266929
AT3G25920	28	21	0	0	0	0	0	0	0	0	0	0	0	0	4	0.461838144	5	0.602578553	2	0.23274737	5	0.663586189	3	0.388970743	2	0.267511312	2	0.327195954	2	0.333876929	2	0.331896062	1	0.137216569	0	0	0	0
AT3G26060	56	15	1	0.286945782	0	0	1	0.297900315	0	0	0	0	1	0.2290653	7	1.131503453	6	1.012331969	10	1.629231595	3	0.557412398	8	1.45215744	4	0.749031674	5	1.145185839	4	0.934855403	3	0.696981731	3	0.576309593	0	0	0	0
AT3G26070	2	18	0	0	0	0	0	0	0	0	1	0.251711328	0	0	0	0	0	0	0	0	0	0	0	0	0	0	0	0	0	0	0	0	1	0.160085998	0	0	0	0
AT3G26450	38	9	0	0	0	0	0	0	0	0	0	0	0	0	0	0	0	0	0	0	0	0	0	0	0	0	8	3.053828906	7	2.726661593	11	4.259332803	8	2.561375972	1	0.388598022	3	1.414201183
AT3G26520	132	3	3	4.304186735	2	3.197912374	2	2.979003152	2	2.377546676	2	3.020535937	3	3.435979513	6	4.849300513	3	2.530829924	4	3.258463191	2	1.858041329	2	1.8151968	6	5.617737556	16	18.32297344	14	16.35996956	14	16.26290707	23	22.09186777	16	18.65270506	12	16.9704142
AT3G26570	45	27	5	0.797071617	4	0.710647194	6	0.99300105	8	1.056687411	5	0.83903776	6	0.763551002	3	0.269405584	2	0.187468883	1	0.090512866	1	0.103224518	2	0.201688533	2	0.208064353	0	0	0	0	0	0	0	0	0	0	0	0
AT3G26650	189	28	6	0.922325729	5	0.856583671	5	0.797947273	7	0.891580003	7	1.132700976	8	0.981708432	13	1.125730476	28	2.530829924	29	2.531127657	8	0.796303427	12	1.166912229	15	1.504751131	9	1.104286345	12	1.502446183	7	0.871227164	14	1.440773984	2	0.249813014	2	0.30304311
AT3G26710	2	11	0	0	0	0	0	0	0	0	0	0	0	0	0	0	0	0	2	0.444335889	0	0	0	0	0	0	0	0	0	0	0	0	0	0	0	0	0	0
AT3G26720	72	63	1	0.068320424	2	0.152281541	3	0.212785939	2	0.113216508	1	0.071917522	2	0.109078714	3	0.115459536	6	0.241031421	4	0.155164913	3	0.132717237	6	0.259313828	6	0.267511312	2	0.109065318	3	0.166938464	9	0.497844093	1	0.045738856	14	0.777196044	4	0.269371653
AT3G27160	1	7	0	0	0	0	0	0	0	0	0	0	0	0	0	0	0	0	0	0	0	0	1	0.388970743	0	0	0	0	0	0	0	0	0	0	0	0	0	0
AT3G27240	2	17	0	0	0	0	0	0	0	0	0	0	2	0.404232883	0	0	0	0	0	0	0	0	0	0	0	0	0	0	0	0	0	0	0	0	0	0	0	0
AT3G27430	3	19	1	0.226536143	1	0.252466766	0	0	1	0.187701053	0	0	0	0	0	0	0	0	0	0	0	0	0	0	0	0	0	0	0	0	0	0	0	0	0	0	0	0
AT3G27690	15	14	0	0	0	0	0	0	0	0	0	0	0	0	1	0.173189304	0	0	2	0.349121056	2	0.398151713	2	0.388970743	1	0.200633484	2	0.490793931	1	0.250407697	2	0.497844093	2	0.411649709	0	0	0	0
AT3G27890	6	18	0	0	0	0	0	0	0	0	0	0	0	0	0	0	0	0	0	0	0	0	0	0	0	0	0	0	0	0	0	0	0	0	4	0.777196044	2	0.471400394
AT3G28270	3	23	0	0	0	0	0	0	0	0	0	0	0	0	1	0.105419576	1	0.110036083	1	0.106254234	0	0	0	0	0	0	0	0	0	0	0	0	0	0	0	0	0	0
AT3G28290	63	27	0	0	0	0	0	0	0	0	0	0	0	0	0	0	0	0	0	0	0	0	0	0	0	0	13	1.654157324	14	1.817774395	16	2.065131056	18	1.921031979	2	0.259065348	0	0
AT3G28300	63	27	0	0	0	0	0	0	0	0	0	0	0	0	0	0	0	0	0	0	0	0	0	0	0	0	13	1.654157324	14	1.817774395	16	2.065131056	18	1.921031979	2	0.259065348	0	0
AT3G28860	2	80	0	0	0	0	2	0.111712618	0	0	0	0	0	0	0	0	0	0	0	0	0	0	0	0	0	0	0	0	0	0	0	0	0	0	0	0	0	0
AT3G28900	1	7	0	0	0	0	0	0	1	0.509474287	0	0	0	0	0	0	0	0	0	0	0	0	0	0	0	0	0	0	0	0	0	0	0	0	0	0	0	0
AT3G28940	17	9	0	0	0	0	0	0	0	0	0	0	0	0	0	0	0	0	0	0	0	0	0	0	0	0	4	1.526914453	3	1.168569254	2	0.774424146	4	1.280687986	3	1.165794066	1	0.471400394
AT3G29320	54	61	7	0.493923068	5	0.393185947	6	0.439525055	6	0.350785575	12	0.891305686	3	0.168982599	1	0.039748364	4	0.16595606	5	0.20031536	0	0	0	0	3	0.138141087	2	0.11264123	0	0	0	0	0	0	0	0	0	0
AT3G29360	23	41	4	0.419920657	1	0.116996794	2	0.21797584	0	0	1	0.110507412	0	0	0	0	0	0	0	0	0	0	0	0	0	0	5	0.418970429	4	0.342020269	4	0.339991088	2	0.140563315	0	0	0	0
AT3G29670	30	30	5	0.717364455	4	0.639582474	6	0.893700945	8	0.95101867	4	0.604107187	3	0.343597951	0	0	0	0	0	0	0	0	0	0	0	0	0	0	0	0	0	0	0	0	0	0	0	0
AT3G42050	106	31	4	0.555378933	1	0.154737695	10	1.441453138	4	0.460170324	4	0.584619858	0	0	3	0.234643573	9	0.734757074	8	0.630670295	6	0.539431353	7	0.614824722	9	0.815478032	12	1.329893233	12	1.357048166	9	1.011747674	8	0.743625282	0	0	0	0
AT3G43300	18	132	5	0.163037376	2	0.072679826	2	0.067704617	1	0.027017575	3	0.102972816	0	0	0	0	2	0.038345907	2	0.03702799	0	0	0	0	0	0	1	0.02602695	0	0	0	0	0	0	0	0	0	0
AT3G43520	1	15	0	0	1	0.319791237	0	0	0	0	0	0	0	0	0	0	0	0	0	0	0	0	0	0	0	0	0	0	0	0	0	0	0	0	0	0	0	0
AT3G43540	2	23	0	0	0	0	0	0	0	0	0	0	0	0	0	0	0	0	2	0.212508469	0	0	0	0	0	0	0	0	0	0	0	0	0	0	0	0	0	0
AT3G43720	1	4	0	0	0	0	0	0	0	0	0	0	0	0	0	0	0	0	0	0	0	0	0	0	0	0	0	0	0	0	0	0	1	0.720386992	0	0	0	0
AT3G43920	1	111	0	0	0	0	0	0	0	0	0	0	0	0	0	0	1	0.022800269	0	0	0	0	0	0	0	0	0	0	0	0	0	0	0	0	0	0	0	0
AT3G43930	1	35	0	0	0	0	0	0	1	0.101894857	0	0	0	0	0	0	0	0	0	0	0	0	0	0	0	0	0	0	0	0	0	0	0	0	0	0	0	0
AT3G43980	1	5	0	0	0	0	1	0.893700945	0	0	0	0	0	0	0	0	0	0	0	0	0	0	0	0	0	0	0	0	0	0	0	0	0	0	0	0	0	0
AT3G44010	1	5	0	0	0	0	1	0.893700945	0	0	0	0	0	0	0	0	0	0	0	0	0	0	0	0	0	0	0	0	0	0	0	0	0	0	0	0	0	0
AT3G44100	2	7	0	0	0	0	0	0	0	0	0	0	0	0	0	0	0	0	0	0	0	0	0	0	0	0	0	0	1	0.500815394	1	0.497844093	0	0	0	0	0	0
AT3G44310	118	23	2	0.374277107	1	0.208559502	0	0	0	0	0	0	0	0	2	0.210839152	2	0.220072167	5	0.531271172	3	0.363529825	4	0.4735296	4	0.488498917	26	3.883673717	22	3.353285685	24	3.636426425	22	2.756263275	1	0.152060095	0	0
AT3G44330	7	34	2	0.253187455	1	0.141084369	1	0.131426609	3	0.314675295	0	0	0	0	0	0	0	0	0	0	0	0	0	0	0	0	0	0	0	0	0	0	0	0	0	0	0	0
AT3G44860	5	24	0	0	0	0	0	0	0	0	0	0	0	0	0	0	1	0.105451246	2	0.203653949	0	0	1	0.1134498	1	0.117036199	0	0	0	0	0	0	0	0	0	0	0	0
AT3G44880	1	37	0	0	0	0	0	0	0	0	1	0.122454159	0	0	0	0	0	0	0	0	0	0	0	0	0	0	0	0	0	0	0	0	0	0	0	0	0	0
AT3G44890	36	12	1	0.358682227	0	0	1	0.372375394	1	0.297193334	0	0	0	0	2	0.404108376	3	0.632707481	5	1.018269747	5	1.161275831	5	1.134498	3	0.702217194	3	0.858889379	2	0.584284627	3	0.871227164	2	0.480257994	0	0	0	0
AT3G45030	3	8	0	0	0	0	0	0	0	0	0	0	0	0	0	0	0	0	0	0	0	0	0	0	0	0	0	0	1	0.43821347	1	0.435613582	1	0.360193496	0	0	0	0
AT3G45140	1576	68	1	0.063296863	0	0	0	0	0	0	1	0.066629469	0	0	230	8.201022927	248	9.230085605	257	9.236305591	189	7.746392896	196	7.848056755	202	8.343992547	78	3.940786566	76	3.918143969	21	1.076221791	77	3.262929318	0	0	0	0
AT3G45780	1	81	0	0	0	0	0	0	0	0	0	0	0	0	0	0	0	0	0	0	0	0	0	0	0	0	1	0.04241429	0	0	0	0	0	0	0	0	0	0
AT3G45930	131	7	6	3.689302916	9	6.167402436	7	4.468504729	7	3.566320014	10	6.472577009	10	4.908542162	8	2.771028864	7	2.530829924	3	1.047363168	4	1.592606854	5	1.944853715	7	2.808868778	10	4.907939313	11	5.508969341	13	6.471973221	12	4.939796518	2	0.999252056	0	0
AT3G45980	11	13	2	0.662182574	2	0.737979778	2	0.687462266	2	0.548664617	2	0.697046754	0	0	0	0	0	0	0	0	0	0	0	0	0	0	0	0	0	0	1	0.268069896	0	0	0	0	0	0
AT3G46060	3	20	0	0	0	0	0	0	0	0	0	0	0	0	0	0	0	0	0	0	0	0	0	0	0	0	0	0	1	0.175285388	0	0	2	0.288154796	0	0	0	0
AT3G46100	2	37	0	0	0	0	0	0	0	0	0	0	0	0	0	0	1	0.068400808	1	0.066049929	0	0	0	0	0	0	0	0	0	0	0	0	0	0	0	0	0	0
AT3G46320	131	7	6	3.689302916	9	6.167402436	7	4.468504729	7	3.566320014	10	6.472577009	10	4.908542162	8	2.771028864	7	2.530829924	3	1.047363168	4	1.592606854	5	1.944853715	7	2.808868778	10	4.907939313	11	5.508969341	13	6.471973221	12	4.939796518	2	0.999252056	0	0
AT3G46430	8	4	3	3.228140051	1	1.19921714	1	1.117126182	1	0.891580003	1	1.132700976	0	0	0	0	0	0	0	0	0	0	0	0	0	0	0	0	0	0	0	0	1	0.720386992	0	0	0	0
AT3G46740	18	52	1	0.082772821	2	0.184494944	0	0	0	0	2	0.174261688	0	0	1	0.046627889	3	0.146009418	2	0.09399413	0	0	0	0	1	0.054016707	1	0.066068413	3	0.20225237	0	0	2	0.110828768	0	0	0	0
AT3G46780	142	34	0	0	1	0.141084369	3	0.394279829	1	0.104891765	3	0.399776815	4	0.404232883	15	1.069698642	14	1.042106439	14	1.006290103	9	0.737751704	10	0.800822117	11	0.908751663	15	1.51568714	18	1.855962933	6	0.61498388	16	1.356022573	2	0.205728364	0	0
AT3G46970	134	55	4	0.313031762	2	0.174431584	4	0.324982162	1	0.064842182	2	0.164756505	0	0	14	0.617183701	26	1.196392327	28	1.244140491	6	0.304043126	9	0.445548305	17	0.868195804	8	0.499717457	6	0.382440846	1	0.063361975	6	0.314350687	0	0	0	0
AT3G47070	19	8	0	0	0	0	0	0	0	0	0	0	0	0	2	0.606162564	4	1.265414962	4	1.221923696	1	0.348382749	5	1.701747	3	1.053325791	0	0	0	0	0	0	0	0	0	0	0	0
AT3G47400	1	36	0	0	0	0	0	0	0	0	1	0.125855664	0	0	0	0	0	0	0	0	0	0	0	0	0	0	0	0	0	0	0	0	0	0	0	0	0	0
AT3G47470	610	17	13	3.291436915	12	3.386024867	14	3.679945071	15	3.146752954	10	2.665178768	14	2.829630187	66	9.413348055	67	9.974447347	75	10.78167968	51	8.361185983	56	8.96920772	59	9.748426936	32	6.466931801	32	6.598979317	37	7.584801196	43	7.288621334	10	2.057283646	4	0.998259658
AT3G47520	231	30	22	3.156403606	18	2.878121137	20	2.979003152	24	2.853056011	18	2.718482344	20	2.290653008	6	0.484930051	12	1.012331969	15	1.221923696	5	0.464510332	6	0.54455904	7	0.655402714	13	1.488741591	12	1.402283105	9	1.045472597	16	1.536825583	6	0.699476439	2	0.282840236
AT3G47800	14	22	0	0	0	0	0	0	0	0	1	0.205945632	0	0	0	0	0	0	0	0	0	0	0	0	0	0	2	0.31232341	3	0.478051058	2	0.316809877	4	0.523917812	2	0.317943836	0	0
AT3G48000	207	38	3	0.339804215	5	0.631166916	0	0	1	0.093850526	3	0.357695045	0	0	2	0.127613171	10	0.666007874	8	0.514494188	2	0.146687473	4	0.286610021	4	0.295670397	33	2.983510477	23	2.121875751	26	2.384411186	42	3.184868808	27	2.484982088	14	1.563064465
AT3G48110	35	70	0	0	0	0	0	0	0	0	0	0	0	0	4	0.138551443	5	0.180773566	14	0.488769478	3	0.119445514	3	0.116691222	5	0.200633484	0	0	0	0	0	0	1	0.04116497	0	0	0	0
AT3G48310	1	33	0	0	0	0	0	0	0	0	0	0	0	0	0	0	1	0.076691815	0	0	0	0	0	0	0	0	0	0	0	0	0	0	0	0	0	0	0	0
AT3G48420	10	21	0	0	0	0	0	0	0	0	0	0	0	0	1	0.115459536	3	0.361547132	3	0.349121056	2	0.265434475	1	0.129656914	0	0	0	0	0	0	0	0	0	0	0	0	0	0
AT3G48690	1	20	0	0	0	0	0	0	0	0	0	0	0	0	0	0	0	0	0	0	0	0	0	0	0	0	1	0.171777875	0	0	0	0	0	0	0	0	0	0
AT3G48720	13	28	0	0	0	0	0	0	0	0	0	0	0	0	0	0	0	0	0	0	0	0	0	0	0	0	6	0.736190897	2	0.250407697	3	0.37338307	2	0.205824854	0	0	0	0
AT3G48730	63	24	0	0	0	0	0	0	0	0	0	0	0	0	5	0.50513547	8	0.843609974	11	1.120096722	4	0.464510332	10	1.134498	6	0.702217194	2	0.286296459	3	0.43821347	1	0.145204527	2	0.240128997	5	0.728621291	6	1.060650887
AT3G48930	4	11	1	0.391289703	1	0.43607896	0	0	1	0.32421091	1	0.411891264	0	0	0	0	0	0	0	0	0	0	0	0	0	0	0	0	0	0	0	0	0	0	0	0	0	0
AT3G48990	10	35	0	0	0	0	0	0	0	0	0	0	0	0	0	0	0	0	0	0	0	0	0	0	0	0	2	0.196317572	2	0.200326157	1	0.099568818	4	0.329319767	1	0.099925205	0	0
AT3G49010	22	17	2	0.50637491	3	0.846506216	3	0.788559658	2	0.41956706	3	0.79955363	2	0.404232883	0	0	2	0.297744696	0	0	1	0.163944823	1	0.160164423	1	0.165227575	2	0.404183237	0	0	0	0	0	0	0	0	0	0
AT3G49120	119	22	0	0	2	0.43607896	2	0.406227702	5	0.810527276	1	0.205945632	1	0.156180886	2	0.22042275	4	0.460150895	2	0.222167944	3	0.380053908	4	0.495053672	2	0.255351707	18	2.810910697	15	2.390255292	9	1.42564445	16	2.09567125	17	2.702522608	16	3.085529854
AT3G49560	2	12	0	0	0	0	0	0	0	0	0	0	0	0	0	0	0	0	0	0	0	0	0	0	0	0	0	0	0	0	0	0	0	0	2	0.582897033	0	0
AT3G49680	14	32	3	0.403517506	4	0.59960857	1	0.139640772	3	0.334342501	3	0.424762866	0	0	0	0	0	0	0	0	0	0	0	0	0	0	0	0	0	0	0	0	0	0	0	0	0	0
AT3G49720	41	20	0	0	2	0.479686856	1	0.223425236	0	0	1	0.226540195	0	0	0	0	0	0	0	0	0	0	0	0	0	0	9	1.546000883	4	0.701141552	7	1.21971803	10	1.440773984	5	0.874345549	2	0.424260355
AT3G49870	3	13	0	0	0	0	0	0	0	0	0	0	0	0	0	0	0	0	0	0	0	0	0	0	0	0	2	0.52854731	1	0.269669827	0	0	0	0	0	0	0	0
AT3G49910	58	7	8	4.919070555	8	5.482135499	5	3.191789092	9	4.58526859	8	5.178061607	10	4.908542162	0	0	0	0	0	0	0	0	0	0	0	0	3	1.472381794	0	0	3	1.493532281	4	1.646598839	0	0	0	0
AT3G50440	1	18	0	0	0	0	0	0	0	0	1	0.251711328	0	0	0	0	0	0	0	0	0	0	0	0	0	0	0	0	0	0	0	0	0	0	0	0	0	0
AT3G50820	100	27	0	0	1	0.177661798	0	0	3	0.396257779	2	0.335615104	3	0.381775501	8	0.71841489	8	0.749875533	8	0.724102931	3	0.309673554	6	0.6050656	7	0.728225238	13	1.654157324	13	1.687933367	7	0.903494837	9	0.960515989	7	0.906728718	2	0.314266929
AT3G51260	12	20	2	0.430418673	0	0	0	0	1	0.178316	0	0	1	0.171798975	0	0	0	0	0	0	0	0	0	0	0	0	1	0.171777875	1	0.175285388	3	0.522736298	0	0	3	0.524607329	0	0
AT3G51490	1	30	0	0	1	0.159895618	0	0	0	0	0	0	0	0	0	0	0	0	0	0	0	0	0	0	0	0	0	0	0	0	0	0	0	0	0	0	0	0
AT3G51800	6	32	1	0.134505835	1	0.149902142	0	0	0	0	3	0.424762866	1	0.107374359	0	0	0	0	0	0	0	0	0	0	0	0	0	0	0	0	0	0	0	0	0	0	0	0
AT3G51820	1	20	0	0	0	0	0	0	0	0	0	0	0	0	0	0	0	0	0	0	0	0	0	0	1	0.140443438	0	0	0	0	0	0	0	0	0	0	0	0
AT3G52150	13	23	0	0	0	0	1	0.194282814	0	0	0	0	1	0.149390413	1	0.105419576	4	0.440144334	3	0.318762703	2	0.242353216	0	0	0	0	0	0	0	0	1	0.151517767	0	0	0	0	0	0
AT3G52180	11	30	0	0	0	0	0	0	0	0	0	0	0	0	1	0.080821675	3	0.253082992	3	0.244384739	0	0	1	0.09075984	3	0.280886877	0	0	0	0	0	0	0	0	0	0	0	0
AT3G52300	94	18	9	2.152093367	7	1.865448885	6	1.489501576	10	1.981288896	10	2.517113281	8	1.527102005	0	0	0	0	0	0	0	0	0	0	0	0	8	1.526914453	9	1.752853881	4	0.774424146	7	1.120601988	9	1.748691099	7	1.64990138
AT3G52380	5	16	0	0	0	0	0	0	0	0	0	0	0	0	0	0	1	0.15817687	1	0.152740462	0	0	0	0	0	0	0	0	1	0.219106735	0	0	0	0	0	0	2	0.530325443
AT3G52500	143	30	8	1.147783129	3	0.479686856	7	1.042651103	12	1.426528005	5	0.755133984	2	0.2290653	0	0	0	0	0	0	0	0	0	0	0	0	20	2.290371679	17	1.986567732	15	1.742454328	25	2.401289974	20	2.331588132	9	1.272781065
AT3G52580	2	8	1	0.538023341	1	0.59960857	0	0	0	0	0	0	0	0	0	0	0	0	0	0	0	0	0	0	0	0	0	0	0	0	0	0	0	0	0	0	0	0
AT3G52730	18	6	1	0.717364455	2	1.598956187	1	0.744750788	2	1.188773338	3	2.265401953	1	0.572663252	0	0	0	0	0	0	0	0	0	0	0	0	2	1.145185839	2	1.168569254	2	1.161636219	2	0.960515989	0	0	0	0
AT3G52880	181	39	14	1.545092674	14	1.721952817	12	1.374924532	18	1.645993852	15	1.742616887	15	1.321530582	1	0.062170519	1	0.064893074	7	0.438639275	0	0	1	0.069815261	2	0.144044552	26	2.290371679	26	2.337138508	13	1.161636219	16	1.182173525	0	0	0	0
AT3G52930	215	25	20	3.443349388	20	3.837494849	16	2.859843026	23	3.281014413	28	5.074500375	25	3.435979513	0	0	0	0	1	0.097753895	0	0	0	0	0	0	17	2.336179113	18	2.524109589	13	1.812152501	17	1.959452619	10	1.398952879	7	1.187928994
AT3G52960	42	18	1	0.239121485	5	1.332463489	1	0.248250262	6	1.188773338	5	1.25855664	5	0.954438753	0	0	3	0.421804987	3	0.407307898	1	0.154836777	1	0.1512664	2	0.31209653	3	0.572592919	3	0.584284627	0	0	3	0.480257994	0	0	0	0
AT3G52990	39	41	4	0.419920657	3	0.350990382	4	0.43595168	1	0.086983414	3	0.331522237	1	0.083804378	1	0.059137811	2	0.123455118	2	0.119212067	0	0	2	0.132819278	3	0.205526983	7	0.5865586	2	0.171010134	1	0.084997772	3	0.210844973	0	0	0	0
AT3G53100	13	15	2	0.573891564	5	1.598956187	1	0.297900315	2	0.475509335	3	0.906160781	0	0	0	0	0	0	0	0	0	0	0	0	0	0	0	0	0	0	0	0	0	0	0	0	0	0
AT3G53130	23	40	0	0	0	0	0	0	0	0	0	0	0	0	3	0.181848769	5	0.31635374	5	0.305480924	2	0.139353099	3	0.20420964	5	0.351108597	0	0	0	0	0	0	0	0	0	0	0	0
AT3G53420	110	12	10	3.586822279	8	3.197912374	8	2.979003152	10	2.971933345	13	4.908370899	3	0.858994878	0	0	2	0.421804987	0	0	0	0	1	0.2268996	0	0	17	4.867039819	16	4.674277016	6	1.742454328	16	3.842063959	0	0	0	0
AT3G53430	13	10	0	0	1	0.479686856	2	0.893700945	0	0	1	0.45308039	1	0.343597951	0	0	0	0	0	0	0	0	0	0	0	0	2	0.687111503	1	0.350570776	2	0.696981731	2	0.576309593	1	0.349738219	0	0
AT3G53580	2	23	1	0.187138553	0	0	0	0	0	0	1	0.196991474	0	0	0	0	0	0	0	0	0	0	0	0	0	0	0	0	0	0	0	0	0	0	0	0	0	0
AT3G53710	13	40	0	0	2	0.239843428	1	0.111712618	1	0.089158	2	0.226540195	1	0.085899487	0	0	1	0.063270748	1	0.061096184	0	0	0	0	0	0	1	0.085888937	1	0.087642694	1	0.087122716	0	0	0	0	1	0.106065088
AT3G53730	131	7	6	3.689302916	9	6.167402436	7	4.468504729	7	3.566320014	10	6.472577009	10	4.908542162	8	2.771028864	7	2.530829924	3	1.047363168	4	1.592606854	5	1.944853715	7	2.808868778	10	4.907939313	11	5.508969341	13	6.471973221	12	4.939796518	2	0.999252056	0	0
AT3G53870	3	19	3	0.679608431	0	0	0	0	0	0	0	0	0	0	0	0	0	0	0	0	0	0	0	0	0	0	0	0	0	0	0	0	0	0	0	0	0	0
AT3G53990	16	15	2	0.573891564	4	1.279164949	0	0	0	0	1	0.302053593	1	0.2290653	0	0	0	0	0	0	0	0	0	0	0	0	3	0.687111503	1	0.23371385	1	0.232327243	3	0.576309593	0	0	0	0
AT3G54050	62	23	0	0	0	0	0	0	0	0	0	0	0	0	10	1.054195763	15	1.650541254	15	1.593813517	7	0.848236259	4	0.4735296	10	1.221247294	0	0	1	0.152422076	0	0	0	0	0	0	0	0
AT3G54110	18	23	5	0.935692768	4	0.83423801	0	0	2	0.310114783	1	0.196991474	2	0.298780827	0	0	0	0	0	0	0	0	0	0	0	0	0	0	3	0.457266229	0	0	1	0.125284694	0	0	0	0
AT3G54140	1	25	0	0	0	0	0	0	0	0	0	0	0	0	0	0	0	0	0	0	0	0	0	0	0	0	0	0	0	0	0	0	1	0.115261918	0	0	0	0
AT3G54400	7	20	0	0	1	0.239843428	2	0.446850472	0	0	2	0.45308039	1	0.171798975	0	0	0	0	0	0	0	0	0	0	0	0	0	0	0	0	0	0	0	0	1	0.174869109	0	0
AT3G54440	5	77	0	0	0	0	0	0	0	0	0	0	0	0	1	0.031488964	1	0.032867921	1	0.031738277	0	0	0	0	2	0.07295763	0	0	0	0	0	0	0	0	0	0	0	0
AT3G54470	1	30	0	0	0	0	1	0.148950157	0	0	0	0	0	0	0	0	0	0	0	0	0	0	0	0	0	0	0	0	0	0	0	0	0	0	0	0	0	0
AT3G54600	64	24	12	2.152093367	7	1.399086663	12	2.234252364	13	1.931756674	9	1.699051465	11	1.574823943	0	0	0	0	0	0	0	0	0	0	0	0	0	0	0	0	0	0	0	0	0	0	0	0
AT3G54660	26	39	0	0	0	0	0	0	0	0	0	0	0	0	0	0	5	0.324465374	12	0.751953044	0	0	4	0.279261046	5	0.360111381	0	0	0	0	0	0	0	0	0	0	0	0
AT3G54890	235	13	6	1.986547724	1	0.368989889	5	1.718655665	8	2.19465847	3	1.045570132	4	1.057224465	26	4.849300513	19	3.698905273	26	4.887694787	18	3.859008915	25	5.236144617	20	4.321336581	13	3.435557519	14	3.77537759	18	4.825258141	13	2.881547969	9	2.421264599	7	2.284478834
AT3G54900	1	11	0	0	0	0	0	0	0	0	0	0	0	0	1	0.22042275	0	0	0	0	0	0	0	0	0	0	0	0	0	0	0	0	0	0	0	0	0	0
AT3G55010	2	27	0	0	1	0.177661798	0	0	1	0.132085926	0	0	0	0	0	0	0	0	0	0	0	0	0	0	0	0	0	0	0	0	0	0	0	0	0	0	0	0
AT3G55260	26	32	0	0	0	0	0	0	0	0	0	0	0	0	0	0	0	0	1	0.076370231	0	0	0	0	2	0.175554298	4	0.429444689	4	0.43821347	3	0.326710186	4	0.360193496	6	0.655759162	2	0.265162721
AT3G55360	1	16	0	0	0	0	0	0	0	0	0	0	0	0	0	0	0	0	0	0	0	0	0	0	0	0	0	0	1	0.219106735	0	0	0	0	0	0	0	0
AT3G55410	19	63	2	0.136640848	2	0.152281541	0	0	0	0	4	0.287670089	0	0	0	0	0	0	0	0	0	0	0	0	0	0	4	0.218130636	2	0.111292309	1	0.05531601	4	0.182955426	0	0	0	0
AT3G55440	398	16	31	8.3393618	25	7.495107128	43	12.00910646	47	10.47606504	24	6.79620586	51	10.9521847	9	1.363865769	12	1.898122443	18	2.749328318	5	0.870956873	6	1.0210482	7	1.22888009	19	4.079724554	16	3.505707762	23	5.009556195	24	4.322321954	20	4.371727748	18	4.772928994
AT3G55800	277	24	3	0.538023341	0	0	5	0.930938485	8	1.188773338	4	0.755133984	11	1.574823943	26	2.626704444	36	3.796244886	36	3.66577109	9	1.045148247	15	1.701747	19	2.223687782	17	2.433519909	13	1.898925038	9	1.306840746	16	1.921031979	26	3.788830715	24	4.24260355
AT3G56060	5	36	0	0	0	0	0	0	0	0	0	0	0	0	0	0	0	0	0	0	0	0	0	0	0	0	0	0	1	0.097380771	0	0	0	0	2	0.194299011	2	0.235700197
AT3G56150	56	61	5	0.352802191	2	0.157274379	5	0.366270879	5	0.292321312	6	0.445652843	2	0.112655066	3	0.119245094	8	0.331912121	5	0.20031536	5	0.228447704	3	0.13390796	5	0.230235145	2	0.11264123	0	0	0	0	0	0	0	0	0	0
AT3G56190	3	26	0	0	0	0	0	0	0	0	0	0	0	0	0	0	0	0	0	0	0	0	0	0	0	0	0	0	2	0.269669827	0	0	1	0.110828768	0	0	0	0
AT3G56240	17	11	1	0.391289703	2	0.87215792	0	0	1	0.32421091	1	0.411891264	1	0.312361773	0	0	0	0	0	0	0	0	0	0	0	0	3	0.936970232	2	0.637401411	2	0.633619755	2	0.523917812	2	0.635887672	0	0
AT3G56310	30	26	0	0	1	0.184494944	2	0.343731133	2	0.274332308	0	0	0	0	0	0	0	0	1	0.09399413	0	0	0	0	0	0	2	0.264273655	2	0.269669827	4	0.536139793	4	0.443315072	6	0.807088199	6	0.979062357
AT3G56690	2	74	0	0	0	0	0	0	0	0	0	0	0	0	0	0	1	0.034200404	0	0	0	0	0	0	1	0.037957686	0	0	0	0	0	0	0	0	0	0	0	0
AT3G56940	128	30	1	0.143472891	0	0	0	0	0	0	0	0	0	0	16	1.293146803	18	1.518497954	16	1.303385276	16	1.486433063	17	1.54291728	17	1.591692307	7	0.801630087	8	0.934855403	4	0.464654487	8	0.768412791	0	0	0	0
AT3G57030	12	24	2	0.358682227	2	0.399739046	0	0	2	0.297193334	3	0.566350488	3	0.429497439	0	0	0	0	0	0	0	0	0	0	0	0	0	0	0	0	0	0	0	0	0	0	0	0
AT3G57050	29	33	5	0.652149505	7	1.017517573	3	0.406227702	5	0.540351517	5	0.68648544	3	0.312361773	0	0	0	0	0	0	0	0	0	0	0	0	0	0	0	0	0	0	0	0	0	0	1	0.128563743
AT3G57290	117	30	6	0.860837347	3	0.479686856	6	0.893700945	4	0.475509335	3	0.45308039	0	0	7	0.565751726	6	0.506165984	9	0.733154218	9	0.836118598	11	0.99835824	14	1.310805429	15	1.717778759	7	0.817998477	8	0.929308975	9	0.86446439	0	0	0	0
AT3G57330	3	63	0	0	0	0	1	0.070928646	0	0	0	0	0	0	0	0	0	0	0	0	0	0	0	0	0	0	1	0.054532659	0	0	1	0.05531601	0	0	0	0	0	0
AT3G57410	1	72	0	0	0	0	0	0	0	0	1	0.062927832	0	0	0	0	0	0	0	0	0	0	0	0	0	0	0	0	0	0	0	0	0	0	0	0	0	0
AT3G57560	1	26	0	0	0	0	0	0	0	0	0	0	0	0	0	0	0	0	0	0	0	0	0	0	0	0	0	0	0	0	0	0	1	0.110828768	0	0	0	0
AT3G57610	51	36	3	0.358682227	6	0.799478093	3	0.372375394	4	0.396257779	2	0.251711328	1	0.095443875	4	0.269405584	6	0.421804987	5	0.339423249	1	0.077418388	3	0.2268996	5	0.390120663	4	0.381728613	3	0.292142313	0	0	1	0.080042999	0	0	0	0
AT3G57790	3	31	0	0	0	0	0	0	0	0	0	0	0	0	0	0	0	0	0	0	0	0	0	0	0	0	0	0	1	0.113087347	0	0	1	0.09295316	0	0	1	0.136858179
AT3G58110	1	53	0	0	0	0	0	0	0	0	0	0	0	0	0	0	0	0	0	0	0	0	0	0	0	0	0	0	0	0	0	0	0	0	0	0	1	0.080049123
AT3G58140	8	32	0	0	0	0	0	0	0	0	0	0	0	0	2	0.151540641	2	0.15817687	4	0.305480924	0	0	0	0	0	0	0	0	0	0	0	0	0	0	0	0	0	0
AT3G58610	101	38	9	1.019412647	6	0.757400299	13	1.528698986	5	0.469252633	6	0.71539009	5	0.452102567	8	0.510452685	11	0.732608662	18	1.157611923	1	0.073343736	1	0.071652505	4	0.295670397	6	0.54245645	5	0.461277337	1	0.091708122	2	0.151660419	0	0	0	0
AT3G58730	17	23	2	0.374277107	1	0.208559502	1	0.194282814	0	0	3	0.590974422	2	0.298780827	0	0	0	0	0	0	0	0	0	0	0	0	1	0.149372066	1	0.152422076	2	0.303035535	4	0.501138777	0	0	0	0
AT3G58990	17	21	3	0.614883819	3	0.685266937	3	0.638357818	2	0.339649525	3	0.6472577	3	0.490854216	0	0	0	0	0	0	0	0	0	0	0	0	0	0	0	0	0	0	0	0	0	0	0	0
AT3G59020	10	60	2	0.143472891	0	0	1	0.074475078	0	0	1	0.075513398	0	0	0	0	2	0.084360997	1	0.040730789	0	0	0	0	3	0.140443438	0	0	0	0	0	0	0	0	0	0	0	0
AT3G59540	5	4	1	1.076046683	0	0	0	0	1	0.891580003	0	0	0	0	0	0	0	0	0	0	0	0	0	0	0	0	2	1.717778759	0	0	0	0	1	0.720386992	0	0	0	0
AT3G59690	1	46	0	0	0	0	1	0.097141407	0	0	0	0	0	0	0	0	0	0	0	0	0	0	0	0	0	0	0	0	0	0	0	0	0	0	0	0	0	0
AT3G59760	24	32	2	0.26901167	3	0.449706427	3	0.418922318	5	0.557237502	5	0.70793811	6	0.644246158	0	0	0	0	0	0	0	0	0	0	0	0	0	0	0	0	0	0	0	0	0	0	0	0
AT3G59780	54	44	0	0	0	0	0	0	0	0	0	0	0	0	11	0.606162564	18	1.035339514	10	0.555419862	2	0.126684636	8	0.495053672	3	0.19151378	0	0	0	0	2	0.158404938	0	0	0	0	0	0
AT3G59920	14	28	2	0.307441909	2	0.342633468	0	0	2	0.254737143	1	0.161814425	0	0	0	0	0	0	0	0	0	0	0	0	0	0	3	0.368095448	1	0.125203848	1	0.124461023	2	0.205824854	0	0	0	0
AT3G59970	227	46	41	3.836340351	35	3.649791297	26	2.525676586	27	2.093274791	36	3.545846535	16	1.195123309	0	0	0	0	0	0	0	0	0	0	0	0	13	0.970918429	14	1.066954536	8	0.60607107	11	0.689065818	0	0	0	0
AT3G60110	1	39	0	0	0	0	0	0	0	0	0	0	0	0	0	0	0	0	0	0	0	0	0	0	0	0	1	0.088091218	0	0	0	0	0	0	0	0	0	0
AT3G60190	4	46	1	0.093569276	2	0.208559502	0	0	1	0.077528695	0	0	0	0	0	0	0	0	0	0	0	0	0	0	0	0	0	0	0	0	0	0	0	0	0	0	0	0
AT3G60750	731	48	40	3.586822279	35	3.497716659	38	3.537566244	39	2.897635011	38	3.586886426	37	2.648567541	43	2.172082521	76	4.007147379	80	4.073078989	26	1.50965858	27	1.5315723	34	1.989615384	60	4.294446899	48	3.505707762	35	2.541079229	58	3.481870463	9	0.655759162	8	0.707100591
AT3G60820	27	15	4	1.147783129	3	0.959373712	0	0	1	0.237754667	4	1.208214375	1	0.2290653	0	0	0	0	0	0	0	0	0	0	0	0	3	0.687111503	4	0.934855403	5	1.161636219	2	0.384206395	0	0	0	0
AT3G60850	2	38	0	0	0	0	0	0	0	0	0	0	0	0	0	0	0	0	0	0	0	0	0	0	0	0	0	0	1	0.092255467	0	0	0	0	1	0.092036373	0	0
AT3G61050	21	32	2	0.26901167	1	0.149902142	2	0.279281545	1	0.1114475	1	0.141587622	0	0	1	0.07577032	2	0.15817687	0	0	3	0.261287061	0	0	2	0.175554298	0	0	2	0.219106735	2	0.217806791	2	0.180096748	0	0	0	0
AT3G61130	6	50	0	0	0	0	0	0	0	0	0	0	0	0	0	0	0	0	0	0	0	0	0	0	0	0	3	0.206133451	2	0.14022831	1	0.069698173	0	0	0	0	0	0
AT3G61260	22	22	1	0.195644851	2	0.43607896	0	0	4	0.64842182	9	1.853510689	0	0	0	0	0	0	0	0	0	0	0	0	0	0	0	0	0	0	3	0.475214816	0	0	1	0.158971918	2	0.385691231
AT3G61430	2	10	0	0	0	0	0	0	0	0	0	0	0	0	0	0	0	0	0	0	0	0	0	0	0	0	2	0.687111503	0	0	0	0	0	0	0	0	0	0
AT3G61440	82	27	8	1.275314588	5	0.888308992	7	1.158501226	9	1.188773338	9	1.510267968	14	1.781619006	1	0.089801861	0	0	4	0.362051465	0	0	0	0	0	0	5	0.636214355	4	0.519364112	8	1.032565528	7	0.747067992	1	0.129532674	0	0
AT3G61470	279	16	8	2.152093367	6	1.79882571	9	2.51353391	13	2.897635011	2	0.566350488	10	2.147487195	29	4.39467859	27	4.270775496	28	4.276732939	19	3.309636118	21	3.573668701	21	3.686640271	19	4.079724554	20	4.382134703	20	4.356135822	17	3.061644717	6	1.311518324	4	1.060650887
AT3G61870	5	17	0	0	0	0	0	0	0	0	0	0	0	0	1	0.142626485	1	0.148872348	0	0	0	0	1	0.160164423	1	0.165227575	1	0.202091618	0	0	0	0	0	0	0	0	0	0
AT3G62020	12	14	0	0	2	0.685266937	2	0.638357818	3	0.764211431	3	0.970886551	2	0.490854216	0	0	0	0	0	0	0	0	0	0	0	0	0	0	0	0	0	0	0	0	0	0	0	0
AT3G62030	171	27	4	0.637657294	5	0.888308992	4	0.6620007	6	0.792515558	3	0.503422656	7	0.890809503	20	1.796037227	19	1.78095439	21	1.900770195	9	0.929020664	13	1.310975467	14	1.456450477	11	1.399671582	8	1.038728225	7	0.903494837	10	1.067239988	6	0.777196044	4	0.628533859
AT3G62110	9	23	0	0	0	0	0	0	0	0	0	0	0	0	0	0	0	0	0	0	0	0	0	0	0	0	1	0.149372066	2	0.304844153	2	0.303035535	2	0.250569388	2	0.304120191	0	0
AT3G62120	3	39	2	0.220727524	0	0	0	0	0	0	1	0.116174459	0	0	0	0	0	0	0	0	0	0	0	0	0	0	0	0	0	0	0	0	0	0	0	0	0	0
AT3G62360	1	73	0	0	0	0	0	0	0	0	1	0.062065806	0	0	0	0	0	0	0	0	0	0	0	0	0	0	0	0	0	0	0	0	0	0	0	0	0	0
AT3G62410	2	8	0	0	0	0	0	0	0	0	0	0	0	0	0	0	2	0.632707481	0	0	0	0	0	0	0	0	0	0	0	0	0	0	0	0	0	0	0	0
AT3G62870	15	16	3	0.807035012	2	0.59960857	2	0.558563091	1	0.222895	2	0.566350488	1	0.214748719	0	0	0	0	0	0	0	0	0	0	0	0	1	0.214722344	1	0.219106735	2	0.435613582	0	0	0	0	0	0
AT3G63140	53	31	0	0	0	0	0	0	1	0.115042581	1	0.146154964	1	0.110838048	5	0.391072622	12	0.979676099	15	1.182506803	2	0.179810451	5	0.439160516	4	0.362434681	2	0.221648872	1	0.113087347	0	0	4	0.371812641	0	0	0	0
AT3G63160	18	5	0	0	0	0	0	0	0	0	0	0	1	0.687195902	2	0.969860102	2	1.012331969	4	1.955077915	1	0.557412398	3	1.63367712	0	0	1	0.687111503	1	0.701141552	0	0	2	1.152619187	0	0	1	0.84852071
AT3G63190	42	20	0	0	0	0	0	0	0	0	0	0	0	0	2	0.242465025	5	0.632707481	2	0.244384739	3	0.418059299	1	0.13613976	2	0.280886877	4	0.687111503	4	0.701141552	4	0.696981731	4	0.576309593	5	0.874345549	6	1.272781065
AT3G63410	78	26	0	0	0	0	0	0	0	0	0	0	0	0	15	1.398836686	17	1.654773411	15	1.409911958	5	0.53597346	7	0.733060246	15	1.620501218	2	0.264273655	1	0.134834913	0	0	1	0.110828768	0	0	0	0
AT3G63460	2	62	0	0	0	0	0	0	0	0	1	0.073077482	0	0	0	0	0	0	0	0	0	0	0	0	0	0	0	0	0	0	0	0	1	0.04647658	0	0	0	0
AT3G63490	70	32	0	0	0	0	0	0	0	0	0	0	0	0	5	0.378851602	10	0.790884351	16	1.221923696	3	0.261287061	8	0.6806988	5	0.438885746	4	0.429444689	10	1.095533675	5	0.544516977	4	0.360193496	0	0	0	0
AT3G63520	7	38	1	0.113268071	2	0.252466766	0	0	0	0	2	0.238463363	0	0	1	0.063806585	1	0.066600787	0	0	0	0	0	0	0	0	0	0	0	0	0	0	0	0	0	0	0	0
AT3G63540	9	9	0	0	0	0	0	0	0	0	0	0	0	0	0	0	1	0.281203324	0	0	0	0	0	0	1	0.31209653	2	0.763457226	2	0.779046169	1	0.387212073	2	0.640343993	0	0	0	0
AT4G00165	3	8	0	0	0	0	0	0	0	0	0	0	0	0	0	0	0	0	0	0	0	0	0	0	0	0	0	0	0	0	0	0	0	0	1	0.437172774	2	1.060650887
AT4G00370	9	30	0	0	0	0	0	0	0	0	0	0	0	0	0	0	5	0.421804987	0	0	0	0	0	0	4	0.374515837	0	0	0	0	0	0	0	0	0	0	0	0
AT4G00400	4	41	0	0	0	0	0	0	0	0	0	0	0	0	0	0	0	0	0	0	0	0	0	0	0	0	2	0.167588171	2	0.171010134	0	0	0	0	0	0	0	0
AT4G00490	5	38	0	0	0	0	0	0	0	0	0	0	0	0	0	0	1	0.066600787	2	0.128623547	0	0	0	0	2	0.147835198	0	0	0	0	0	0	0	0	0	0	0	0
AT4G00570	23	47	2	0.183156882	4	0.408244132	2	0.190149137	2	0.151758298	0	0	0	0	0	0	0	0	0	0	0	0	0	0	0	0	4	0.292387874	2	0.149179053	3	0.222440978	4	0.245238125	0	0	0	0
AT4G00630	1	71	0	0	0	0	0	0	0	0	0	0	0	0	0	0	0	0	0	0	0	0	0	0	1	0.039561532	0	0	0	0	0	0	0	0	0	0	0	0
AT4G00670	1	9	0	0	0	0	0	0	0	0	1	0.503422656	0	0	0	0	0	0	0	0	0	0	0	0	0	0	0	0	0	0	0	0	0	0	0	0	0	0
AT4G00860	16	7	4	2.459535277	2	1.370533874	2	1.276715636	3	1.528422863	3	1.941773102	2	0.981708432	0	0	0	0	0	0	0	0	0	0	0	0	0	0	0	0	0	0	0	0	0	0	0	0
AT4G01050	93	28	4	0.614883819	4	0.685266937	2	0.319178909	4	0.509474287	3	0.485443275	5	0.61356777	11	0.952541172	7	0.632707481	8	0.698242112	7	0.696765498	7	0.6806988	4	0.401266968	6	0.736190897	6	0.751223091	3	0.37338307	6	0.617474564	2	0.249813014	4	0.606086221
AT4G01070	2	28	0	0	0	0	0	0	0	0	0	0	0	0	0	0	0	0	0	0	0	0	0	0	0	0	1	0.122698482	1	0.125203848	0	0	0	0	0	0	0	0
AT4G01100	4	26	0	0	0	0	0	0	0	0	0	0	0	0	0	0	0	0	0	0	0	0	0	0	0	0	2	0.264273655	1	0.134834913	0	0	1	0.110828768	0	0	0	0
AT4G01150	67	11	1	0.391289703	1	0.43607896	1	0.406227702	1	0.32421091	2	0.823782528	0	0	5	1.102113753	7	1.610528133	8	1.777343559	5	1.266846361	5	1.237634182	6	1.532110242	4	1.249293643	5	1.593503528	7	2.217669145	6	1.571753437	2	0.635887672	1	0.385691231
AT4G01310	27	23	0	0	0	0	0	0	0	0	0	0	0	0	4	0.421678305	3	0.33010825	3	0.318762703	2	0.242353216	4	0.4735296	2	0.244249458	3	0.448116198	2	0.304844153	0	0	4	0.501138777	0	0	0	0
AT4G01400	1	83	0	0	0	0	0	0	0	0	0	0	0	0	0	0	0	0	0	0	0	0	0	0	0	0	1	0.041392259	0	0	0	0	0	0	0	0	0	0
AT4G01690	3	41	0	0	0	0	0	0	0	0	0	0	0	0	0	0	2	0.123455118	1	0.059606033	0	0	0	0	0	0	0	0	0	0	0	0	0	0	0	0	0	0
AT4G01800	62	86	0	0	0	0	0	0	0	0	0	0	0	0	11	0.310129684	9	0.264854294	13	0.369418792	8	0.25926158	8	0.253283274	13	0.424596443	0	0	0	0	0	0	0	0	0	0	0	0
AT4G01850	2	27	0	0	0	0	0	0	0	0	0	0	0	0	0	0	0	0	0	0	0	0	0	0	0	0	0	0	2	0.259682056	0	0	0	0	0	0	0	0
AT4G01900	5	19	1	0.226536143	0	0	0	0	2	0.375402106	1	0.238463363	1	0.180841027	0	0	0	0	0	0	0	0	0	0	0	0	0	0	0	0	0	0	0	0	0	0	0	0
AT4G02080	7	14	0	0	0	0	0	0	0	0	0	0	0	0	0	0	0	0	0	0	0	0	0	0	0	0	2	0.490793931	2	0.500815394	0	0	2	0.411649709	0	0	1	0.30304311
AT4G02450	24	15	2	0.573891564	5	1.598956187	2	0.59580063	6	1.426528005	4	1.208214375	3	0.687195902	0	0	0	0	0	0	0	0	0	0	0	0	1	0.229037167	0	0	0	0	1	0.192103197	0	0	0	0
AT4G02510	4	107	0	0	0	0	0	0	0	0	0	0	0	0	0	0	0	0	1	0.022839695	0	0	0	0	3	0.07875333	0	0	0	0	0	0	0	0	0	0	0	0
AT4G02520	113	15	2	0.573891564	1	0.319791237	1	0.297900315	2	0.475509335	2	0.604107187	1	0.2290653	0	0	1	0.168721994	1	0.162923159	0	0	0	0	0	0	21	4.809780527	19	4.440563165	19	4.414217633	17	3.265754365	16	3.730541012	10	2.828402366
AT4G02530	55	14	2	0.614883819	3	1.027900406	1	0.319178909	1	0.254737143	1	0.32362885	2	0.490854216	5	0.86594652	3	0.542320698	2	0.349121056	2	0.398151713	5	0.972426857	5	1.00316742	6	1.472381794	5	1.252038486	3	0.74676614	7	1.440773984	2	0.499626028	0	0
AT4G02580	6	17	0	0	0	0	0	0	0	0	0	0	0	0	0	0	0	0	0	0	0	0	0	0	0	0	2	0.404183237	2	0.412436207	0	0	2	0.339005643	0	0	0	0
AT4G02620	45	10	0	0	0	0	1	0.446850472	2	0.713264002	2	0.906160781	2	0.687195902	0	0	0	0	0	0	0	0	0	0	0	0	8	2.748446015	7	2.453995433	8	2.787926926	8	2.305238375	5	1.748691099	2	0.84852071
AT4G02930	31	37	3	0.348988113	3	0.388935288	4	0.483081592	3	0.289161082	4	0.489816638	2	0.185728622	0	0	0	0	0	0	0	0	0	0	0	0	3	0.278558717	1	0.094748858	2	0.18837344	6	0.467278049	0	0	0	0
AT4G03080	1	69	0	0	0	0	0	0	0	0	0	0	0	0	0	0	0	0	0	0	0	0	1	0.0394608	0	0	0	0	0	0	0	0	0	0	0	0	0	0
AT4G03190	1	36	1	0.119560742	0	0	0	0	0	0	0	0	0	0	0	0	0	0	0	0	0	0	0	0	0	0	0	0	0	0	0	0	0	0	0	0	0	0
AT4G03280	131	18	5	1.195607426	3	0.799478093	4	0.99300105	4	0.792515558	5	1.25855664	4	0.763551002	11	1.481730712	14	1.968423274	15	2.036539494	4	0.619347109	7	1.0588648	8	1.248386123	12	2.290371679	12	2.337138508	11	2.129666401	12	1.921031979	0	0	0	0
AT4G03520	15	13	0	0	0	0	1	0.343731133	1	0.274332308	0	0	0	0	3	0.559534674	2	0.389358449	2	0.375976522	0	0	0	0	1	0.216066829	2	0.52854731	2	0.539339655	1	0.268069896	0	0	0	0	0	0
AT4G03560	53	33	4	0.521719604	4	0.581438613	2	0.270818468	1	0.108070303	6	0.823782528	1	0.104120591	0	0	0	0	0	0	0	0	0	0	0	0	15	1.561617054	6	0.637401411	5	0.528016463	9	0.785876718	0	0	0	0
AT4G04020	7	23	0	0	0	0	0	0	0	0	0	0	0	0	1	0.105419576	3	0.33010825	1	0.106254234	1	0.121176608	0	0	1	0.122124729	0	0	0	0	0	0	0	0	0	0	0	0
AT4G04610	8	34	0	0	0	0	1	0.131426609	4	0.41956706	3	0.399776815	0	0	0	0	0	0	0	0	0	0	0	0	0	0	0	0	0	0	0	0	0	0	0	0	0	0
AT4G04640	725	27	26	4.144772412	24	4.263883166	22	3.641003853	26	3.434234088	24	4.02738125	30	3.817755014	59	5.29830982	78	7.311286447	87	7.87461938	48	4.954776879	57	5.748123202	56	5.82580191	38	4.835229101	35	4.544435988	34	4.388403494	38	4.055511956	26	3.367849524	17	2.671268902
AT4G04700	1	39	0	0	0	0	0	0	0	0	0	0	0	0	0	0	0	0	0	0	0	0	0	0	0	0	0	0	0	0	0	0	0	0	0	0	1	0.108784706
AT4G04720	1	44	0	0	0	0	0	0	0	0	0	0	0	0	0	0	0	0	0	0	0	0	0	0	0	0	1	0.078080852	0	0	0	0	0	0	0	0	0	0
AT4G04850	1	50	0	0	0	0	0	0	0	0	0	0	0	0	1	0.048493005	0	0	0	0	0	0	0	0	0	0	0	0	0	0	0	0	0	0	0	0	0	0
AT4G04910	14	46	4	0.374277107	2	0.208559502	3	0.291424221	0	0	4	0.393982948	0	0	0	0	0	0	0	0	0	0	0	0	0	0	0	0	0	0	0	0	1	0.062642347	0	0	0	0
AT4G05180	362	17	8	2.02549964	10	2.821687389	7	1.839972535	11	2.307618832	8	2.132143014	10	2.021164419	38	5.419806456	33	4.912787499	37	5.318961974	40	6.557792928	39	6.246412519	37	6.113420282	15	3.031374281	13	2.680835347	15	3.074919403	12	2.03403386	14	2.880197105	15	3.74347372
AT4G05390	4	30	0	0	1	0.159895618	0	0	0	0	3	0.45308039	0	0	0	0	0	0	0	0	0	0	0	0	0	0	0	0	0	0	0	0	0	0	0	0	0	0
AT4G05530	1	14	0	0	0	0	0	0	0	0	1	0.32362885	0	0	0	0	0	0	0	0	0	0	0	0	0	0	0	0	0	0	0	0	0	0	0	0	0	0
AT4G08160	1	49	0	0	0	0	0	0	0	0	1	0.092465385	0	0	0	0	0	0	0	0	0	0	0	0	0	0	0	0	0	0	0	0	0	0	0	0	0	0
AT4G08390	5	27	0	0	0	0	0	0	0	0	0	0	0	0	0	0	0	0	0	0	0	0	0	0	0	0	0	0	0	0	3	0.387212073	0	0	1	0.129532674	1	0.157133464
AT4G08850	12	70	0	0	0	0	0	0	0	0	0	0	0	0	0	0	0	0	0	0	0	0	0	0	0	0	3	0.147238179	3	0.150244618	3	0.149353228	3	0.123494912	0	0	0	0
AT4G08870	167	24	3	0.538023341	3	0.59960857	4	0.744750788	2	0.297193334	4	0.755133984	3	0.429497439	16	1.616433504	15	1.581768702	13	1.323750671	13	1.50965858	14	1.5882972	13	1.521470588	15	2.147223449	23	3.359636605	9	1.306840746	9	1.080580488	2	0.291448516	6	1.060650887
AT4G09000	136	22	9	1.760803664	8	1.74431584	8	1.62491081	12	1.945265462	14	2.883238849	10	1.561808869	0	0	0	0	0	0	0	0	0	0	0	0	12	1.873940465	17	2.708955998	21	3.326503718	14	1.833712344	6	0.953831508	5	0.964228079
AT4G09010	161	24	2	0.358682227	1	0.199869523	2	0.372375394	4	0.594386669	3	0.566350488	2	0.286331626	13	1.313352222	16	1.687219949	17	1.73105857	15	1.741913746	14	1.5882972	12	1.404434389	16	2.290371679	16	2.337138508	12	1.742454328	14	1.680902982	2	0.291448516	0	0
AT4G09320	149	13	10	3.310912873	7	2.582929225	11	3.781042463	11	3.017655396	7	2.439663642	17	4.493203979	2	0.373023116	4	0.778716899	6	1.127929566	3	0.643168152	4	0.837783138	4	0.864267316	12	3.171283864	11	2.966368106	12	3.21683876	11	2.438232897	9	2.421264599	8	2.610832954
AT4G09650	245	16	3	0.807035012	3	0.899412855	8	2.234252364	10	2.228950009	6	1.699051465	6	1.288492317	13	1.970028333	22	3.479891145	19	2.90206878	11	1.916105121	16	2.722795201	15	2.633314479	20	4.294446899	20	4.382134703	16	3.484908657	23	4.142225206	21	4.590314136	13	3.447115384
AT4G09670	1	25	0	0	0	0	0	0	0	0	0	0	0	0	0	0	0	0	0	0	0	0	0	0	1	0.112354751	0	0	0	0	0	0	0	0	0	0	0	0
AT4G09800	117	10	11	4.734605409	10	4.796868562	14	6.255906621	7	2.49642401	7	3.171562734	10	3.435979513	2	0.484930051	1	0.253082992	3	0.733154218	0	0	0	0	1	0.280886877	14	4.809780527	15	5.258561643	12	4.181890389	10	2.881547969	0	0	0	0
AT4G10010	1	35	0	0	0	0	0	0	0	0	0	0	0	0	0	0	0	0	0	0	1	0.079630342	0	0	0	0	0	0	0	0	0	0	0	0	0	0	0	0
AT4G10300	1	13	0	0	0	0	0	0	0	0	0	0	0	0	1	0.186511558	0	0	0	0	0	0	0	0	0	0	0	0	0	0	0	0	0	0	0	0	0	0
AT4G10320	11	74	2	0.116329371	3	0.194467644	0	0	0	0	3	0.183681239	0	0	0	0	0	0	2	0.066049929	0	0	0	0	1	0.037957686	0	0	0	0	0	0	0	0	0	0	0	0
AT4G10340	1191	20	46	9.899629492	34	8.154676555	59	13.18208895	50	8.915800036	45	10.19430879	61	10.47973752	97	11.75955375	102	12.90723261	93	11.36389038	84	11.70566038	102	13.88625553	88	12.35902262	58	9.963116806	60	10.51712329	63	10.97746227	79	11.38211448	41	7.169633507	29	6.151775147
AT4G11010	27	23	2	0.374277107	2	0.417119005	2	0.388565628	3	0.465172175	3	0.590974422	2	0.298780827	2	0.210839152	0	0	0	0	1	0.121176608	1	0.1183824	1	0.122124729	2	0.298744132	1	0.152422076	2	0.303035535	0	0	2	0.304120191	1	0.184461023
AT4G11150	21	19	2	0.453072287	2	0.504933532	1	0.235184459	1	0.187701053	2	0.476926727	1	0.180841027	0	0	0	0	0	0	0	0	0	0	0	0	2	0.361637633	4	0.738043739	4	0.73366498	2	0.303320838	0	0	0	0
AT4G11420	25	72	6	0.358682227	2	0.133246348	1	0.062062565	1	0.049532222	4	0.251711328	1	0.047721937	0	0	1	0.035150415	6	0.203653949	0	0	1	0.0378166	2	0.078024132	0	0	0	0	0	0	0	0	0	0	0	0
AT4G11600	29	17	0	0	1	0.282168738	1	0.262853219	1	0.20978353	3	0.79955363	0	0	0	0	0	0	0	0	0	0	0	0	0	0	4	0.808366475	6	1.237308622	2	0.409989253	3	0.508508465	6	1.234370187	2	0.499129829
AT4G12050	1	11	1	0.391289703	0	0	0	0	0	0	0	0	0	0	0	0	0	0	0	0	0	0	0	0	0	0	0	0	0	0	0	0	0	0	0	0	0	0
AT4G12060	6	12	1	0.358682227	1	0.399739046	0	0	2	0.594386669	0	0	1	0.286331626	0	0	1	0.210902493	0	0	0	0	0	0	0	0	0	0	0	0	0	0	0	0	0	0	0	0
AT4G12320	2	38	0	0	0	0	0	0	0	0	0	0	0	0	0	0	0	0	0	0	2	0.146687473	0	0	0	0	0	0	0	0	0	0	0	0	0	0	0	0
AT4G12420	193	38	14	1.585753007	10	1.262333832	15	1.763883445	20	1.877010533	11	1.311548499	7	0.632943594	5	0.319032928	7	0.466205512	2	0.128623547	2	0.146687473	5	0.358262526	6	0.443505596	18	1.627369351	14	1.291576544	13	1.192205593	20	1.516604194	16	1.472581978	8	0.893179694
AT4G12650	3	25	1	0.172167469	0	0	0	0	0	0	1	0.181232156	0	0	0	0	0	0	0	0	0	0	0	0	0	0	0	0	0	0	0	0	1	0.115261918	0	0	0	0
AT4G12720	1	20	1	0.215209336	0	0	0	0	0	0	0	0	0	0	0	0	0	0	0	0	0	0	0	0	0	0	0	0	0	0	0	0	0	0	0	0	0	0
AT4G12730	16	22	2	0.391289703	2	0.43607896	0	0	2	0.32421091	1	0.205945632	0	0	0	0	0	0	0	0	0	0	0	0	0	0	3	0.468485116	1	0.159350352	0	0	2	0.261958906	1	0.158971918	2	0.385691231
AT4G12800	398	11	8	3.130317626	7	3.052552721	9	3.656049323	4	1.296843641	2	0.823782528	8	2.498894191	44	9.698601027	47	10.81354604	51	11.33056519	32	8.107816711	45	11.13870764	39	9.958716577	21	6.558791628	21	6.692714819	21	6.653007437	32	8.382685001	5	1.589719181	2	0.771382463
AT4G13010	10	21	0	0	0	0	0	0	0	0	2	0.431505133	0	0	0	0	0	0	0	0	0	0	0	0	0	0	2	0.327195954	2	0.333876929	2	0.331896062	2	0.274433139	0	0	0	0
AT4G13340	21	23	4	0.748554214	1	0.208559502	0	0	3	0.465172175	3	0.590974422	0	0	0	0	0	0	0	0	0	0	0	0	0	0	1	0.149372066	4	0.609688306	2	0.303035535	3	0.375854082	0	0	0	0
AT4G13360	1	29	1	0.148420232	0	0	0	0	0	0	0	0	0	0	0	0	0	0	0	0	0	0	0	0	0	0	0	0	0	0	0	0	0	0	0	0	0	0
AT4G13430	140	33	25	3.260747527	22	3.197912374	27	3.656049323	22	2.377546676	26	3.56972429	18	1.874170643	0	0	0	0	0	0	0	0	0	0	0	0	0	0	0	0	0	0	0	0	0	0	0	0
AT4G13770	146	35	39	4.796093791	23	3.152227912	23	2.936445964	21	2.139792008	26	3.365740045	14	1.374391805	0	0	0	0	0	0	0	0	0	0	0	0	0	0	0	0	0	0	0	0	0	0	0	0
AT4G13780	3	61	1	0.070560438	1	0.078637189	0	0	0	0	1	0.074275473	0	0	0	0	0	0	0	0	0	0	0	0	0	0	0	0	0	0	0	0	0	0	0	0	0	0
AT4G13840	7	29	0	0	0	0	0	0	0	0	0	0	0	0	0	0	0	0	0	0	0	0	0	0	0	0	2	0.236935001	1	0.120886474	2	0.240338528	2	0.198727446	0	0	0	0
AT4G13930	415	29	53	7.86627231	38	6.285551908	44	6.779800278	52	6.394780715	43	6.718088551	39	4.620800035	0	0	0	0	0	0	0	0	0	0	0	0	37	4.383297524	35	4.231026609	31	3.725247185	38	3.775821477	2	0.241198772	3	0.438890022
AT4G13940	231	33	22	2.869457823	21	3.052552721	26	3.520640089	28	3.025968497	29	3.981615554	17	1.770050052	1	0.07347425	0	0	2	0.148111963	1	0.084456424	0	0	0	0	26	2.706802894	22	2.337138508	18	1.900859267	18	1.571753437	0	0	0	0
AT4G14030	7	31	1	0.138844733	0	0	1	0.144145313	1	0.115042581	1	0.146154964	0	0	0	0	1	0.081639674	2	0.157667573	0	0	0	0	0	0	0	0	0	0	0	0	0	0	0	0	0	0
AT4G14040	139	31	28	3.887652535	19	2.940016215	25	3.603632846	23	2.645979365	24	3.507719153	20	2.216760976	0	0	0	0	0	0	0	0	0	0	0	0	0	0	0	0	0	0	0	0	0	0	0	0
AT4G14210	28	44	0	0	0	0	0	0	0	0	0	0	0	0	6	0.330634125	8	0.460150895	5	0.277709931	2	0.126684636	3	0.185645127	4	0.255351707	0	0	0	0	0	0	0	0	0	0	0	0
AT4G14320	5	10	0	0	1	0.479686856	1	0.446850472	0	0	1	0.45308039	1	0.343597951	0	0	0	0	0	0	0	0	0	0	0	0	1	0.343555751	0	0	0	0	0	0	0	0	0	0
AT4G14680	11	30	1	0.143472891	2	0.319791237	1	0.148950157	1	0.118877333	3	0.45308039	3	0.343597951	0	0	0	0	0	0	0	0	0	0	0	0	0	0	0	0	0	0	0	0	0	0	0	0
AT4G14880	151	21	12	2.459535277	14	3.197912374	11	2.340645334	11	1.868072388	16	3.452041071	15	2.454271081	0	0	0	0	1	0.116373685	0	0	0	0	0	0	18	2.944763588	16	2.671015438	11	1.825428344	18	2.469898259	6	0.999252056	2	0.40405748
AT4G15000	24	7	0	0	1	0.685266937	3	1.915073455	4	2.037897151	2	1.294515401	4	1.963416864	2	0.692757216	1	0.361547132	1	0.349121056	0	0	1	0.388970743	0	0	2	0.981587862	2	1.001630789	0	0	1	0.411649709	0	0	0	0
AT4G15110	23	40	0	0	0	0	0	0	0	0	0	0	0	0	2	0.121232512	6	0.379624488	5	0.305480924	0	0	3	0.20420964	7	0.491552036	0	0	0	0	0	0	0	0	0	0	0	0
AT4G15210	14	36	2	0.239121485	2	0.266492697	4	0.496500525	3	0.297193334	0	0	0	0	0	0	0	0	0	0	0	0	0	0	0	0	0	0	3	0.292142313	0	0	0	0	0	0	0	0
AT4G15415	1	37	1	0.116329371	0	0	0	0	0	0	0	0	0	0	0	0	0	0	0	0	0	0	0	0	0	0	0	0	0	0	0	0	0	0	0	0	0	0
AT4G15940	1	15	0	0	0	0	0	0	1	0.237754667	0	0	0	0	0	0	0	0	0	0	0	0	0	0	0	0	0	0	0	0	0	0	0	0	0	0	0	0
AT4G16045	1	26	0	0	0	0	0	0	0	0	0	0	0	0	0	0	0	0	0	0	1	0.107194692	0	0	0	0	0	0	0	0	0	0	0	0	0	0	0	0
AT4G16143	56	34	5	0.632968637	4	0.564337477	2	0.262853219	5	0.524458825	2	0.266517876	1	0.10105822	0	0	0	0	1	0.071877864	0	0	0	0	0	0	11	1.111503903	10	1.031090518	8	0.819978507	7	0.593259876	0	0	0	0
AT4G16155	33	39	0	0	0	0	0	0	0	0	0	0	0	0	7	0.435193635	2	0.129786149	7	0.438639275	0	0	8	0.558522092	9	0.648200487	0	0	0	0	0	0	0	0	0	0	0	0
AT4G16260	17	19	0	0	0	0	0	0	0	0	0	0	0	0	0	0	0	0	0	0	0	0	0	0	0	0	4	0.723275267	0	0	0	0	0	0	2	0.368145494	11	2.45624416
AT4G16390	22	48	0	0	0	0	0	0	0	0	0	0	0	0	3	0.151540641	3	0.15817687	2	0.101826974	3	0.174191374	4	0.2268996	7	0.409626696	0	0	0	0	0	0	0	0	0	0	0	0
AT4G16450	11	8	2	1.076046683	2	1.19921714	1	0.558563091	2	0.891580003	2	1.132700976	0	0	0	0	0	0	0	0	0	0	0	0	0	0	0	0	0	0	1	0.435613582	1	0.360193496	0	0	0	0
AT4G16500	10	7	2	1.229767638	2	1.370533874	2	1.276715636	1	0.509474287	0	0	2	0.981708432	0	0	0	0	0	0	0	0	0	0	0	0	0	0	0	0	0	0	0	0	0	0	1	0.606086221
AT4G16660	22	58	0	0	2	0.16540926	1	0.077043184	3	0.184464828	2	0.156234617	0	0	0	0	0	0	0	0	0	0	0	0	0	0	2	0.1184675	3	0.181329711	4	0.240338528	2	0.099363723	3	0.180899079	0	0
AT4G16830	6	32	1	0.134505835	1	0.149902142	0	0	0	0	1	0.141587622	3	0.322123079	0	0	0	0	0	0	0	0	0	0	0	0	0	0	0	0	0	0	0	0	0	0	0	0
AT4G17090	22	38	0	0	0	0	0	0	0	0	0	0	0	0	3	0.191419757	4	0.266403149	8	0.514494188	2	0.146687473	2	0.14330501	3	0.221752798	0	0	0	0	0	0	0	0	0	0	0	0
AT4G17140	3	282	1	0.015263073	0	0	1	0.015845761	0	0	1	0.01606668	0	0	0	0	0	0	0	0	0	0	0	0	0	0	0	0	0	0	0	0	0	0	0	0	0	0
AT4G17170	18	18	0	0	0	0	0	0	0	0	1	0.251711328	0	0	0	0	0	0	0	0	0	0	0	0	0	0	4	0.763457226	5	0.973807711	3	0.580818109	5	0.800429991	0	0	0	0
AT4G17210	1	43	0	0	0	0	0	0	0	0	0	0	0	0	0	0	0	0	0	0	0	0	0	0	0	0	0	0	1	0.081528087	0	0	0	0	0	0	0	0
AT4G17260	1	23	0	0	0	0	0	0	1	0.155057391	0	0	0	0	0	0	0	0	0	0	0	0	0	0	0	0	0	0	0	0	0	0	0	0	0	0	0	0
AT4G17340	20	4	0	0	1	1.19921714	0	0	0	0	1	1.132700976	2	1.717989756	0	0	0	0	0	0	0	0	0	0	0	0	0	0	0	0	3	2.613681493	8	5.763095938	4	3.497382198	1	1.060650887
AT4G17470	13	16	0	0	0	0	0	0	0	0	0	0	0	0	0	0	0	0	0	0	0	0	0	0	0	0	2	0.429444689	3	0.657320205	1	0.217806791	2	0.360193496	4	0.874345549	1	0.265162721
AT4G17530	1	19	0	0	0	0	0	0	0	0	0	0	0	0	0	0	0	0	0	0	0	0	0	0	0	0	0	0	0	0	1	0.183416245	0	0	0	0	0	0
AT4G18030	26	47	9	0.82420597	8	0.816488265	3	0.285223706	0	0	6	0.578400498	0	0	0	0	0	0	0	0	0	0	0	0	0	0	0	0	0	0	0	0	0	0	0	0	0	0
AT4G18100	17	7	2	1.229767638	2	1.370533874	2	1.276715636	2	1.018948575	2	1.294515401	2	0.981708432	0	0	0	0	0	0	0	0	0	0	0	0	2	0.981587862	2	1.001630789	0	0	1	0.411649709	0	0	0	0
AT4G18440	64	35	0	0	0	0	0	0	0	0	0	0	0	0	11	0.762032937	12	0.867713116	18	1.256835802	4	0.31852137	7	0.54455904	12	0.963040723	0	0	0	0	0	0	0	0	0	0	0	0
AT4G18480	13	32	0	0	0	0	0	0	0	0	0	0	0	0	0	0	2	0.15817687	2	0.152740462	3	0.261287061	4	0.3403494	0	0	1	0.107361172	0	0	0	0	1	0.090048374	0	0	0	0
AT4G18670	24	20	4	0.860837347	5	1.19921714	0	0	6	1.069896004	5	1.132700976	1	0.171798975	0	0	0	0	0	0	0	0	0	0	0	0	1	0.171777875	1	0.175285388	0	0	1	0.144077398	0	0	0	0
AT4G18760	24	27	0	0	0	0	0	0	0	0	0	0	0	0	0	0	0	0	0	0	0	0	0	0	0	0	5	0.636214355	7	0.908887197	5	0.645353455	6	0.640343993	1	0.129532674	0	0
AT4G18810	1	53	0	0	0	0	0	0	0	0	0	0	0	0	0	0	0	0	1	0.046110328	0	0	0	0	0	0	0	0	0	0	0	0	0	0	0	0	0	0
AT4G19006	3	23	0	0	0	0	0	0	0	0	0	0	0	0	0	0	0	0	0	0	0	0	0	0	0	0	1	0.149372066	1	0.152422076	0	0	1	0.125284694	0	0	0	0
AT4G19170	14	42	0	0	0	0	0	0	0	0	0	0	0	0	2	0.115459536	5	0.301289276	5	0.290934213	0	0	0	0	2	0.133755656	0	0	0	0	0	0	0	0	0	0	0	0
AT4G19880	5	29	0	0	0	0	0	0	0	0	0	0	0	0	0	0	0	0	0	0	0	0	0	0	0	0	3	0.355402502	1	0.120886474	0	0	1	0.099363723	0	0	0	0
AT4G20260	247	24	7	1.255387797	8	1.598956187	10	1.86187697	8	1.188773338	13	2.454185449	10	1.43165813	1	0.101027094	4	0.421804987	5	0.509134873	0	0	2	0.2268996	3	0.351108597	28	4.008150439	35	5.112490487	41	5.953385623	30	3.601934961	28	4.080279232	14	2.474852071
AT4G20360	766	31	30	4.165342002	30	4.642130866	43	6.198248495	26	2.991107109	39	5.700043624	33	3.657655611	66	5.162158611	81	6.612813672	93	7.331542181	44	3.955829927	51	4.479437266	59	5.345911545	49	5.430397369	38	4.297319192	24	2.697993799	58	5.391283297	2	0.225637561	0	0
AT4G20850	19	92	4	0.187138553	2	0.104279751	0	0	0	0	5	0.246239342	0	0	2	0.052709788	3	0.082527062	3	0.079690675	0	0	0	0	0	0	0	0	0	0	0	0	0	0	0	0	0	0
AT4G21105	1	5	0	0	0	0	0	0	0	0	0	0	0	0	0	0	0	0	0	0	0	0	0	0	0	0	1	0.687111503	0	0	0	0	0	0	0	0	0	0
AT4G21150	76	54	4	0.318828647	3	0.266492697	4	0.33100035	5	0.330214816	1	0.083903776	1	0.06362925	0	0	0	0	0	0	0	0	0	0	0	0	12	0.763457226	15	0.973807711	10	0.645353455	13	0.693705992	8	0.518130696	0	0
AT4G21280	391	18	11	2.630336338	11	2.931419676	8	1.986002101	13	2.575675566	9	2.265401953	10	1.908877507	41	5.522814473	39	5.483464835	44	5.973849185	37	5.728960766	33	4.991791201	35	5.461689291	18	3.435557519	16	3.116184677	13	2.516878474	18	2.881547969	18	3.497382198	17	4.006903353
AT4G21580	11	27	0	0	0	0	0	0	0	0	0	0	0	0	0	0	0	0	0	0	0	0	0	0	0	0	4	0.508971484	2	0.259682056	1	0.129070691	4	0.426895995	0	0	0	0
AT4G21650	114	45	12	1.147783129	14	1.492359108	20	1.986002101	21	1.664282673	26	2.617797812	21	1.603457106	0	0	0	0	0	0	0	0	0	0	0	0	0	0	0	0	0	0	0	0	0	0	0	0
AT4G21865	1	12	0	0	0	0	0	0	0	0	0	0	0	0	0	0	0	0	0	0	1	0.232255166	0	0	0	0	0	0	0	0	0	0	0	0	0	0	0	0
AT4G21960	7	19	0	0	0	0	0	0	0	0	0	0	0	0	0	0	0	0	0	0	0	0	0	0	0	0	0	0	0	0	0	0	4	0.606641677	3	0.552218241	0	0
AT4G22310	2	8	1	0.538023341	0	0	0	0	1	0.445790001	0	0	0	0	0	0	0	0	0	0	0	0	0	0	0	0	0	0	0	0	0	0	0	0	0	0	0	0
AT4G22670	21	24	0	0	1	0.199869523	5	0.930938485	6	0.891580003	4	0.755133984	0	0	0	0	0	0	0	0	0	0	0	0	0	0	2	0.286296459	3	0.43821347	0	0	0	0	0	0	0	0
AT4G22690	12	39	0	0	0	0	0	0	0	0	0	0	0	0	0	0	0	0	0	0	0	0	0	0	0	0	4	0.352364873	2	0.179779885	2	0.178713264	4	0.295543381	0	0	0	0
AT4G22890	27	19	0	0	0	0	0	0	0	0	0	0	0	0	4	0.510452685	2	0.266403149	3	0.385870641	3	0.44006242	6	0.859830063	3	0.443505596	2	0.361637633	1	0.184510934	1	0.183416245	2	0.303320838	0	0	0	0
AT4G22930	14	22	1	0.195644851	0	0	1	0.203113851	2	0.32421091	0	0	0	0	2	0.22042275	1	0.115037723	2	0.222167944	0	0	0	0	2	0.255351707	0	0	2	0.318700705	0	0	1	0.130979453	0	0	0	0
AT4G23100	228	33	16	2.086878417	16	2.325754454	19	2.57277545	26	2.80982789	7	0.961079616	12	1.249447095	12	0.881691002	13	0.996993606	13	0.962727761	14	1.182389937	14	1.155125236	14	1.191641299	9	0.936970232	14	1.487269959	11	1.161636219	13	1.13515526	5	0.529906393	0	0
AT4G23180	2	42	0	0	0	0	0	0	0	0	0	0	0	0	0	0	0	0	0	0	0	0	0	0	0	0	0	0	0	0	1	0.082974015	1	0.068608284	0	0	0	0
AT4G23400	20	12	0	0	2	0.799478093	1	0.372375394	0	0	0	0	0	0	0	0	0	0	0	0	0	0	0	0	0	0	4	1.145185839	5	1.460711567	3	0.871227164	5	1.200644987	0	0	0	0
AT4G23600	270	30	0	0	0	0	0	0	0	0	0	0	0	0	37	2.990401983	32	2.699551918	27	2.199462654	28	2.601257861	41	3.721153441	19	1.778950226	13	1.488741591	18	2.103424657	6	0.696981731	17	1.632877182	16	1.865270506	16	2.262721893
AT4G23630	1	19	0	0	0	0	0	0	0	0	1	0.238463363	0	0	0	0	0	0	0	0	0	0	0	0	0	0	0	0	0	0	0	0	0	0	0	0	0	0
AT4G23650	20	36	0	0	0	0	1	0.124125131	1	0.099064444	0	0	0	0	0	0	0	0	0	0	0	0	0	0	0	0	4	0.381728613	4	0.389523084	7	0.677621127	3	0.240128997	0	0	0	0
AT4G23670	134	10	0	0	0	0	0	0	0	0	0	0	0	0	0	0	0	0	0	0	0	0	0	0	1	0.280886877	23	7.901782294	20	7.011415525	29	10.10623511	20	5.763095938	23	8.043979057	18	7.63668639
AT4G23690	1	10	0	0	0	0	1	0.446850472	0	0	0	0	0	0	0	0	0	0	0	0	0	0	0	0	0	0	0	0	0	0	0	0	0	0	0	0	0	0
AT4G23720	2	19	0	0	0	0	0	0	0	0	0	0	0	0	0	0	0	0	0	0	0	0	0	0	0	0	1	0.180818816	0	0	0	0	0	0	1	0.184072747	0	0
AT4G23850	7	43	0	0	0	0	1	0.103918714	0	0	0	0	0	0	0	0	0	0	0	0	0	0	0	0	0	0	4	0.319586746	2	0.163056175	0	0	0	0	0	0	0	0
AT4G24190	456	53	43	3.49207603	34	3.077236436	43	3.625390629	48	3.22987473	46	3.932395843	46	2.982170898	8	0.365984944	22	1.050533176	13	0.599434266	0	0	2	0.102746988	8	0.423980192	38	2.463229919	35	2.315090031	30	1.972589806	38	2.066015525	1	0.065988343	1	0.080049123
AT4G24280	94	45	5	0.47824297	7	0.746179554	8	0.79440084	11	0.871767114	8	0.80547625	7	0.534485702	4	0.215524467	9	0.506165984	10	0.543077198	2	0.123869421	6	0.36303936	6	0.374515837	3	0.229037167	3	0.23371385	0	0	3	0.192103197	2	0.155439208	0	0
AT4G24620	39	49	5	0.439202728	4	0.391581107	2	0.182387948	3	0.218346123	3	0.277396157	1	0.07012203	1	0.049482658	5	0.258247951	10	0.498744366	0	0	1	0.055567249	3	0.171971557	0	0	1	0.071545056	0	0	0	0	0	0	0	0
AT4G24770	6	19	0	0	0	0	0	0	0	0	0	0	0	0	0	0	1	0.133201574	1	0.128623547	1	0.146687473	2	0.286610021	1	0.147835198	0	0	0	0	0	0	0	0	0	0	0	0
AT4G24820	80	26	7	1.158819505	3	0.553484834	5	0.859327832	5	0.685830772	5	0.871308443	3	0.396459174	1	0.093255779	1	0.097339612	2	0.187988261	1	0.107194692	2	0.209445784	2	0.216066829	11	1.453505104	10	1.348349139	11	1.474384432	11	1.219116448	0	0	0	0
AT4G24830	86	37	9	1.046964341	11	1.426096058	8	0.966163184	11	1.060257301	12	1.469449915	7	0.650050178	0	0	0	0	0	0	0	0	0	0	0	0	7	0.649970341	4	0.378995433	4	0.376746881	5	0.389398374	5	0.472619216	3	0.343994882
AT4G25050	17	13	0	0	2	0.737979778	0	0	2	0.548664617	1	0.348523377	0	0	3	0.559534674	2	0.389358449	2	0.375976522	2	0.428778768	1	0.209445784	2	0.432133658	0	0	0	0	0	0	0	0	0	0	0	0
AT4G25080	5	21	0	0	0	0	0	0	0	0	0	0	0	0	0	0	0	0	1	0.116373685	0	0	0	0	0	0	1	0.163597977	1	0.166938464	1	0.165948031	1	0.137216569	0	0	0	0
AT4G25100	35	16	0	0	0	0	0	0	0	0	0	0	2	0.429497439	0	0	2	0.31635374	2	0.305480924	0	0	0	0	1	0.175554298	2	0.429444689	4	0.87642694	2	0.435613582	4	0.720386992	7	1.530104712	9	2.386464497
AT4G25130	1	21	0	0	0	0	0	0	0	0	0	0	0	0	0	0	0	0	0	0	0	0	0	0	0	0	0	0	1	0.166938464	0	0	0	0	0	0	0	0
AT4G25450	15	47	0	0	0	0	0	0	0	0	0	0	0	0	2	0.103176606	7	0.376932116	2	0.103993506	1	0.059299191	0	0	3	0.179289496	0	0	0	0	0	0	0	0	0	0	0	0
AT4G26120	2	41	0	0	0	0	0	0	0	0	0	0	0	0	0	0	0	0	0	0	1	0.067977121	0	0	0	0	0	0	1	0.085505067	0	0	0	0	0	0	0	0
AT4G26300	28	44	1	0.097822425	0	0	0	0	0	0	0	0	0	0	3	0.165317062	4	0.230075447	6	0.333251917	2	0.126684636	2	0.123763418	5	0.319189633	1	0.078080852	2	0.159350352	2	0.158404938	0	0	0	0	0	0
AT4G26530	53	25	0	0	0	0	0	0	0	0	0	0	0	0	6	0.581916061	16	1.619731151	19	1.857324019	2	0.222964959	3	0.326735424	7	0.786483257	0	0	0	0	0	0	0	0	0	0	0	0
AT4G26630	1	57	0	0	0	0	0	0	0	0	0	0	0	0	0	0	0	0	0	0	0	0	0	0	0	0	0	0	1	0.061503644	0	0	0	0	0	0	0	0
AT4G26690	97	36	6	0.717364455	4	0.532985395	7	0.868875919	6	0.594386669	5	0.62927832	4	0.381775501	0	0	0	0	0	0	0	0	0	0	0	0	10	0.954321533	15	1.460711567	7	0.677621127	17	1.360730985	16	1.554392088	0	0
AT4G26970	56	64	9	0.605276259	5	0.374755356	4	0.279281545	8	0.445790001	11	0.778731921	4	0.214748719	0	0	0	0	0	0	0	0	0	0	0	0	2	0.107361172	4	0.219106735	3	0.163355093	2	0.090048374	2	0.109293193	2	0.13258136
AT4G27090	38	8	3	1.614070025	2	1.19921714	2	1.117126182	4	1.783160007	2	1.132700976	3	1.288492317	1	0.303081282	0	0	0	0	0	0	0	0	0	0	5	2.147223449	4	1.752853881	4	1.742454328	4	1.440773984	3	1.311518324	1	0.530325443
AT4G27440	55	26	1	0.165545643	0	0	0	0	0	0	2	0.348523377	0	0	6	0.559534674	8	0.778716899	7	0.657958913	6	0.643168152	5	0.523614461	5	0.540167072	4	0.52854731	4	0.539339655	3	0.402104845	4	0.443315072	0	0	0	0
AT4G27500	2	46	0	0	0	0	1	0.097141407	0	0	1	0.098495737	0	0	0	0	0	0	0	0	0	0	0	0	0	0	0	0	0	0	0	0	0	0	0	0	0	0
AT4G27520	203	16	14	3.766163393	12	3.597651421	13	3.630660092	15	3.343425013	13	3.681278174	10	2.147487195	7	1.060784487	9	1.423591832	8	1.221923696	1	0.174191374	7	1.1912229	7	1.22888009	18	3.865002209	21	4.601241438	16	3.484908657	20	3.601934961	8	1.748691099	4	1.060650887
AT4G27560	1	22	0	0	0	0	0	0	0	0	1	0.205945632	0	0	0	0	0	0	0	0	0	0	0	0	0	0	0	0	0	0	0	0	0	0	0	0	0	0
AT4G27640	5	60	2	0.143472891	1	0.079947809	0	0	0	0	2	0.151026796	0	0	0	0	0	0	0	0	0	0	0	0	0	0	0	0	0	0	0	0	0	0	0	0	0	0
AT4G28440	1	15	0	0	0	0	0	0	0	0	0	0	1	0.2290653	0	0	0	0	0	0	0	0	0	0	0	0	0	0	0	0	0	0	0	0	0	0	0	0
AT4G28510	1	21	0	0	0	0	0	0	0	0	0	0	0	0	0	0	0	0	0	0	0	0	0	0	0	0	0	0	0	0	0	0	1	0.137216569	0	0	0	0
AT4G28750	38	12	1	0.358682227	2	0.799478093	1	0.372375394	4	1.188773338	4	1.510267968	4	1.145326504	0	0	2	0.421804987	2	0.407307898	0	0	0	0	0	0	6	1.717778759	4	1.168569254	2	0.580818109	6	1.440773984	0	0	0	0
AT4G29010	32	48	1	0.089670556	2	0.199869523	0	0	0	0	1	0.094391748	1	0.071582906	2	0.101027094	5	0.263628117	8	0.407307898	0	0	1	0.0567249	6	0.351108597	2	0.143148229	1	0.073035578	0	0	2	0.120064498	0	0	0	0
AT4G29060	39	67	0	0	0	0	0	0	0	0	0	0	0	0	1	0.036188809	6	0.226641485	12	0.43770401	1	0.04159794	1	0.040638734	2	0.083846829	2	0.102553955	4	0.209295985	0	0	2	0.086016357	5	0.260998671	3	0.189967323
AT4G29120	3	23	0	0	0	0	0	0	0	0	0	0	0	0	0	0	0	0	0	0	0	0	0	0	0	0	1	0.149372066	0	0	0	0	2	0.250569388	0	0	0	0
AT4G29130	29	30	3	0.430418673	4	0.639582474	3	0.446850472	2	0.237754667	3	0.45308039	0	0	0	0	0	0	0	0	0	0	0	0	0	0	3	0.343555751	4	0.467427701	3	0.348490865	4	0.384206395	0	0	0	0
AT4G29260	2	17	0	0	0	0	0	0	0	0	0	0	0	0	0	0	0	0	0	0	0	0	0	0	0	0	0	0	0	0	0	0	0	0	1	0.205728364	1	0.249564914
AT4G29350	33	8	2	1.076046683	0	0	4	2.234252364	3	1.337370005	1	0.566350488	1	0.429497439	0	0	0	0	0	0	0	0	0	0	0	0	6	2.576668139	5	2.191067351	4	1.742454328	4	1.440773984	2	0.874345549	1	0.530325443
AT4G29390	14	3	1	1.434728911	0	0	0	0	1	1.188773338	2	3.020535937	2	2.290653008	0	0	0	0	0	0	0	0	0	0	0	0	2	2.290371679	2	2.337138508	2	2.323272438	2	1.921031979	0	0	0	0
AT4G29480	6	11	0	0	1	0.43607896	0	0	0	0	0	0	0	0	0	0	0	0	0	0	0	0	0	0	0	0	0	0	0	0	0	0	1	0.261958906	2	0.635887672	2	0.771382463
AT4G29610	1	19	0	0	0	0	0	0	0	0	0	0	0	0	0	0	0	0	0	0	0	0	0	0	0	0	0	0	0	0	0	0	0	0	0	0	1	0.223294923
AT4G29654	2	12	0	0	0	0	0	0	0	0	0	0	0	0	0	0	0	0	0	0	0	0	0	0	0	0	0	0	0	0	0	0	0	0	0	0	2	0.707100591
AT4G29680	1	26	0	0	0	0	1	0.171865566	0	0	0	0	0	0	0	0	0	0	0	0	0	0	0	0	0	0	0	0	0	0	0	0	0	0	0	0	0	0
AT4G30010	5	6	1	0.717364455	1	0.799478093	1	0.744750788	1	0.594386669	1	0.755133984	0	0	0	0	0	0	0	0	0	0	0	0	0	0	0	0	0	0	0	0	0	0	0	0	0	0
AT4G30190	21	64	1	0.067252917	0	0	1	0.069820386	1	0.05572375	2	0.141587622	0	0	0	0	0	0	0	0	0	0	0	0	0	0	3	0.161041758	6	0.328660102	3	0.163355093	4	0.180096748	0	0	0	0
AT4G30310	5	38	0	0	1	0.126233383	1	0.117592229	0	0	1	0.119231681	0	0	0	0	1	0.066600787	1	0.064311773	0	0	0	0	0	0	0	0	0	0	0	0	0	0	0	0	0	0
AT4G30530	47	17	9	2.278687095	3	0.846506216	12	3.154238632	7	1.468484711	3	0.79955363	6	1.212698651	0	0	0	0	0	0	0	0	0	0	0	0	2	0.404183237	2	0.412436207	0	0	3	0.508508465	0	0	0	0
AT4G31140	2	27	0	0	0	0	0	0	1	0.132085926	1	0.167807552	0	0	0	0	0	0	0	0	0	0	0	0	0	0	0	0	0	0	0	0	0	0	0	0	0	0
AT4G31180	3	39	2	0.220727524	1	0.122996629	0	0	0	0	0	0	0	0	0	0	0	0	0	0	0	0	0	0	0	0	0	0	0	0	0	0	0	0	0	0	0	0
AT4G31300	48	16	3	0.807035012	4	1.19921714	2	0.558563091	4	0.891580003	2	0.566350488	1	0.214748719	0	0	0	0	0	0	0	0	0	0	0	0	6	1.288334069	5	1.095533675	4	0.871227164	5	0.90048374	8	1.748691099	4	1.060650887
AT4G31340	10	33	0	0	1	0.145359653	0	0	0	0	1	0.137297088	0	0	0	0	0	0	0	0	0	0	0	0	0	0	2	0.208215607	2	0.212467137	2	0.211206585	2	0.17463927	0	0	0	0
AT4G31390	15	55	0	0	0	0	0	0	0	0	0	0	0	0	3	0.13225365	2	0.092030179	5	0.222167944	2	0.101347708	2	0.099010734	1	0.051070341	0	0	0	0	0	0	0	0	0	0	0	0
AT4G31480	9	55	0	0	0	0	0	0	0	0	0	0	0	0	0	0	0	0	0	0	0	0	0	0	0	0	4	0.249858728	3	0.191220423	2	0.126723951	0	0	0	0	0	0
AT4G31500	59	38	9	1.019412647	6	0.757400299	13	1.528698986	7	0.656953686	7	0.834621772	1	0.090420513	0	0	0	0	0	0	0	0	0	0	0	0	4	0.361637633	2	0.184510934	0	0	10	0.758302097	0	0	0	0
AT4G31700	4	15	2	0.573891564	0	0	2	0.59580063	0	0	0	0	0	0	0	0	0	0	0	0	0	0	0	0	0	0	0	0	0	0	0	0	0	0	0	0	0	0
AT4G31840	4	10	1	0.430418673	2	0.959373712	1	0.446850472	0	0	0	0	0	0	0	0	0	0	0	0	0	0	0	0	0	0	0	0	0	0	0	0	0	0	0	0	0	0
AT4G31880	1	63	0	0	0	0	1	0.070928646	0	0	0	0	0	0	0	0	0	0	0	0	0	0	0	0	0	0	0	0	0	0	0	0	0	0	0	0	0	0
AT4G31990	183	38	11	1.245948791	10	1.262333832	5	0.587961148	19	1.783160007	12	1.430780181	14	1.265887189	10	0.638065857	12	0.799209449	18	1.157611923	4	0.293374946	9	0.644872547	10	0.739175994	9	0.813684675	16	1.476087478	4	0.36683249	11	0.834132306	4	0.368145494	5	0.558237309
AT4G32150	1	14	0	0	0	0	0	0	0	0	0	0	0	0	0	0	0	0	0	0	0	0	0	0	0	0	0	0	0	0	0	0	1	0.205824854	0	0	0	0
AT4G32180	1	64	0	0	0	0	1	0.069820386	0	0	0	0	0	0	0	0	0	0	0	0	0	0	0	0	0	0	0	0	0	0	0	0	0	0	0	0	0	0
AT4G32260	223	16	6	1.614070025	7	2.098629995	6	1.675689273	9	2.006055008	8	2.265401953	10	2.147487195	16	2.424650256	22	3.479891145	17	2.596587855	15	2.612870619	25	4.254367501	15	2.633314479	17	3.650279864	17	3.724814497	9	1.960261119	15	2.701451221	6	1.311518324	3	0.795488165
AT4G32390	1	16	0	0	0	0	0	0	0	0	0	0	0	0	0	0	0	0	0	0	0	0	0	0	0	0	0	0	1	0.219106735	0	0	0	0	0	0	0	0
AT4G32470	43	10	4	1.721674694	3	1.439060568	2	0.893700945	5	1.783160007	5	2.265401953	3	1.030793854	0	0	0	0	0	0	0	0	0	0	0	0	5	1.717778759	5	1.752853881	4	1.393963463	5	1.440773984	2	0.699476439	0	0
AT4G32760	12	24	1	0.179341113	0	0	2	0.372375394	0	0	0	0	0	0	0	0	0	0	0	0	0	0	0	0	0	0	2	0.286296459	3	0.43821347	1	0.145204527	3	0.360193496	0	0	0	0
AT4G32940	2	27	0	0	0	0	0	0	0	0	0	0	0	0	0	0	0	0	0	0	0	0	0	0	0	0	0	0	0	0	0	0	2	0.213447997	0	0	0	0
AT4G33010	254	57	6	0.453072287	5	0.420777944	3	0.235184459	4	0.250268071	8	0.635902302	1	0.060280342	26	1.105980818	45	1.998023624	51	2.186600299	13	0.635645718	20	0.955366737	24	1.18268159	12	0.723275267	14	0.861051029	6	0.36683249	12	0.606641677	2	0.122715164	2	0.148863282
AT4G33090	41	57	4	0.302048191	7	0.589089121	0	0	4	0.250268071	5	0.397438939	1	0.060280342	0	0	5	0.222002624	6	0.257247094	2	0.097791648	3	0.14330501	3	0.147835198	1	0.060272938	0	0	0	0	0	0	0	0	0	0
AT4G33420	69	19	11	2.491897583	19	4.796868562	2	0.470368918	11	2.064711587	19	4.530803906	7	1.265887189	0	0	0	0	0	0	0	0	0	0	0	0	0	0	0	0	0	0	0	0	0	0	0	0
AT4G33510	40	37	0	0	0	0	2	0.241540796	0	0	0	0	0	0	3	0.196593264	9	0.615607278	9	0.594449366	2	0.150651999	0	0	6	0.455492234	5	0.464264529	2	0.189497716	0	0	2	0.155759349	0	0	0	0
AT4G33590	47	29	0	0	0	0	2	0.308172739	0	0	0	0	0	0	8	0.668869036	9	0.785429976	8	0.674164798	4	0.384422344	7	0.657226427	9	0.871717896	0	0	0	0	0	0	0	0	0	0	0	0
AT4G33670	4	15	0	0	0	0	1	0.297900315	0	0	0	0	0	0	0	0	0	0	0	0	0	0	0	0	0	0	1	0.229037167	1	0.23371385	0	0	1	0.192103197	0	0	0	0
AT4G33680	6	27	1	0.159414323	2	0.355323597	0	0	1	0.132085926	1	0.167807552	0	0	0	0	0	0	0	0	0	0	0	0	1	0.104032176	0	0	0	0	0	0	0	0	0	0	0	0
AT4G33760	3	52	0	0	0	0	0	0	0	0	0	0	0	0	0	0	2	0.097339612	1	0.046997065	0	0	0	0	0	0	0	0	0	0	0	0	0	0	0	0	0	0
AT4G33865	1	5	0	0	0	0	1	0.893700945	0	0	0	0	0	0	0	0	0	0	0	0	0	0	0	0	0	0	0	0	0	0	0	0	0	0	0	0	0	0
AT4G34050	15	20	2	0.430418673	3	0.719530284	3	0.670275709	2	0.356632001	4	0.906160781	1	0.171798975	0	0	0	0	0	0	0	0	0	0	0	0	0	0	0	0	0	0	0	0	0	0	0	0
AT4G34110	1	39	0	0	0	0	1	0.114577044	0	0	0	0	0	0	0	0	0	0	0	0	0	0	0	0	0	0	0	0	0	0	0	0	0	0	0	0	0	0
AT4G34200	160	35	21	2.582512041	26	3.563388074	26	3.319460656	25	2.547371438	23	2.977385424	22	2.159758551	0	0	1	0.072309426	0	0	0	0	0	0	0	0	5	0.490793931	3	0.300489236	6	0.597412912	2	0.164659883	0	0	0	0
AT4G34450	332	64	32	2.152093367	23	1.723874639	30	2.094611591	25	1.393093755	25	1.769845276	10	0.536871798	20	0.757703205	15	0.593163263	15	0.572776732	19	0.827409029	19	0.808329825	27	1.184991515	23	1.234653483	18	0.985980308	18	0.980130559	13	0.585314431	0	0	0	0
AT4G34490	8	38	1	0.113268071	3	0.378700149	0	0	1	0.093850526	3	0.357695045	0	0	0	0	0	0	0	0	0	0	0	0	0	0	0	0	0	0	0	0	0	0	0	0	0	0
AT4G34620	9	8	0	0	0	0	0	0	0	0	0	0	0	0	0	0	2	0.632707481	2	0.610961848	0	0	0	0	0	0	2	0.858889379	2	0.87642694	0	0	1	0.360193496	0	0	0	0
AT4G34670	2	18	0	0	0	0	0	0	0	0	2	0.503422656	0	0	0	0	0	0	0	0	0	0	0	0	0	0	0	0	0	0	0	0	0	0	0	0	0	0
AT4G34740	2	41	0	0	0	0	0	0	0	0	0	0	0	0	0	0	1	0.061727559	1	0.059606033	0	0	0	0	0	0	0	0	0	0	0	0	0	0	0	0	0	0
AT4G34830	2	74	0	0	0	0	0	0	0	0	0	0	0	0	0	0	2	0.068400808	0	0	0	0	0	0	0	0	0	0	0	0	0	0	0	0	0	0	0	0
AT4G34870	59	14	4	1.229767638	4	1.370533874	0	0	3	0.764211431	4	1.294515401	2	0.490854216	0	0	0	0	0	0	0	0	0	0	0	0	10	2.453969656	11	2.75448467	11	2.738142516	9	1.852423694	1	0.249813014	0	0
AT4G35000	2	21	0	0	0	0	0	0	0	0	0	0	0	0	0	0	0	0	0	0	0	0	0	0	0	0	0	0	0	0	1	0.165948031	0	0	1	0.166542009	0	0
AT4G35090	338	33	0	0	0	0	0	0	0	0	0	0	0	0	52	3.82066101	55	4.218049873	58	4.295246934	42	3.547169811	50	4.125447274	59	5.021916906	6	0.624646821	4	0.424934274	2	0.211206585	10	0.873196354	0	0	0	0
AT4G35100	143	12	9	3.228140051	6	2.398434281	10	3.723753941	10	2.971933345	7	2.642968945	4	1.145326504	4	0.808216752	6	1.265414962	6	1.221923696	0	0	1	0.2268996	5	1.17036199	20	5.725929199	17	4.96641933	18	5.227362986	20	4.802579948	0	0	0	0
AT4G35220	2	18	0	0	0	0	0	0	0	0	0	0	0	0	0	0	0	0	0	0	0	0	0	0	0	0	0	0	0	0	0	0	0	0	2	0.388598022	0	0
AT4G35250	125	34	0	0	0	0	0	0	0	0	0	0	0	0	19	1.354951614	26	1.93534053	19	1.365679425	22	1.803393055	17	1.3613976	14	1.156593026	3	0.303137428	3	0.309327155	1	0.102497313	1	0.08475141	0	0	0	0
AT4G35260	19	23	2	0.374277107	2	0.417119005	2	0.388565628	3	0.465172175	1	0.196991474	3	0.44817124	0	0	0	0	0	0	0	0	0	0	0	0	4	0.597488264	2	0.304844153	0	0	0	0	0	0	0	0
AT4G35360	2	23	0	0	0	0	0	0	0	0	0	0	0	0	0	0	0	0	0	0	0	0	0	0	0	0	1	0.149372066	1	0.152422076	0	0	0	0	0	0	0	0
AT4G35630	37	32	6	0.807035012	5	0.749510712	7	0.977485409	5	0.557237502	5	0.70793811	9	0.966369238	0	0	0	0	0	0	0	0	0	0	0	0	0	0	0	0	0	0	0	0	0	0	0	0
AT4G35790	4	60	1	0.071736445	0	0	0	0	0	0	3	0.226540195	0	0	0	0	0	0	0	0	0	0	0	0	0	0	0	0	0	0	0	0	0	0	0	0	0	0
AT4G35830	28	55	2	0.156515881	2	0.174431584	1	0.08124554	0	0	1	0.082378252	0	0	0	0	2	0.092030179	4	0.177734355	0	0	0	0	0	0	7	0.437252775	4	0.254960564	2	0.126723951	3	0.157175343	0	0	0	0
AT4G35860	7	17	0	0	0	0	0	0	0	0	0	0	0	0	0	0	0	0	0	0	0	0	0	0	0	0	2	0.404183237	2	0.412436207	1	0.204994626	2	0.339005643	0	0	0	0
AT4G36130	1	18	0	0	0	0	0	0	0	0	1	0.251711328	0	0	0	0	0	0	0	0	0	0	0	0	0	0	0	0	0	0	0	0	0	0	0	0	0	0
AT4G36195	11	28	2	0.307441909	2	0.342633468	2	0.319178909	1	0.127368571	3	0.485443275	1	0.122713554	0	0	0	0	0	0	0	0	0	0	0	0	0	0	0	0	0	0	0	0	0	0	0	0
AT4G36220	2	38	0	0	0	0	0	0	0	0	0	0	0	0	0	0	0	0	0	0	0	0	0	0	0	0	1	0.090409408	1	0.092255467	0	0	0	0	0	0	0	0
AT4G36250	26	33	0	0	0	0	0	0	0	0	0	0	0	0	0	0	0	0	0	0	0	0	0	0	0	0	7	0.728754625	6	0.637401411	5	0.528016463	8	0.698557083	0	0	0	0
AT4G36810	1	21	0	0	0	0	0	0	0	0	0	0	0	0	0	0	0	0	1	0.116373685	0	0	0	0	0	0	0	0	0	0	0	0	0	0	0	0	0	0
AT4G36860	1	42	0	0	0	0	0	0	0	0	0	0	0	0	0	0	0	0	0	0	0	0	0	0	0	0	0	0	0	0	0	0	1	0.068608284	0	0	0	0
AT4G36945	1	22	0	0	0	0	0	0	0	0	0	0	0	0	0	0	0	0	0	0	0	0	0	0	0	0	0	0	0	0	0	0	0	0	0	0	1	0.192845615
AT4G37180	1	28	0	0	0	0	1	0.159589454	0	0	0	0	0	0	0	0	0	0	0	0	0	0	0	0	0	0	0	0	0	0	0	0	0	0	0	0	0	0
AT4G37510	3	36	0	0	0	0	0	0	0	0	0	0	0	0	0	0	0	0	0	0	1	0.077418388	0	0	2	0.156048265	0	0	0	0	0	0	0	0	0	0	0	0
AT4G37550	1	33	0	0	0	0	0	0	0	0	0	0	0	0	0	0	0	0	1	0.074055981	0	0	0	0	0	0	0	0	0	0	0	0	0	0	0	0	0	0
AT4G37800	1	19	0	0	0	0	0	0	0	0	0	0	0	0	0	0	0	0	0	0	0	0	0	0	0	0	0	0	0	0	0	0	1	0.151660419	0	0	0	0
AT4G37870	1	41	0	0	0	0	0	0	0	0	1	0.110507412	0	0	0	0	0	0	0	0	0	0	0	0	0	0	0	0	0	0	0	0	0	0	0	0	0	0
AT4G37910	7	50	0	0	2	0.191874742	0	0	0	0	4	0.362464312	1	0.06871959	0	0	0	0	0	0	0	0	0	0	0	0	0	0	0	0	0	0	0	0	0	0	0	0
AT4G37930	409	40	7	0.753232678	5	0.59960857	3	0.335137854	8	0.713264002	5	0.566350488	5	0.429497439	51	3.091429077	55	3.479891145	70	4.276732939	28	1.950943396	47	3.199284361	42	2.949312217	22	1.889556635	14	1.226997716	13	1.132595313	22	1.584851383	5	0.437172774	7	0.742455621
AT4G37980	94	24	0	0	0	0	0	0	0	0	0	0	0	0	0	0	0	0	0	0	0	0	0	0	0	0	24	3.435557519	16	2.337138508	23	3.33970413	24	2.881547969	4	0.582897033	3	0.530325443
AT4G38220	10	35	1	0.122976763	2	0.274106774	0	0	2	0.203789715	3	0.38835462	2	0.196341686	0	0	0	0	0	0	0	0	0	0	0	0	0	0	0	0	0	0	0	0	0	0	0	0
AT4G38350	7	65	0	0	0	0	0	0	0	0	0	0	0	0	0	0	0	0	0	0	0	0	0	0	0	0	4	0.211418924	1	0.053933965	0	0	2	0.088663014	0	0	0	0
AT4G38510	8	31	0	0	0	0	0	0	0	0	2	0.292309929	0	0	0	0	0	0	0	0	0	0	0	0	0	0	3	0.332473308	1	0.113087347	0	0	2	0.18590632	0	0	0	0
AT4G38630	1	16	0	0	0	0	0	0	0	0	1	0.283175244	0	0	0	0	0	0	0	0	0	0	0	0	0	0	0	0	0	0	0	0	0	0	0	0	0	0
AT4G38690	7	25	0	0	0	0	0	0	0	0	0	0	0	0	0	0	0	0	0	0	0	0	0	0	0	0	2	0.274844601	0	0	2	0.278792692	3	0.345785756	0	0	0	0
AT4G38740	25	16	2	0.538023341	1	0.299804285	3	0.837844636	0	0	2	0.566350488	2	0.429497439	0	0	0	0	0	0	0	0	0	0	0	0	3	0.644167034	3	0.657320205	4	0.871227164	2	0.360193496	2	0.437172774	1	0.265162721
AT4G38970	399	34	7	0.886156092	7	0.987590586	6	0.788559658	8	0.839134121	8	1.066071507	6	0.606349325	34	2.424650256	40	2.977446969	43	3.090748174	23	1.885365466	24	1.921973083	36	2.974096353	37	3.738694947	32	3.299489658	33	3.382411344	34	2.881547969	13	1.33723437	8	0.998259658
AT4G39080	218	46	11	1.029262045	7	0.729958259	6	0.582848442	8	0.620229567	5	0.492478685	3	0.22408562	11	0.57980767	17	0.935306711	16	0.850033876	9	0.545294738	8	0.4735296	13	0.793810741	33	2.46463909	25	1.905275957	22	1.666695444	24	1.503416331	0	0	0	0
AT4G39260	84	15	10	2.869457823	8	2.558329899	5	1.489501576	9	2.139792008	7	2.114375156	10	2.290653008	4	0.646573401	2	0.337443989	3	0.488769478	2	0.371608265	2	0.36303936	3	0.561773755	5	1.145185839	5	1.168569254	3	0.696981731	4	0.768412791	2	0.466317626	0	0
AT4G39330	168	23	0	0	0	0	0	0	0	0	0	0	0	0	0	0	0	0	0	0	0	0	0	0	0	0	40	5.974882642	31	4.725084375	45	6.818299547	35	4.384964301	11	1.672661051	6	1.106766143
AT4G39460	10	19	0	0	0	0	0	0	0	0	0	0	0	0	0	0	0	0	0	0	0	0	0	0	0	0	2	0.361637633	3	0.553532804	0	0	5	0.758302097	0	0	0	0
AT4G39660	22	33	0	0	1	0.145359653	2	0.270818468	1	0.108070303	1	0.137297088	0	0	0	0	0	0	0	0	0	0	0	0	0	0	0	0	5	0.531167842	6	0.633619755	0	0	4	0.423925115	2	0.257127487
AT4G39730	31	8	0	0	1	0.59960857	0	0	0	0	0	0	1	0.429497439	0	0	0	0	0	0	0	0	0	0	0	0	8	3.435557519	8	3.505707762	7	3.049295075	6	2.161160977	0	0	0	0
AT4G39850	1	106	0	0	1	0.045253477	0	0	0	0	0	0	0	0	0	0	0	0	0	0	0	0	0	0	0	0	0	0	0	0	0	0	0	0	0	0	0	0
AT4G39980	14	41	4	0.419920657	2	0.233993588	1	0.10898792	3	0.260950244	3	0.331522237	1	0.083804378	0	0	0	0	0	0	0	0	0	0	0	0	0	0	0	0	0	0	0	0	0	0	0	0
AT5G01530	450	20	16	3.443349388	12	2.878121137	22	4.915355202	16	2.853056011	20	4.530803906	25	4.294974391	43	5.212998052	45	5.694367329	41	5.009887157	31	4.319946091	38	5.173310881	38	5.336850678	22	3.779113271	19	3.330422374	18	3.136417791	29	4.178244555	6	1.049214659	9	1.909171597
AT5G01600	17	15	2	0.573891564	2	0.639582474	2	0.59580063	2	0.475509335	2	0.604107187	2	0.458130601	0	0	1	0.168721994	1	0.162923159	0	0	1	0.18151968	2	0.374515837	0	0	0	0	0	0	0	0	0	0	0	0
AT5G01750	14	15	2	0.573891564	2	0.639582474	2	0.59580063	2	0.475509335	2	0.604107187	1	0.2290653	0	0	0	0	0	0	0	0	0	0	0	0	0	0	0	0	1	0.232327243	2	0.384206395	0	0	0	0
AT5G01920	6	29	0	0	0	0	0	0	0	0	0	0	0	0	0	0	1	0.087269997	1	0.084270599	2	0.192211172	1	0.093889489	1	0.096857544	0	0	0	0	0	0	0	0	0	0	0	0
AT5G02160	6	7	0	0	0	0	0	0	1	0.509474287	0	0	0	0	1	0.346378608	0	0	0	0	1	0.398151713	0	0	0	0	1	0.490793931	2	1.001630789	0	0	0	0	0	0	0	0
AT5G02240	27	19	0	0	1	0.252466766	0	0	0	0	0	0	0	0	0	0	0	0	0	0	0	0	0	0	0	0	5	0.904094084	5	0.922554674	4	0.73366498	4	0.606641677	4	0.736290989	4	0.893179694
AT5G02450	10	7	2	1.229767638	1	0.685266937	0	0	0	0	2	1.294515401	2	0.981708432	0	0	0	0	0	0	0	0	0	0	0	0	1	0.490793931	2	1.001630789	0	0	0	0	0	0	0	0
AT5G02500	235	40	24	2.582512041	18	2.158590852	28	3.12795331	26	2.318108009	26	2.945022539	17	1.460291293	1	0.060616256	1	0.063270748	2	0.122192369	0	0	0	0	1	0.070221719	31	2.662557077	19	1.665211187	16	1.393963463	25	1.80096748	0	0	0	0
AT5G02790	30	21	1	0.204961273	0	0	2	0.425571878	0	0	0	0	0	0	0	0	0	0	0	0	0	0	0	0	0	0	5	0.817989885	4	0.667753859	4	0.663792125	5	0.686082849	6	0.999252056	3	0.606086221
AT5G02870	172	33	17	2.217308318	12	1.74431584	14	1.895729279	15	1.621054552	16	2.196753409	15	1.561808869	7	0.514319751	7	0.536842711	9	0.666503834	8	0.675651392	8	0.660071563	8	0.680937885	10	1.041078036	10	1.062335685	9	0.950429633	7	0.611237448	0	0	0	0
AT5G02940	10	58	0	0	0	0	0	0	0	0	0	0	0	0	2	0.083608629	3	0.130904996	3	0.126405899	0	0	1	0.046944744	1	0.048428772	0	0	0	0	0	0	0	0	0	0	0	0
AT5G02960	2	10	0	0	0	0	0	0	0	0	0	0	0	0	0	0	0	0	0	0	0	0	0	0	0	0	0	0	0	0	2	0.696981731	0	0	0	0	0	0
AT5G03040	1	34	0	0	0	0	0	0	0	0	0	0	0	0	0	0	0	0	0	0	0	0	0	0	0	0	0	0	0	0	1	0.102497313	0	0	0	0	0	0
AT5G03290	5	23	1	0.187138553	0	0	0	0	0	0	0	0	0	0	0	0	0	0	0	0	0	0	0	0	0	0	1	0.149372066	2	0.304844153	0	0	1	0.125284694	0	0	0	0
AT5G03300	5	23	0	0	0	0	0	0	0	0	0	0	0	0	0	0	0	0	0	0	0	0	0	0	0	0	2	0.298744132	1	0.152422076	0	0	2	0.250569388	0	0	0	0
AT5G03630	67	37	0	0	1	0.129645096	0	0	1	0.096387027	1	0.122454159	2	0.185728622	0	0	0	0	0	0	0	0	0	0	0	0	11	1.021381965	11	1.042237442	5	0.470933602	23	1.791232521	7	0.661666902	5	0.573324804
AT5G03640	1	61	0	0	0	0	0	0	0	0	0	0	0	0	0	0	0	0	0	0	0	0	1	0.044635986	0	0	0	0	0	0	0	0	0	0	0	0	0	0
AT5G03650	18	50	0	0	0	0	0	0	0	0	0	0	0	0	2	0.09698601	4	0.202466393	6	0.293261687	0	0	2	0.108911808	4	0.224709502	0	0	0	0	0	0	0	0	0	0	0	0
AT5G03850	32	5	2	1.721674694	2	1.918747424	2	1.787401891	2	1.426528005	2	1.812321562	2	1.374391805	1	0.484930051	2	1.012331969	2	0.977538957	1	0.557412398	0	0	2	1.123547511	2	1.374223007	2	1.402283105	2	1.393963463	2	1.152619187	2	1.398952879	2	1.69704142
AT5G03900	3	34	0	0	0	0	0	0	0	0	0	0	0	0	1	0.071313242	2	0.148872348	0	0	0	0	0	0	0	0	0	0	0	0	0	0	0	0	0	0	0	0
AT5G03910	1	40	0	0	0	0	0	0	0	0	0	0	0	0	1	0.060616256	0	0	0	0	0	0	0	0	0	0	0	0	0	0	0	0	0	0	0	0	0	0
AT5G03940	6	45	0	0	0	0	0	0	0	0	0	0	0	0	0	0	2	0.112481329	3	0.162923159	0	0	1	0.06050656	0	0	0	0	0	0	0	0	0	0	0	0	0	0
AT5G04140	796	115	24	0.898265057	15	0.625678508	13	0.505135317	12	0.37213774	21	0.827364191	2	0.059756165	107	2.255978934	142	3.125024775	156	3.315132116	65	1.575295909	73	1.72838304	98	2.393644698	23	0.687111503	19	0.579203891	1	0.030303553	23	0.576309593	2	0.060824038	0	0
AT5G04230	16	51	6	0.50637491	4	0.376224985	0	0	3	0.20978353	3	0.266517876	0	0	0	0	0	0	0	0	0	0	0	0	0	0	0	0	0	0	0	0	0	0	0	0	0	0
AT5G04238	9	6	0	0	0	0	2	1.489501576	2	1.188773338	0	0	0	0	2	0.808216752	1	0.421804987	0	0	0	0	1	0.4537992	1	0.468144796	0	0	0	0	0	0	0	0	0	0	0	0
AT5G04430	1	23	0	0	0	0	0	0	0	0	0	0	0	0	0	0	0	0	0	0	0	0	0	0	0	0	0	0	0	0	0	0	0	0	1	0.152060095	0	0
AT5G04590	185	38	27	3.058237943	31	3.913234879	20	2.351844594	26	2.440113694	25	2.980792043	21	1.898830783	2	0.127613171	0	0	4	0.257247094	2	0.146687473	1	0.071652505	1	0.073917599	8	0.723275267	6	0.553532804	0	0	8	0.606641677	1	0.092036373	2	0.223294923
AT5G04890	6	28	1	0.153720954	1	0.171316734	0	0	0	0	3	0.485443275	1	0.122713554	0	0	0	0	0	0	0	0	0	0	0	0	0	0	0	0	0	0	0	0	0	0	0	0
AT5G05010	5	37	0	0	1	0.129645096	1	0.120770398	0	0	0	0	0	0	0	0	0	0	0	0	0	0	0	0	0	0	0	0	2	0.189497716	0	0	1	0.077879674	0	0	0	0
AT5G05350	1	30	0	0	0	0	0	0	0	0	0	0	0	0	0	0	1	0.084360997	0	0	0	0	0	0	0	0	0	0	0	0	0	0	0	0	0	0	0	0
AT5G05740	13	29	0	0	0	0	0	0	0	0	0	0	0	0	2	0.167217259	3	0.261809992	3	0.252811799	1	0.096105586	2	0.187778979	2	0.193715088	0	0	0	0	0	0	0	0	0	0	0	0
AT5G05780	3	19	0	0	0	0	0	0	0	0	0	0	0	0	0	0	0	0	0	0	0	0	0	0	0	0	0	0	0	0	3	0.550248735	0	0	0	0	0	0
AT5G05970	1	57	0	0	0	0	0	0	0	0	0	0	0	0	0	0	0	0	0	0	0	0	0	0	1	0.049278399	0	0	0	0	0	0	0	0	0	0	0	0
AT5G05980	1	38	0	0	0	0	1	0.117592229	0	0	0	0	0	0	0	0	0	0	0	0	0	0	0	0	0	0	0	0	0	0	0	0	0	0	0	0	0	0
AT5G06290	13	19	0	0	0	0	0	0	0	0	0	0	0	0	1	0.127613171	1	0.133201574	1	0.128623547	1	0.146687473	1	0.14330501	0	0	2	0.361637633	2	0.369021869	2	0.36683249	2	0.303320838	0	0	0	0
AT5G06320	30	15	0	0	1	0.319791237	0	0	3	0.713264002	1	0.302053593	0	0	0	0	0	0	0	0	0	0	0	0	0	0	8	1.832297343	6	1.402283105	6	1.393963463	5	0.960515989	0	0	0	0
AT5G06600	2	82	0	0	0	0	0	0	0	0	0	0	0	0	0	0	0	0	2	0.059606033	0	0	0	0	0	0	0	0	0	0	0	0	0	0	0	0	0	0
AT5G06870	15	20	1	0.215209336	2	0.479686856	5	1.117126182	2	0.356632001	2	0.45308039	3	0.515396927	0	0	0	0	0	0	0	0	0	0	0	0	0	0	0	0	0	0	0	0	0	0	0	0
AT5G07020	4	10	0	0	0	0	0	0	0	0	0	0	0	0	0	0	2	0.506165984	2	0.488769478	0	0	0	0	0	0	0	0	0	0	0	0	0	0	0	0	0	0
AT5G07030	51	30	8	1.147783129	6	0.959373712	16	2.383202522	7	0.832141336	8	1.208214375	6	0.687195902	0	0	0	0	0	0	0	0	0	0	0	0	0	0	0	0	0	0	0	0	0	0	0	0
AT5G07340	1	42	0	0	1	0.114211156	0	0	0	0	0	0	0	0	0	0	0	0	0	0	0	0	0	0	0	0	0	0	0	0	0	0	0	0	0	0	0	0
AT5G07440	63	28	2	0.307441909	4	0.685266937	2	0.319178909	1	0.127368571	3	0.485443275	1	0.122713554	0	0	0	0	0	0	0	0	0	0	0	0	3	0.368095448	4	0.500815394	6	0.74676614	9	0.926211847	17	2.12341062	11	1.666737109
AT5G07910	1	18	0	0	0	0	0	0	0	0	0	0	0	0	0	0	0	0	0	0	0	0	0	0	1	0.156048265	0	0	0	0	0	0	0	0	0	0	0	0
AT5G08050	18	7	1	0.614883819	2	1.370533874	0	0	1	0.509474287	2	1.294515401	1	0.490854216	1	0.346378608	3	1.084641396	2	0.698242112	1	0.398151713	1	0.388970743	3	1.203800904	0	0	0	0	0	0	0	0	0	0	0	0
AT5G08060	5	9	0	0	2	1.065970791	1	0.496500525	0	0	0	0	2	0.763551002	0	0	0	0	0	0	0	0	0	0	0	0	0	0	0	0	0	0	0	0	0	0	0	0
AT5G08080	2	23	1	0.187138553	0	0	0	0	0	0	1	0.196991474	0	0	0	0	0	0	0	0	0	0	0	0	0	0	0	0	0	0	0	0	0	0	0	0	0	0
AT5G08100	1	18	0	0	0	0	0	0	0	0	0	0	0	0	0	0	0	0	0	0	0	0	0	0	1	0.156048265	0	0	0	0	0	0	0	0	0	0	0	0
AT5G08160	8	24	0	0	0	0	0	0	0	0	0	0	0	0	0	0	0	0	0	0	0	0	0	0	0	0	2	0.286296459	2	0.292142313	2	0.290409054	2	0.240128997	0	0	0	0
AT5G08280	42	26	0	0	0	0	0	0	1	0.137166154	0	0	1	0.132153058	5	0.466278895	7	0.681377287	6	0.563964783	1	0.107194692	2	0.209445784	2	0.216066829	4	0.52854731	5	0.674174569	1	0.134034948	7	0.775801376	0	0	0	0
AT5G08300	1	24	0	0	0	0	0	0	0	0	1	0.188783496	0	0	0	0	0	0	0	0	0	0	0	0	0	0	0	0	0	0	0	0	0	0	0	0	0	0
AT5G08530	10	35	0	0	3	0.411160162	1	0.127671563	1	0.101894857	3	0.38835462	2	0.196341686	0	0	0	0	0	0	0	0	0	0	0	0	0	0	0	0	0	0	0	0	0	0	0	0
AT5G08650	3	42	0	0	0	0	0	0	0	0	0	0	0	0	0	0	0	0	3	0.174560528	0	0	0	0	0	0	0	0	0	0	0	0	0	0	0	0	0	0
AT5G09590	13	44	2	0.195644851	3	0.32705922	1	0.101556925	2	0.162105455	3	0.308918448	2	0.156180886	0	0	0	0	0	0	0	0	0	0	0	0	0	0	0	0	0	0	0	0	0	0	0	0
AT5G09650	39	21	6	1.229767638	4	0.913689249	8	1.702287515	3	0.509474287	7	1.510267968	4	0.654472288	0	0	1	0.12051571	1	0.116373685	0	0	0	0	1	0.133755656	1	0.163597977	1	0.166938464	0	0	2	0.274433139	0	0	0	0
AT5G09660	366	31	0	0	2	0.309475391	2	0.288290627	0	0	0	0	1	0.110838048	41	3.2067955	50	4.081983748	58	4.57235964	30	2.697156768	26	2.283634684	46	4.167998832	24	2.659786466	20	2.261746943	16	1.798662532	29	2.695641648	19	2.143556831	2	0.273716358
AT5G09810	82	25	8	1.377339755	8	1.534997939	5	0.893700945	8	1.141222404	10	1.812321562	7	0.962074263	0	0	0	0	0	0	0	0	0	0	0	0	9	1.236800707	9	1.262054794	6	0.836378077	9	1.037357268	3	0.419685863	0	0
AT5G09900	5	39	1	0.110363762	0	0	0	0	0	0	0	0	0	0	0	0	0	0	0	0	0	0	0	0	0	0	0	0	3	0.269669827	0	0	1	0.073885845	0	0	0	0
AT5G10160	61	17	0	0	0	0	0	0	0	0	1	0.266517876	0	0	8	1.141011885	7	1.042106439	6	0.862534374	10	1.639448232	10	1.601644235	8	1.321820601	5	1.010458093	4	0.824872414	2	0.409989253	0	0	0	0	0	0
AT5G10450	17	25	0	0	0	0	1	0.178740189	0	0	3	0.543696468	0	0	0	0	0	0	0	0	0	0	0	0	0	0	5	0.687111503	1	0.14022831	4	0.557585385	1	0.115261918	2	0.279790575	0	0
AT5G10540	1	49	0	0	0	0	0	0	0	0	0	0	0	0	0	0	0	0	0	0	0	0	0	0	0	0	1	0.070113418	0	0	0	0	0	0	0	0	0	0
AT5G10550	1	40	0	0	0	0	0	0	0	0	0	0	0	0	0	0	0	0	0	0	0	0	0	0	0	0	0	0	0	0	0	0	0	0	0	0	1	0.106065088
AT5G10560	19	51	1	0.084395818	1	0.094056246	2	0.175235479	0	0	0	0	0	0	0	0	0	0	1	0.047918576	0	0	0	0	0	0	1	0.067363872	1	0.068739367	1	0.068331542	1	0.05650094	10	0.685761215	0	0
AT5G10780	1	13	0	0	0	0	0	0	0	0	0	0	0	0	0	0	0	0	0	0	0	0	0	0	0	0	0	0	1	0.269669827	0	0	0	0	0	0	0	0
AT5G10860	24	18	4	0.956485941	3	0.799478093	2	0.496500525	2	0.396257779	5	1.25855664	3	0.572663252	0	0	0	0	0	0	0	0	0	0	0	0	1	0.190864306	1	0.194761542	0	0	2	0.320171996	1	0.194299011	0	0
AT5G10920	2	35	0	0	0	0	1	0.127671563	0	0	0	0	0	0	0	0	0	0	1	0.069824211	0	0	0	0	0	0	0	0	0	0	0	0	0	0	0	0	0	0
AT5G11170	12	31	2	0.277689466	3	0.464213086	0	0	1	0.115042581	2	0.292309929	0	0	0	0	0	0	0	0	0	0	0	0	0	0	2	0.221648872	0	0	1	0.112416408	1	0.09295316	0	0	0	0
AT5G11200	12	39	2	0.220727524	3	0.368989889	0	0	1	0.091444102	2	0.232348918	0	0	0	0	0	0	0	0	0	0	0	0	0	0	2	0.176182436	0	0	1	0.089356632	1	0.073885845	0	0	0	0
AT5G11240	1	44	0	0	0	0	0	0	1	0.081052727	0	0	0	0	0	0	0	0	0	0	0	0	0	0	0	0	0	0	0	0	0	0	0	0	0	0	0	0
AT5G11420	4	19	0	0	0	0	0	0	0	0	0	0	0	0	0	0	0	0	0	0	0	0	0	0	0	0	4	0.723275267	0	0	0	0	0	0	0	0	0	0
AT5G11520	1	32	0	0	0	0	0	0	0	0	0	0	0	0	0	0	0	0	1	0.076370231	0	0	0	0	0	0	0	0	0	0	0	0	0	0	0	0	0	0
AT5G11670	306	41	19	1.994623121	16	1.871948707	19	2.070770484	14	1.217767809	16	1.768118597	8	0.670435027	0	0	0	0	2	0.119212067	0	0	0	0	2	0.137017989	57	4.776262892	40	3.420202695	21	1.784953214	62	4.357462782	23	1.961946111	7	0.724346947
AT5G11720	1	58	0	0	0	0	0	0	0	0	0	0	0	0	0	0	0	0	0	0	0	0	0	0	0	0	0	0	0	0	0	0	0	0	1	0.060299693	0	0
AT5G11770	1	16	0	0	0	0	0	0	0	0	1	0.283175244	0	0	0	0	0	0	0	0	0	0	0	0	0	0	0	0	0	0	0	0	0	0	0	0	0	0
AT5G11980	1	38	0	0	0	0	0	0	0	0	0	0	0	0	0	0	0	0	0	0	0	0	0	0	0	0	0	0	0	0	1	0.091708122	0	0	0	0	0	0
AT5G12040	1	24	0	0	0	0	0	0	0	0	1	0.188783496	0	0	0	0	0	0	0	0	0	0	0	0	0	0	0	0	0	0	0	0	0	0	0	0	0	0
AT5G12140	12	7	0	0	2	1.370533874	0	0	0	0	1	0.6472577	1	0.490854216	0	0	0	0	0	0	0	0	0	0	0	0	2	0.981587862	1	0.500815394	2	0.995688187	2	0.823299419	1	0.499626028	0	0
AT5G12200	4	31	1	0.138844733	0	0	0	0	0	0	0	0	0	0	0	0	0	0	0	0	0	0	0	0	0	0	0	0	1	0.113087347	0	0	0	0	1	0.11281878	1	0.136858179
AT5G12250	22	26	2	0.331091287	3	0.553484834	1	0.171865566	2	0.274332308	3	0.522785066	2	0.264306116	0	0	0	0	0	0	0	0	0	0	0	0	3	0.396410483	3	0.404504741	1	0.134034948	2	0.221657536	0	0	0	0
AT5G12470	123	26	4	0.662182574	2	0.368989889	1	0.171865566	4	0.548664617	2	0.348523377	1	0.132153058	18	1.678604023	14	1.362754574	16	1.503906088	17	1.822309765	18	1.885012062	14	1.512467803	5	0.660684138	3	0.404504741	3	0.402104845	1	0.110828768	0	0	0	0
AT5G12860	31	27	0	0	0	0	0	0	0	0	0	0	0	0	6	0.538811168	7	0.656141091	3	0.271538599	4	0.412898073	4	0.403377066	7	0.728225238	0	0	0	0	0	0	0	0	0	0	0	0
AT5G12930	6	30	0	0	0	0	0	0	0	0	0	0	0	0	0	0	2	0.168721994	2	0.162923159	0	0	1	0.09075984	1	0.093628959	0	0	0	0	0	0	0	0	0	0	0	0
AT5G12940	2	25	0	0	0	0	0	0	0	0	0	0	0	0	0	0	0	0	0	0	0	0	0	0	0	0	0	0	1	0.14022831	0	0	1	0.115261918	0	0	0	0
AT5G13030	7	50	0	0	0	0	0	0	0	0	0	0	0	0	2	0.09698601	1	0.050616598	2	0.097753895	0	0	1	0.054455904	1	0.056177375	0	0	0	0	0	0	0	0	0	0	0	0
AT5G13120	6	17	0	0	0	0	0	0	0	0	0	0	0	0	0	0	2	0.297744696	1	0.143755729	0	0	0	0	0	0	1	0.202091618	1	0.206218103	0	0	1	0.169502821	0	0	0	0
AT5G13200	4	17	0	0	0	0	0	0	0	0	0	0	0	0	0	0	0	0	0	0	0	0	0	0	0	0	0	0	0	0	0	0	2	0.339005643	2	0.411456729	0	0
AT5G13370	1	42	0	0	0	0	0	0	0	0	0	0	0	0	0	0	0	0	1	0.058186842	0	0	0	0	0	0	0	0	0	0	0	0	0	0	0	0	0	0
AT5G13420	185	32	27	3.631657558	24	3.597651421	24	3.351378546	38	4.235005017	31	4.389216284	30	3.221230793	0	0	0	0	0	0	0	0	0	0	0	0	3	0.322083517	5	0.547766837	1	0.108903395	2	0.180096748	0	0	0	0
AT5G13450	86	21	4	0.819845092	4	0.913689249	5	1.063929697	4	0.67929905	6	1.294515401	7	1.145326504	0	0	0	0	0	0	0	0	0	0	0	0	11	1.799577748	11	1.836323113	7	1.161636219	9	1.234949129	11	1.831962104	7	1.414201183
AT5G13510	4	19	0	0	0	0	0	0	0	0	0	0	0	0	0	0	0	0	0	0	0	0	0	0	0	0	0	0	0	0	1	0.183416245	2	0.303320838	1	0.184072747	0	0
AT5G13520	1	33	0	0	0	0	1	0.135409234	0	0	0	0	0	0	0	0	0	0	0	0	0	0	0	0	0	0	0	0	0	0	0	0	0	0	0	0	0	0
AT5G13580	1	34	1	0.126593727	0	0	0	0	0	0	0	0	0	0	0	0	0	0	0	0	0	0	0	0	0	0	0	0	0	0	0	0	0	0	0	0	0	0
AT5G13630	90	85	0	0	0	0	0	0	0	0	0	0	0	0	8	0.228202377	13	0.387068106	25	0.718778645	14	0.459045504	9	0.288295962	21	0.693955815	0	0	0	0	0	0	0	0	0	0	0	0
AT5G13640	3	46	0	0	0	0	0	0	0	0	0	0	0	0	0	0	0	0	0	0	0	0	0	0	1	0.061062364	1	0.074686033	1	0.076211038	0	0	0	0	0	0	0	0
AT5G13710	4	23	0	0	0	0	0	0	0	0	0	0	0	0	0	0	0	0	0	0	0	0	0	0	0	0	1	0.149372066	2	0.304844153	1	0.151517767	0	0	0	0	0	0
AT5G13980	108	59	3	0.218856952	1	0.081302856	1	0.075737368	2	0.120892203	2	0.153586573	2	0.116473881	8	0.328766136	6	0.257372534	10	0.414211422	12	0.566860066	11	0.507639783	14	0.666511235	4	0.232919153	7	0.415931429	4	0.236264993	6	0.293038776	13	0.770609637	2	0.143817069
AT5G14030	14	13	1	0.331091287	0	0	0	0	0	0	1	0.348523377	0	0	0	0	0	0	0	0	0	0	0	0	0	0	3	0.792820966	2	0.539339655	2	0.536139793	2	0.443315072	2	0.538058799	1	0.326354119
AT5G14040	241	24	24	4.304186735	15	2.998042851	20	3.723753941	24	3.566320014	22	4.153236914	16	2.290653008	12	1.212325128	13	1.370866208	12	1.221923696	9	1.045148247	12	1.3613976	10	1.17036199	17	2.433519909	14	2.044996194	10	1.452045274	11	1.320709485	0	0	0	0
AT5G14120	3	23	0	0	0	0	0	0	0	0	0	0	0	0	1	0.105419576	0	0	0	0	1	0.121176608	0	0	1	0.122124729	0	0	0	0	0	0	0	0	0	0	0	0
AT5G14200	257	27	32	5.101258353	40	7.106471943	47	7.778508232	46	6.075952617	49	8.222570053	43	5.472115521	0	0	0	0	0	0	0	0	0	0	0	0	0	0	0	0	0	0	0	0	0	0	0	0
AT5G14220	1	34	0	0	0	0	0	0	0	0	0	0	0	0	0	0	0	0	1	0.071877864	0	0	0	0	0	0	0	0	0	0	0	0	0	0	0	0	0	0
AT5G14260	11	34	0	0	0	0	0	0	0	0	0	0	0	0	1	0.071313242	3	0.223308522	7	0.503145051	0	0	0	0	0	0	0	0	0	0	0	0	0	0	0	0	0	0
AT5G14320	9	14	0	0	0	0	0	0	0	0	0	0	0	0	0	0	1	0.180773566	2	0.349121056	1	0.199075856	0	0	0	0	2	0.490793931	1	0.250407697	1	0.248922046	1	0.205824854	0	0	0	0
AT5G14590	1	36	0	0	0	0	0	0	0	0	1	0.125855664	0	0	0	0	0	0	0	0	0	0	0	0	0	0	0	0	0	0	0	0	0	0	0	0	0	0
AT5G14740	164	28	0	0	0	0	0	0	0	0	0	0	0	0	21	1.818487692	26	2.350056358	30	2.618407922	8	0.796303427	18	1.750368343	23	2.307285067	9	1.104286345	12	1.502446183	3	0.37338307	11	1.132036702	2	0.249813014	1	0.151521555
AT5G14780	256	26	13	2.152093367	7	1.291464612	3	0.515596699	7	0.96016308	10	1.742616887	5	0.660765291	6	0.559534674	5	0.486698062	11	1.033935435	1	0.107194692	6	0.628337354	5	0.540167072	44	5.814020417	37	4.988891815	33	4.423153296	47	5.208952098	12	1.614176399	4	0.652708238
AT5G14910	12	9	0	0	0	0	0	0	0	0	0	0	0	0	2	0.538811168	2	0.562406649	2	0.543077198	2	0.619347109	2	0.6050656	2	0.624193061	0	0	0	0	0	0	0	0	0	0	0	0
AT5G14920	6	25	0	0	0	0	0	0	0	0	0	0	0	0	0	0	0	0	0	0	0	0	0	0	0	0	4	0.549689203	1	0.14022831	0	0	1	0.115261918	0	0	0	0
AT5G15090	49	17	3	0.759562365	3	0.846506216	2	0.525706438	4	0.839134121	4	1.066071507	3	0.606349325	0	0	0	0	0	0	0	0	0	0	0	0	5	1.010458093	6	1.237308622	5	1.024973134	7	1.186519752	7	1.440098552	0	0
AT5G15200	7	15	4	1.147783129	0	0	0	0	0	0	2	0.604107187	0	0	0	0	0	0	0	0	0	0	0	0	0	0	0	0	0	0	0	0	0	0	1	0.233158813	0	0
AT5G15350	5	11	0	0	0	0	0	0	0	0	0	0	0	0	0	0	0	0	0	0	0	0	0	0	0	0	0	0	0	0	2	0.633619755	0	0	3	0.953831508	0	0
AT5G15450	53	70	1	0.061488381	1	0.068526693	0	0	0	0	0	0	1	0.049085421	6	0.207827164	11	0.397701845	21	0.733154218	0	0	3	0.116691222	8	0.321013574	1	0.049079393	0	0	0	0	0	0	0	0	0	0
AT5G15650	62	26	2	0.331091287	3	0.553484834	4	0.687462266	4	0.548664617	0	0	3	0.396459174	0	0	0	0	0	0	0	0	0	0	0	0	12	1.585641932	11	1.483184053	8	1.072279586	10	1.10828768	5	0.672573499	0	0
AT5G15970	11	5	0	0	1	0.959373712	0	0	2	1.426528005	3	2.718482344	3	2.061587708	0	0	1	0.506165984	0	0	0	0	0	0	1	0.561773755	0	0	0	0	0	0	0	0	0	0	0	0
AT5G16050	19	20	2	0.430418673	2	0.479686856	2	0.446850472	2	0.356632001	2	0.45308039	2	0.343597951	0	0	0	0	0	0	0	0	0	0	0	0	1	0.171777875	2	0.350570776	1	0.174245432	1	0.144077398	2	0.349738219	0	0
AT5G16130	1	13	0	0	0	0	0	0	0	0	1	0.348523377	0	0	0	0	0	0	0	0	0	0	0	0	0	0	0	0	0	0	0	0	0	0	0	0	0	0
AT5G16150	10	24	0	0	1	0.199869523	1	0.186187697	2	0.297193334	2	0.377566992	0	0	0	0	1	0.105451246	0	0	0	0	0	0	0	0	2	0.286296459	1	0.146071156	0	0	0	0	0	0	0	0
AT5G16390	6	18	0	0	0	0	0	0	0	0	0	0	0	0	0	0	0	0	0	0	0	0	0	0	0	0	2	0.381728613	2	0.389523084	1	0.193606036	1	0.160085998	0	0	0	0
AT5G16400	1	15	0	0	0	0	0	0	0	0	0	0	1	0.2290653	0	0	0	0	0	0	0	0	0	0	0	0	0	0	0	0	0	0	0	0	0	0	0	0
AT5G16440	4	21	0	0	0	0	0	0	0	0	0	0	0	0	0	0	0	0	0	0	0	0	0	0	0	0	0	0	0	0	0	0	0	0	2	0.333084018	2	0.40405748
AT5G16450	7	12	0	0	0	0	1	0.372375394	0	0	1	0.377566992	1	0.286331626	0	0	0	0	0	0	0	0	0	0	0	0	0	0	0	0	0	0	0	0	0	0	4	1.414201183
AT5G16510	2	24	0	0	1	0.199869523	0	0	0	0	1	0.188783496	0	0	0	0	0	0	0	0	0	0	0	0	0	0	0	0	0	0	0	0	0	0	0	0	0	0
AT5G16590	28	46	1	0.093569276	1	0.104279751	0	0	2	0.155057391	0	0	1	0.074695206	0	0	0	0	0	0	0	0	0	0	0	0	2	0.149372066	3	0.228633114	3	0.227276651	8	0.501138777	4	0.304120191	3	0.276691535
AT5G16660	12	13	0	0	0	0	2	0.687462266	2	0.548664617	2	0.697046754	2	0.528612232	0	0	0	0	0	0	0	0	0	0	0	0	2	0.52854731	0	0	0	0	1	0.221657536	0	0	1	0.326354119
AT5G16710	28	24	0	0	1	0.199869523	2	0.372375394	2	0.297193334	2	0.377566992	3	0.429497439	2	0.202054188	5	0.527256234	3	0.305480924	2	0.232255166	2	0.2268996	2	0.234072398	0	0	0	0	0	0	0	0	2	0.291448516	0	0
AT5G16715	7	62	0	0	0	0	0	0	0	0	0	0	0	0	0	0	2	0.081639674	4	0.157667573	0	0	0	0	1	0.045304335	0	0	0	0	0	0	0	0	0	0	0	0
AT5G16840	4	15	0	0	0	0	1	0.297900315	2	0.475509335	1	0.302053593	0	0	0	0	0	0	0	0	0	0	0	0	0	0	0	0	0	0	0	0	0	0	0	0	0	0
AT5G16990	4	23	0	0	3	0.625678508	0	0	0	0	1	0.196991474	0	0	0	0	0	0	0	0	0	0	0	0	0	0	0	0	0	0	0	0	0	0	0	0	0	0
AT5G17020	6	64	1	0.067252917	0	0	1	0.069820386	0	0	1	0.070793811	0	0	1	0.03788516	0	0	0	0	1	0.043547843	1	0.042543675	0	0	0	0	0	0	0	0	0	0	0	0	0	0
AT5G17170	1	23	0	0	0	0	0	0	0	0	0	0	0	0	0	0	1	0.110036083	0	0	0	0	0	0	0	0	0	0	0	0	0	0	0	0	0	0	0	0
AT5G17380	4	41	0	0	1	0.116996794	0	0	0	0	1	0.110507412	0	0	0	0	0	0	0	0	0	0	0	0	0	0	0	0	2	0.171010134	0	0	0	0	0	0	0	0
AT5G17530	5	38	1	0.113268071	2	0.252466766	1	0.117592229	1	0.093850526	0	0	0	0	0	0	0	0	0	0	0	0	0	0	0	0	0	0	0	0	0	0	0	0	0	0	0	0
AT5G17710	9	23	0	0	0	0	1	0.194282814	0	0	2	0.393982948	0	0	0	0	2	0.220072167	2	0.212508469	0	0	0	0	0	0	1	0.149372066	0	0	0	0	1	0.125284694	0	0	0	0
AT5G17770	7	21	0	0	0	0	0	0	0	0	0	0	0	0	0	0	0	0	0	0	0	0	0	0	0	0	3	0.490793931	0	0	2	0.331896062	2	0.274433139	0	0	0	0
AT5G17920	968	55	83	6.495409074	80	6.977263362	87	7.068362026	95	6.160007297	78	6.425503722	70	4.373064835	35	1.542959254	37	1.702558312	43	1.910644326	19	0.962803234	23	1.138623447	37	1.889602632	75	4.684851162	62	3.95188875	49	3.104736804	63	3.300682219	24	1.526130414	8	0.61710597
AT5G17990	6	24	0	0	0	0	1	0.186187697	0	0	1	0.188783496	0	0	0	0	1	0.105451246	2	0.203653949	0	0	0	0	0	0	1	0.143148229	0	0	0	0	0	0	0	0	0	0
AT5G18170	98	28	13	1.998372413	13	2.227117546	12	1.915073455	11	1.401054291	10	1.618144252	12	1.472562648	0	0	0	0	0	0	0	0	0	0	0	0	4	0.490793931	3	0.375611545	4	0.497844093	7	0.720386992	3	0.374719521	6	0.909129332
AT5G18970	1	6	1	0.717364455	0	0	0	0	0	0	0	0	0	0	0	0	0	0	0	0	0	0	0	0	0	0	0	0	0	0	0	0	0	0	0	0	0	0
AT5G19140	15	15	2	0.573891564	2	0.639582474	1	0.297900315	2	0.475509335	0	0	0	0	0	0	0	0	0	0	0	0	0	0	0	0	2	0.458074335	2	0.467427701	1	0.232327243	2	0.384206395	1	0.233158813	0	0
AT5G19220	15	40	0	0	0	0	0	0	0	0	0	0	0	0	4	0.242465025	5	0.31635374	3	0.183288554	1	0.069676549	1	0.06806988	1	0.070221719	0	0	0	0	0	0	0	0	0	0	0	0
AT5G19510	5	15	0	0	1	0.319791237	1	0.297900315	1	0.237754667	1	0.302053593	1	0.2290653	0	0	0	0	0	0	0	0	0	0	0	0	0	0	0	0	0	0	0	0	0	0	0	0
AT5G19550	40	32	6	0.807035012	7	1.049314997	3	0.418922318	8	0.891580003	6	0.849525732	6	0.644246158	0	0	0	0	0	0	0	0	0	0	0	0	2	0.214722344	0	0	2	0.217806791	0	0	0	0	0	0
AT5G19760	65	22	3	0.586934554	3	0.65411844	5	1.015569256	9	1.458949096	3	0.617836896	1	0.156180886	1	0.110211375	2	0.230075447	1	0.111083972	1	0.126684636	2	0.247526836	1	0.127675853	11	1.717778759	7	1.115452469	6	0.950429633	9	1.178815078	0	0	0	0
AT5G19770	121	25	15	2.582512041	10	1.918747424	10	1.787401891	13	1.854486407	15	2.718482344	10	1.374391805	0	0	0	0	4	0.391015583	0	0	0	0	2	0.224709502	13	1.78648991	10	1.402283105	10	1.393963463	8	0.92209535	1	0.139895287	0	0
AT5G19780	121	25	15	2.582512041	10	1.918747424	10	1.787401891	13	1.854486407	15	2.718482344	10	1.374391805	0	0	0	0	4	0.391015583	0	0	0	0	2	0.224709502	13	1.78648991	10	1.402283105	10	1.393963463	8	0.92209535	1	0.139895287	0	0
AT5G19820	32	67	3	0.192724779	1	0.071595053	2	0.1333882	0	0	3	0.202871816	0	0	3	0.108566429	4	0.151094323	5	0.182376671	2	0.08319588	3	0.121916203	5	0.209617073	1	0.051276977	0	0	0	0	0	0	0	0	0	0
AT5G19860	11	10	0	0	0	0	0	0	0	0	0	0	0	0	0	0	0	0	0	0	0	0	0	0	0	0	1	0.343555751	1	0.350570776	2	0.696981731	1	0.288154796	2	0.699476439	4	1.69704142
AT5G19940	19	19	0	0	0	0	0	0	0	0	0	0	0	0	1	0.127613171	1	0.133201574	1	0.128623547	0	0	0	0	2	0.295670397	3	0.54245645	3	0.553532804	4	0.73366498	2	0.303320838	2	0.368145494	0	0
AT5G19980	1	16	0	0	0	0	0	0	0	0	0	0	0	0	0	0	0	0	0	0	0	0	0	0	0	0	1	0.214722344	0	0	0	0	0	0	0	0	0	0
AT5G20080	11	26	0	0	0	0	0	0	0	0	2	0.348523377	1	0.132153058	0	0	0	0	0	0	0	0	0	0	0	0	1	0.132136827	2	0.269669827	1	0.134034948	1	0.110828768	2	0.269029399	1	0.163177059
AT5G20090	17	8	2	1.076046683	2	1.19921714	1	0.558563091	2	0.891580003	1	0.566350488	2	0.858994878	0	0	0	0	0	0	0	0	0	0	0	0	2	0.858889379	1	0.43821347	2	0.871227164	2	0.720386992	0	0	0	0
AT5G20280	4	62	0	0	0	0	0	0	0	0	0	0	0	0	0	0	1	0.040819837	3	0.11825068	0	0	0	0	0	0	0	0	0	0	0	0	0	0	0	0	0	0
AT5G20290	40	14	5	1.537209548	5	1.713167343	7	2.234252364	6	1.528422863	5	1.618144252	6	1.472562648	0	0	0	0	1	0.174560528	0	0	0	0	0	0	2	0.490793931	0	0	1	0.248922046	2	0.411649709	0	0	0	0
AT5G20630	64	8	5	2.690116709	3	1.79882571	1	0.558563091	5	2.228950009	4	2.265401953	2	0.858994878	0	0	0	0	0	0	0	0	0	0	0	0	6	2.576668139	6	2.629280821	11	4.791749404	11	3.962128457	4	1.748691099	6	3.181952662
AT5G20650	1	8	0	0	0	0	0	0	0	0	0	0	0	0	0	0	0	0	0	0	0	0	0	0	0	0	0	0	0	0	0	0	1	0.360193496	0	0	0	0
AT5G20720	144	20	7	1.506465357	6	1.439060568	9	2.010827128	10	1.783160007	8	1.812321562	9	1.546190781	6	0.727395077	10	1.265414962	7	0.855346587	4	0.557412398	4	0.54455904	5	0.702217194	13	2.233112387	12	2.103424657	8	1.393963463	12	1.728928781	11	1.923560209	3	0.636390532
AT5G20830	38	62	9	0.6248013	6	0.464213086	7	0.504508598	5	0.287606452	8	0.584619858	3	0.166257073	0	0	0	0	0	0	0	0	0	0	0	0	0	0	0	0	0	0	0	0	0	0	0	0
AT5G20890	3	36	0	0	0	0	1	0.124125131	0	0	2	0.251711328	0	0	0	0	0	0	0	0	0	0	0	0	0	0	0	0	0	0	0	0	0	0	0	0	0	0
AT5G20920	2	20	0	0	0	0	0	0	0	0	2	0.45308039	0	0	0	0	0	0	0	0	0	0	0	0	0	0	0	0	0	0	0	0	0	0	0	0	0	0
AT5G20950	2	39	0	0	0	0	1	0.114577044	0	0	0	0	1	0.088102038	0	0	0	0	0	0	0	0	0	0	0	0	0	0	0	0	0	0	0	0	0	0	0	0
AT5G20970	6	22	2	0.391289703	2	0.43607896	0	0	2	0.32421091	0	0	0	0	0	0	0	0	0	0	0	0	0	0	0	0	0	0	0	0	0	0	0	0	0	0	0	0
AT5G21105	1	35	0	0	0	0	1	0.127671563	0	0	0	0	0	0	0	0	0	0	0	0	0	0	0	0	0	0	0	0	0	0	0	0	0	0	0	0	0	0
AT5G22120	1	30	0	0	0	0	0	0	0	0	0	0	1	0.11453265	0	0	0	0	0	0	0	0	0	0	0	0	0	0	0	0	0	0	0	0	0	0	0	0
AT5G22580	81	10	6	2.582512041	6	2.878121137	6	2.681102837	4	1.426528005	6	2.718482344	6	2.061587708	0	0	0	0	0	0	0	0	0	0	0	0	9	3.092001767	9	3.155136986	6	2.090945194	7	2.017083578	10	3.497382198	6	2.54556213
AT5G22800	33	75	0	0	0	0	0	0	0	0	0	0	0	0	5	0.16164335	4	0.134977595	9	0.293261687	3	0.111482479	4	0.145215744	8	0.299612669	0	0	0	0	0	0	0	0	0	0	0	0
AT5G22830	14	25	0	0	0	0	0	0	0	0	0	0	0	0	2	0.19397202	3	0.30369959	0	0	4	0.445929919	4	0.435647232	1	0.112354751	0	0	0	0	0	0	0	0	0	0	0	0
AT5G22880	6	11	2	0.782579406	1	0.43607896	0	0	1	0.32421091	1	0.411891264	1	0.312361773	0	0	0	0	0	0	0	0	0	0	0	0	0	0	0	0	0	0	0	0	0	0	0	0
AT5G23010	156	34	24	3.03824946	21	2.962771758	35	4.599931339	29	3.041861188	29	3.864509214	18	1.819047977	0	0	0	0	0	0	0	0	0	0	0	0	0	0	0	0	0	0	0	0	0	0	0	0
AT5G23060	411	28	4	0.614883819	3	0.513950203	4	0.638357818	11	1.401054291	8	1.294515401	10	1.22713554	47	4.069948645	63	5.694367329	45	3.927611883	36	3.583365421	44	4.278678173	41	4.112986425	22	2.699366622	22	2.75448467	23	2.86260354	23	2.366985832	5	0.624532535	0	0
AT5G23120	60	29	2	0.296840464	0	0	0	0	2	0.245953104	1	0.156234617	2	0.236964104	4	0.334434518	9	0.785429976	7	0.589894198	5	0.48052793	4	0.375557958	6	0.581145264	4	0.473870002	5	0.604432372	2	0.240338528	7	0.695546061	0	0	0	0
AT5G23540	34	21	3	0.614883819	2	0.456844624	1	0.212785939	5	0.849123812	3	0.6472577	4	0.654472288	0	0	0	0	0	0	0	0	0	0	0	0	4	0.654391908	2	0.333876929	5	0.829740156	5	0.686082849	0	0	0	0
AT5G23740	1	11	0	0	0	0	0	0	0	0	1	0.411891264	0	0	0	0	0	0	0	0	0	0	0	0	0	0	0	0	0	0	0	0	0	0	0	0	0	0
AT5G23810	1	16	0	0	0	0	0	0	1	0.222895	0	0	0	0	0	0	0	0	0	0	0	0	0	0	0	0	0	0	0	0	0	0	0	0	0	0	0	0
AT5G23820	38	10	0	0	0	0	0	0	0	0	0	0	0	0	0	0	0	0	0	0	0	0	0	0	0	0	7	2.404890263	5	1.752853881	5	1.742454328	8	2.305238375	6	2.098429319	7	2.969822485
AT5G23900	2	16	1	0.26901167	0	0	0	0	1	0.222895	0	0	0	0	0	0	0	0	0	0	0	0	0	0	0	0	0	0	0	0	0	0	0	0	0	0	0	0
AT5G24490	42	17	0	0	0	0	0	0	0	0	1	0.266517876	0	0	4	0.570505942	4	0.595489393	4	0.575022916	4	0.655779292	4	0.640657694	4	0.6609103	4	0.808366475	4	0.824872414	3	0.61498388	4	0.678011286	2	0.411456729	0	0
AT5G24690	23	40	0	0	0	0	0	0	0	0	0	0	0	0	3	0.181848769	6	0.379624488	4	0.244384739	2	0.139353099	4	0.27227952	4	0.280886877	0	0	0	0	0	0	0	0	0	0	0	0
AT5G25120	4	38	0	0	0	0	0	0	0	0	0	0	0	0	1	0.063806585	0	0	0	0	1	0.073343736	0	0	2	0.147835198	0	0	0	0	0	0	0	0	0	0	0	0
AT5G25265	1	25	0	0	0	0	0	0	0	0	0	0	0	0	0	0	0	0	0	0	0	0	0	0	0	0	0	0	0	0	1	0.139396346	0	0	0	0	0	0
AT5G25610	1	34	0	0	0	0	0	0	0	0	0	0	0	0	0	0	0	0	0	0	0	0	0	0	0	0	1	0.101045809	0	0	0	0	0	0	0	0	0	0
AT5G25754	27	31	5	0.694223667	4	0.618950782	1	0.144145313	1	0.115042581	2	0.292309929	2	0.221676097	1	0.078214524	1	0.081639674	3	0.23650136	0	0	0	0	2	0.18121734	3	0.332473308	1	0.113087347	1	0.112416408	0	0	0	0	0	0
AT5G25757	27	31	5	0.694223667	4	0.618950782	1	0.144145313	1	0.115042581	2	0.292309929	2	0.221676097	1	0.078214524	1	0.081639674	3	0.23650136	0	0	0	0	2	0.18121734	3	0.332473308	1	0.113087347	1	0.112416408	0	0	0	0	0	0
AT5G25940	1	9	0	0	0	0	0	0	1	0.396257779	0	0	0	0	0	0	0	0	0	0	0	0	0	0	0	0	0	0	0	0	0	0	0	0	0	0	0	0
AT5G25980	515	33	17	2.217308318	13	1.889675494	48	6.499643242	57	6.160007297	6	0.823782528	20	2.082411826	50	3.67371251	67	5.138351663	70	5.183918714	55	4.645103324	57	4.703009892	45	3.830275606	0	0	6	0.637401411	0	0	4	0.349278541	0	0	0	0
AT5G26000	1815	33	40	5.217196043	21	3.052552721	44	5.958006305	68	7.348780636	16	2.196753409	32	3.331858922	97	7.127002269	111	8.512791562	119	8.812661814	124	10.47259659	143	11.7987792	116	9.873599341	136	14.15866129	131	13.91659748	143	15.10127085	164	14.32042021	187	19.81849913	123	15.81334051
AT5G26360	79	44	16	1.565158813	8	0.87215792	7	0.710898479	9	0.729474548	1	0.102972816	2	0.156180886	1	0.055105687	3	0.172556585	2	0.111083972	1	0.063342318	1	0.061881709	3	0.19151378	8	0.624646821	7	0.557726234	3	0.237607408	7	0.458428086	0	0	0	0
AT5G26570	37	79	0	0	0	0	0	0	0	0	0	0	0	0	1	0.030691775	13	0.416465683	14	0.433086879	0	0	0	0	9	0.319997708	0	0	0	0	0	0	0	0	0	0	0	0
AT5G26710	30	53	3	0.243633211	2	0.181013908	0	0	0	0	5	0.42743433	0	0	2	0.091496236	4	0.191006032	7	0.322772297	2	0.10517215	0	0	5	0.26498762	0	0	0	0	0	0	0	0	0	0	0	0
AT5G26742	6	53	0	0	0	0	0	0	0	0	0	0	0	0	0	0	3	0.143254524	2	0.092220656	0	0	1	0.051373494	0	0	0	0	0	0	0	0	0	0	0	0	0	0
AT5G26780	6	40	2	0.215209336	2	0.239843428	0	0	1	0.089158	1	0.113270097	0	0	0	0	0	0	0	0	0	0	0	0	0	0	0	0	0	0	0	0	0	0	0	0	0	0
AT5G26830	18	52	4	0.331091287	3	0.276742417	3	0.257798349	2	0.137166154	4	0.348523377	0	0	0	0	0	0	0	0	0	0	0	0	0	0	2	0.132136827	0	0	0	0	0	0	0	0	0	0
AT5G27140	1	24	0	0	0	0	0	0	0	0	0	0	0	0	0	0	0	0	1	0.101826974	0	0	0	0	0	0	0	0	0	0	0	0	0	0	0	0	0	0
AT5G27290	5	24	0	0	0	0	0	0	0	0	0	0	0	0	0	0	2	0.210902493	0	0	0	0	1	0.1134498	2	0.234072398	0	0	0	0	0	0	0	0	0	0	0	0
AT5G27380	21	40	2	0.215209336	2	0.239843428	0	0	1	0.089158	1	0.113270097	0	0	0	0	0	0	0	0	0	0	0	0	0	0	4	0.343555751	3	0.262928082	3	0.261368149	5	0.360193496	0	0	0	0
AT5G27470	4	33	1	0.130429901	1	0.145359653	2	0.270818468	0	0	0	0	0	0	0	0	0	0	0	0	0	0	0	0	0	0	0	0	0	0	0	0	0	0	0	0	0	0
AT5G27540	19	43	0	0	0	0	3	0.311756143	0	0	0	0	0	0	1	0.056387215	2	0.117713019	2	0.11366732	0	0	1	0.063320818	0	0	4	0.319586746	1	0.081528087	1	0.081044387	4	0.268050973	0	0	0	0
AT5G27550	1	61	0	0	0	0	0	0	0	0	0	0	0	0	0	0	0	0	0	0	0	0	1	0.044635986	0	0	0	0	0	0	0	0	0	0	0	0	0	0
AT5G27670	4	8	0	0	0	0	0	0	0	0	0	0	0	0	0	0	0	0	0	0	0	0	0	0	0	0	2	0.858889379	1	0.43821347	0	0	1	0.360193496	0	0	0	0
AT5G27770	10	9	2	0.956485941	1	0.532985395	2	0.99300105	2	0.792515558	2	1.006845312	0	0	0	0	0	0	0	0	0	0	0	0	0	0	0	0	0	0	0	0	1	0.320171996	0	0	0	0
AT5G27850	1	11	1	0.391289703	0	0	0	0	0	0	0	0	0	0	0	0	0	0	0	0	0	0	0	0	0	0	0	0	0	0	0	0	0	0	0	0	0	0
AT5G28020	12	18	0	0	0	0	0	0	0	0	0	0	0	0	0	0	0	0	0	0	0	0	0	0	0	0	2	0.381728613	2	0.389523084	4	0.774424146	4	0.640343993	0	0	0	0
AT5G28060	10	6	1	0.717364455	2	1.598956187	2	1.489501576	1	0.594386669	2	1.510267968	0	0	0	0	0	0	0	0	0	0	0	0	0	0	2	1.145185839	0	0	0	0	0	0	0	0	0	0
AT5G28500	19	32	0	0	0	0	0	0	0	0	0	0	0	0	3	0.227310961	4	0.31635374	5	0.381851155	2	0.174191374	3	0.25526205	2	0.175554298	0	0	0	0	0	0	0	0	0	0	0	0
AT5G28840	1	24	1	0.179341113	0	0	0	0	0	0	0	0	0	0	0	0	0	0	0	0	0	0	0	0	0	0	0	0	0	0	0	0	0	0	0	0	0	0
AT5G30510	179	27	4	0.637657294	2	0.355323597	2	0.33100035	4	0.528343705	5	0.83903776	1	0.1272585	18	1.616433504	24	2.249626599	26	2.353334527	13	1.341918738	13	1.310975467	15	1.560482654	8	1.017942968	9	1.168569254	7	0.903494837	16	1.707583981	7	0.906728718	5	0.785667324
AT5G33320	13	19	1	0.226536143	1	0.252466766	5	1.175922297	2	0.375402106	0	0	3	0.542523081	0	0	0	0	0	0	0	0	0	0	0	0	0	0	0	0	0	0	1	0.151660419	0	0	0	0
AT5G34850	41	28	0	0	0	0	0	0	0	0	0	0	0	0	0	0	0	0	0	0	0	0	0	0	0	0	2	0.245396965	4	0.500815394	4	0.497844093	6	0.617474564	12	1.498878085	13	1.969780219
AT5G35170	41	41	0	0	0	0	1	0.10898792	0	0	0	0	0	0	7	0.413964677	7	0.432092913	9	0.536454305	5	0.339885609	6	0.398457834	6	0.411053967	0	0	0	0	0	0	0	0	0	0	0	0
AT5G35220	5	29	0	0	0	0	0	0	0	0	0	0	0	0	0	0	2	0.174539994	0	0	1	0.096105586	1	0.093889489	1	0.096857544	0	0	0	0	0	0	0	0	0	0	0	0
AT5G35360	57	44	1	0.097822425	2	0.21803948	1	0.101556925	3	0.243158182	2	0.205945632	3	0.23427133	0	0	1	0.057518861	2	0.111083972	0	0	0	0	1	0.063837926	11	0.858889379	12	0.956102117	8	0.633619755	9	0.589407539	1	0.079485959	0	0
AT5G35590	3	20	0	0	0	0	0	0	1	0.178316	0	0	0	0	0	0	0	0	0	0	0	0	0	0	0	0	1	0.171777875	1	0.175285388	0	0	0	0	0	0	0	0
AT5G35630	509	26	14	2.317639011	17	3.136414059	17	2.92171463	20	2.743323088	18	3.136710397	14	1.850142814	43	4.009998501	58	5.645697522	68	6.391600876	20	2.143893842	21	2.199180739	48	5.185603898	40	5.285473106	38	5.123726729	32	4.289118347	40	4.433150722	1	0.134514699	0	0
AT5G35790	16	37	1	0.116329371	1	0.129645096	0	0	0	0	0	0	0	0	0	0	2	0.136801617	7	0.462349506	1	0.075325999	2	0.147178118	2	0.151830744	0	0	0	0	0	0	0	0	0	0	0	0
AT5G35830	1	20	0	0	0	0	0	0	0	0	0	0	0	0	0	0	0	0	1	0.122192369	0	0	0	0	0	0	0	0	0	0	0	0	0	0	0	0	0	0
AT5G35970	10	59	0	0	0	0	0	0	0	0	0	0	0	0	1	0.041095767	3	0.128686267	3	0.124263426	0	0	2	0.092298142	1	0.047607945	0	0	0	0	0	0	0	0	0	0	0	0
AT5G36210	4	50	1	0.086083734	1	0.095937371	0	0	0	0	2	0.181232156	0	0	0	0	0	0	0	0	0	0	0	0	0	0	0	0	0	0	0	0	0	0	0	0	0	0
AT5G36230	5	30	0	0	1	0.159895618	1	0.148950157	0	0	0	0	0	0	0	0	0	0	0	0	0	0	0	0	0	0	1	0.114518583	1	0.116856925	1	0.116163621	0	0	0	0	0	0
AT5G36700	46	28	0	0	1	0.171316734	0	0	1	0.127368571	0	0	0	0	5	0.43297326	5	0.451933915	9	0.785522376	2	0.199075856	4	0.388970743	4	0.401266968	4	0.490793931	4	0.500815394	0	0	7	0.720386992	0	0	0	0
AT5G36790	46	27	0	0	1	0.177661798	0	0	1	0.132085926	0	0	0	0	5	0.449009306	5	0.468672208	9	0.814615797	2	0.206449036	4	0.403377066	4	0.416128707	4	0.508971484	4	0.519364112	0	0	7	0.747067992	0	0	0	0
AT5G36880	30	47	5	0.457892205	5	0.510305166	2	0.190149137	4	0.303516596	6	0.578400498	0	0	0	0	1	0.053847445	0	0	0	0	0	0	0	0	2	0.146193937	1	0.074589526	1	0.074146992	3	0.183928593	0	0	0	0
AT5G37010	1	47	0	0	0	0	0	0	0	0	1	0.096400083	0	0	0	0	0	0	0	0	0	0	0	0	0	0	0	0	0	0	0	0	0	0	0	0	0	0
AT5G37510	123	52	15	1.241592327	10	0.922474723	10	0.859327832	9	0.617247694	11	0.958439287	2	0.132153058	1	0.046627889	3	0.146009418	3	0.140991195	0	0	0	0	2	0.108033414	16	1.057094621	16	1.078679311	11	0.737192216	14	0.775801376	0	0	0	0
AT5G37760	1	18	0	0	0	0	0	0	1	0.198128889	0	0	0	0	0	0	0	0	0	0	0	0	0	0	0	0	0	0	0	0	0	0	0	0	0	0	0	0
AT5G37830	1	82	0	0	1	0.058498397	0	0	0	0	0	0	0	0	0	0	0	0	0	0	0	0	0	0	0	0	0	0	0	0	0	0	0	0	0	0	0	0
AT5G37850	14	20	0	0	0	0	0	0	0	0	0	0	0	0	0	0	0	0	0	0	0	0	0	0	0	0	0	0	0	0	2	0.348490865	2	0.288154796	6	1.049214659	4	0.84852071
AT5G38430	135	16	3	0.807035012	1	0.299804285	1	0.279281545	3	0.668685002	1	0.283175244	1	0.214748719	14	2.121568974	16	2.530829924	21	3.207549704	12	2.090296495	15	2.5526205	15	2.633314479	8	1.717778759	6	1.31464041	8	1.742454328	10	1.80096748	0	0	0	0
AT5G38480	11	20	0	0	0	0	1	0.223425236	1	0.178316	0	0	0	0	0	0	0	0	0	0	0	0	0	0	0	0	4	0.687111503	3	0.525856164	0	0	2	0.288154796	0	0	0	0
AT5G38530	2	34	0	0	0	0	0	0	0	0	0	0	0	0	0	0	0	0	0	0	0	0	0	0	0	0	0	0	2	0.206218103	0	0	0	0	0	0	0	0
AT5G38660	3	33	0	0	0	0	0	0	0	0	0	0	0	0	0	0	0	0	0	0	0	0	3	0.247526836	0	0	0	0	0	0	0	0	0	0	0	0	0	0
AT5G38830	1	33	0	0	0	0	1	0.135409234	0	0	0	0	0	0	0	0	0	0	0	0	0	0	0	0	0	0	0	0	0	0	0	0	0	0	0	0	0	0
AT5G39320	3	39	0	0	0	0	0	0	0	0	0	0	0	0	0	0	0	0	0	0	0	0	0	0	0	0	1	0.088091218	2	0.179779885	0	0	0	0	0	0	0	0
AT5G39410	3	38	0	0	2	0.252466766	0	0	0	0	1	0.119231681	0	0	0	0	0	0	0	0	0	0	0	0	0	0	0	0	0	0	0	0	0	0	0	0	0	0
AT5G39570	53	27	5	0.797071617	9	1.598956187	12	1.986002101	3	0.396257779	13	2.181498177	11	1.399843505	0	0	0	0	0	0	0	0	0	0	0	0	0	0	0	0	0	0	0	0	0	0	0	0
AT5G40170	1	53	0	0	0	0	0	0	0	0	0	0	0	0	0	0	0	0	0	0	0	0	0	0	0	0	0	0	0	0	1	0.065752993	0	0	0	0	0	0
AT5G40370	27	9	3	1.434728911	3	1.598956187	3	1.489501576	4	1.585031117	2	1.006845312	2	0.763551002	0	0	0	0	0	0	0	0	0	0	0	0	2	0.763457226	2	0.779046169	0	0	2	0.640343993	2	0.777196044	2	0.942800788
AT5G40390	1	45	0	0	0	0	0	0	0	0	0	0	0	0	0	0	0	0	0	0	0	0	0	0	0	0	0	0	0	0	1	0.077442414	0	0	0	0	0	0
AT5G40660	2	22	1	0.195644851	0	0	0	0	0	0	1	0.205945632	0	0	0	0	0	0	0	0	0	0	0	0	0	0	0	0	0	0	0	0	0	0	0	0	0	0
AT5G40760	2	41	1	0.104980164	0	0	0	0	0	0	1	0.110507412	0	0	0	0	0	0	0	0	0	0	0	0	0	0	0	0	0	0	0	0	0	0	0	0	0	0
AT5G40890	2	42	0	0	0	0	0	0	0	0	0	0	0	0	0	0	0	0	0	0	0	0	0	0	0	0	1	0.081798988	1	0.083469232	0	0	0	0	0	0	0	0
AT5G40950	7	14	0	0	0	0	0	0	0	0	0	0	0	0	0	0	1	0.180773566	2	0.349121056	0	0	0	0	0	0	1	0.245396965	2	0.500815394	0	0	1	0.205824854	0	0	0	0
AT5G41520	34	15	2	0.573891564	2	0.639582474	3	0.893700945	3	0.713264002	4	1.208214375	2	0.458130601	0	0	0	0	0	0	0	0	0	0	0	0	4	0.916148671	4	0.934855403	4	0.929308975	4	0.768412791	2	0.466317626	0	0
AT5G41670	40	34	11	1.392531002	5	0.705421847	6	0.788559658	6	0.62935059	4	0.533035753	8	0.808465767	0	0	0	0	0	0	0	0	0	0	0	0	0	0	0	0	0	0	0	0	0	0	0	0
AT5G41950	3	41	0	0	0	0	2	0.21797584	1	0.086983414	0	0	0	0	0	0	0	0	0	0	0	0	0	0	0	0	0	0	0	0	0	0	0	0	0	0	0	0
AT5G42020	28	43	2	0.200194731	3	0.334665248	3	0.311756143	1	0.082937674	2	0.210735065	0	0	0	0	0	0	0	0	0	0	0	0	0	0	4	0.319586746	3	0.244584262	5	0.405221936	5	0.335063717	0	0	0	0
AT5G42080	73	50	10	0.860837347	4	0.383749484	1	0.089370094	3	0.2139792	5	0.45308039	0	0	0	0	0	0	0	0	0	0	0	0	0	0	18	1.236800707	12	0.841369863	8	0.557585385	12	0.691571512	0	0	0	0
AT5G42100	3	21	0	0	0	0	0	0	0	0	0	0	0	0	0	0	0	0	0	0	0	0	0	0	0	0	1	0.163597977	1	0.166938464	0	0	0	0	1	0.166542009	0	0
AT5G42130	6	26	0	0	0	0	0	0	0	0	0	0	0	0	1	0.093255779	1	0.097339612	1	0.09399413	0	0	2	0.209445784	1	0.108033414	0	0	0	0	0	0	0	0	0	0	0	0
AT5G42270	54	37	0	0	0	0	0	0	0	0	0	0	1	0.092864311	6	0.393186528	8	0.54720647	9	0.594449366	5	0.376629999	5	0.367945297	6	0.455492234	3	0.278558717	5	0.473744292	4	0.376746881	2	0.155759349	0	0	0	0
AT5G42310	2	46	0	0	0	0	0	0	0	0	0	0	0	0	0	0	1	0.055018041	0	0	0	0	0	0	1	0.061062364	0	0	0	0	0	0	0	0	0	0	0	0
AT5G42480	1	53	0	0	0	0	0	0	0	0	1	0.085486866	0	0	0	0	0	0	0	0	0	0	0	0	0	0	0	0	0	0	0	0	0	0	0	0	0	0
AT5G42650	912	33	19	2.47816812	14	2.035035147	25	3.385230855	29	3.1340388	21	2.883238849	23	2.3947736	114	8.376064523	127	9.739860616	106	7.849934053	92	7.769991015	98	8.085876657	76	6.468909913	43	4.476635555	44	4.674277016	29	3.062495487	52	4.540621042	0	0	0	0
AT5G42740	24	38	2	0.226536143	2	0.252466766	1	0.117592229	2	0.187701053	2	0.238463363	2	0.180841027	4	0.255226342	2	0.133201574	2	0.128623547	2	0.146687473	0	0	2	0.147835198	0	0	0	0	0	0	1	0.075830209	0	0	0	0
AT5G42980	79	10	7	3.012930715	5	2.398434281	8	3.574803783	6	2.139792008	2	0.906160781	7	2.405185659	0	0	0	0	2	0.488769478	0	0	0	0	0	0	10	3.435557519	6	2.103424657	9	3.136417791	8	2.305238375	6	2.098429319	3	1.272781065
AT5G43060	3	29	0	0	0	0	0	0	0	0	0	0	0	0	1	0.083608629	0	0	0	0	1	0.096105586	0	0	1	0.096857544	0	0	0	0	0	0	0	0	0	0	0	0
AT5G43330	1	22	0	0	0	0	0	0	0	0	0	0	0	0	0	0	0	0	0	0	0	0	0	0	0	0	0	0	1	0.159350352	0	0	0	0	0	0	0	0
AT5G43830	10	16	1	0.26901167	2	0.59960857	3	0.837844636	1	0.222895	2	0.566350488	1	0.214748719	0	0	0	0	0	0	0	0	0	0	0	0	0	0	0	0	0	0	0	0	0	0	0	0
AT5G43940	59	31	5	0.694223667	9	1.392639259	4	0.576581255	8	0.920340648	8	1.169239717	4	0.443352195	0	0	0	0	0	0	0	0	0	0	0	0	4	0.443297744	6	0.678524083	3	0.337249224	3	0.27885948	3	0.338456341	2	0.273716358
AT5G43970	9	5	2	1.721674694	2	1.918747424	0	0	2	1.426528005	1	0.906160781	2	1.374391805	0	0	0	0	0	0	0	0	0	0	0	0	0	0	0	0	0	0	0	0	0	0	0	0
AT5G44020	7	21	0	0	0	0	0	0	0	0	0	0	0	0	0	0	0	0	0	0	0	0	0	0	0	0	4	0.654391908	0	0	2	0.331896062	0	0	0	0	1	0.20202874
AT5G44070	5	33	0	0	0	0	0	0	0	0	0	0	0	0	0	0	0	0	0	0	0	0	0	0	0	0	3	0.31232341	1	0.106233568	0	0	1	0.087319635	0	0	0	0
AT5G44130	41	18	6	1.434728911	2	0.532985395	2	0.496500525	4	0.792515558	4	1.006845312	1	0.19088775	2	0.269405584	1	0.140601662	0	0	0	0	1	0.1512664	0	0	3	0.572592919	4	0.779046169	5	0.968030182	6	0.960515989	0	0	0	0
AT5G44340	17	24	2	0.358682227	1	0.199869523	0	0	0	0	7	1.321484472	1	0.143165813	0	0	0	0	0	0	0	0	0	0	0	0	2	0.286296459	2	0.292142313	1	0.145204527	1	0.120064498	0	0	0	0
AT5G44400	21	36	4	0.47824297	4	0.532985395	3	0.372375394	1	0.099064444	5	0.62927832	4	0.381775501	0	0	0	0	0	0	0	0	0	0	0	0	0	0	0	0	0	0	0	0	0	0	0	0
AT5G44720	20	20	6	1.29125602	5	1.19921714	1	0.223425236	2	0.356632001	3	0.679620586	3	0.515396927	0	0	0	0	0	0	0	0	0	0	0	0	0	0	0	0	0	0	0	0	0	0	0	0
AT5G45040	2	13	1	0.331091287	1	0.368989889	0	0	0	0	0	0	0	0	0	0	0	0	0	0	0	0	0	0	0	0	0	0	0	0	0	0	0	0	0	0	0	0
AT5G45390	48	22	2	0.391289703	5	1.0901974	4	0.812455405	1	0.162105455	4	0.823782528	2	0.312361773	3	0.330634125	2	0.230075447	1	0.111083972	3	0.380053908	2	0.247526836	2	0.255351707	3	0.468485116	3	0.478051058	2	0.316809877	4	0.523917812	4	0.635887672	1	0.192845615
AT5G45620	3	25	0	0	0	0	0	0	0	0	0	0	0	0	0	0	0	0	0	0	0	0	0	0	0	0	1	0.1374223	2	0.280456621	0	0	0	0	0	0	0	0
AT5G45680	1	13	0	0	0	0	0	0	0	0	0	0	0	0	0	0	0	0	0	0	0	0	1	0.209445784	0	0	0	0	0	0	0	0	0	0	0	0	0	0
AT5G46070	2	76	1	0.056634035	1	0.063116691	0	0	0	0	0	0	0	0	0	0	0	0	0	0	0	0	0	0	0	0	0	0	0	0	0	0	0	0	0	0	0	0
AT5G46110	312	24	4	0.717364455	5	0.999347617	5	0.930938485	5	0.742983336	5	0.94391748	13	1.861155569	37	3.738002479	33	3.479891145	41	4.174905964	28	3.251572327	39	4.424542201	44	5.14959276	17	2.433519909	18	2.629280821	4	0.580818109	14	1.680902982	0	0	0	0
AT5G46190	1	36	0	0	0	0	0	0	0	0	0	0	0	0	0	0	1	0.070300831	0	0	0	0	0	0	0	0	0	0	0	0	0	0	0	0	0	0	0	0
AT5G46290	11	31	0	0	0	0	1	0.144145313	0	0	0	0	0	0	0	0	1	0.081639674	1	0.078833786	0	0	0	0	1	0.09060867	2	0.221648872	2	0.226174694	1	0.112416408	2	0.18590632	0	0	0	0
AT5G46430	4	7	0	0	0	0	1	0.638357818	1	0.509474287	0	0	2	0.981708432	0	0	0	0	0	0	0	0	0	0	0	0	0	0	0	0	0	0	0	0	0	0	0	0
AT5G46470	1	65	0	0	0	0	0	0	0	0	0	0	0	0	0	0	0	0	0	0	0	0	1	0.041889156	0	0	0	0	0	0	0	0	0	0	0	0	0	0
AT5G46580	12	62	0	0	0	0	0	0	0	0	0	0	0	0	0	0	3	0.122459512	1	0.039416893	1	0.044952612	4	0.175664206	3	0.135913005	0	0	0	0	0	0	0	0	0	0	0	0
AT5G46800	5	18	0	0	0	0	0	0	0	0	0	0	0	0	0	0	0	0	1	0.135769299	1	0.154836777	0	0	1	0.156048265	0	0	1	0.194761542	0	0	0	0	1	0.194299011	0	0
AT5G47030	11	15	0	0	0	0	0	0	0	0	0	0	0	0	0	0	0	0	0	0	0	0	0	0	0	0	1	0.229037167	1	0.23371385	2	0.464654487	2	0.384206395	4	0.932635253	1	0.282840236
AT5G47190	2	16	0	0	0	0	0	0	0	0	0	0	0	0	0	0	0	0	0	0	0	0	0	0	2	0.351108597	0	0	0	0	0	0	0	0	0	0	0	0
AT5G47210	45	31	1	0.138844733	1	0.154737695	4	0.576581255	3	0.345127743	1	0.146154964	6	0.665028292	0	0	1	0.081639674	1	0.078833786	0	0	2	0.175664206	2	0.18121734	7	0.775771052	6	0.678524083	6	0.674498449	4	0.371812641	0	0	0	0
AT5G47260	1	60	0	0	0	0	0	0	0	0	0	0	0	0	0	0	1	0.042180498	0	0	0	0	0	0	0	0	0	0	0	0	0	0	0	0	0	0	0	0
AT5G47690	21	110	2	0.07825794	2	0.087215792	2	0.08124554	0	0	2	0.082378252	0	0	2	0.04408455	1	0.023007544	1	0.022216794	3	0.076010781	3	0.07425805	3	0.076605512	0	0	0	0	0	0	0	0	0	0	0	0
AT5G47770	5	25	0	0	1	0.191874742	1	0.178740189	0	0	0	0	0	0	0	0	0	0	0	0	2	0.222964959	1	0.108911808	0	0	0	0	0	0	0	0	0	0	0	0	0	0
AT5G48220	10	33	0	0	0	0	0	0	0	0	0	0	0	0	0	0	1	0.076691815	0	0	3	0.253369272	3	0.247526836	3	0.255351707	0	0	0	0	0	0	0	0	0	0	0	0
AT5G48300	17	39	0	0	0	0	1	0.114577044	0	0	0	0	0	0	2	0.124341038	2	0.129786149	4	0.250651014	2	0.142926256	2	0.139630523	2	0.144044552	0	0	0	0	0	0	2	0.14777169	0	0	0	0
AT5G48480	8	11	1	0.391289703	2	0.87215792	0	0	3	0.972632731	1	0.411891264	1	0.312361773	0	0	0	0	0	0	0	0	0	0	0	0	0	0	0	0	0	0	0	0	0	0	0	0
AT5G49460	7	39	0	0	0	0	0	0	0	0	0	0	0	0	0	0	0	0	0	0	0	0	0	0	0	0	2	0.176182436	1	0.089889942	3	0.268069896	1	0.073885845	0	0	0	0
AT5G49650	5	35	1	0.122976763	2	0.274106774	0	0	0	0	1	0.12945154	0	0	0	0	0	0	0	0	0	0	0	0	0	0	0	0	0	0	0	0	0	0	1	0.099925205	0	0
AT5G49720	35	37	3	0.348988113	2	0.259290192	0	0	4	0.385548109	4	0.489816638	1	0.092864311	0	0	0	0	0	0	0	0	0	0	0	0	6	0.557117435	5	0.473744292	6	0.565120322	3	0.233639024	1	0.094523843	0	0
AT5G49760	77	56	0	0	0	0	2	0.159589454	0	0	0	0	0	0	0	0	0	0	0	0	0	0	0	0	0	0	16	0.981587862	12	0.751223091	11	0.684535629	17	0.874755633	12	0.749439042	7	0.530325443
AT5G49810	9	64	2	0.134505835	2	0.149902142	2	0.139640772	0	0	3	0.212381433	0	0	0	0	0	0	0	0	0	0	0	0	0	0	0	0	0	0	0	0	0	0	0	0	0	0
AT5G49910	37	45	0	0	0	0	0	0	0	0	1	0.100684531	0	0	5	0.269405584	8	0.449925319	12	0.651692638	2	0.123869421	2	0.12101312	5	0.31209653	1	0.076345722	1	0.077904616	0	0	0	0	0	0	0	0
AT5G50370	2	21	1	0.204961273	0	0	0	0	0	0	1	0.215752566	0	0	0	0	0	0	0	0	0	0	0	0	0	0	0	0	0	0	0	0	0	0	0	0	0	0
AT5G50850	114	21	12	2.459535277	10	2.284223124	8	1.702287515	11	1.868072388	12	2.589030803	9	1.472562648	0	0	0	0	0	0	0	0	0	0	0	0	13	2.126773702	13	2.170200043	10	1.659480313	12	1.646598839	4	0.666168037	0	0
AT5G50920	276	63	7	0.47824297	6	0.456844624	4	0.283714585	10	0.566082541	10	0.719175223	7	0.381775501	28	1.077622336	34	1.36584472	56	2.172308794	21	0.929020664	22	0.950817371	29	1.292971342	13	0.708924567	15	0.834692324	5	0.276580052	9	0.411649709	0	0	0	0
AT5G50950	1	37	0	0	0	0	0	0	0	0	0	0	0	0	0	0	0	0	0	0	0	0	0	0	0	0	1	0.092852905	0	0	0	0	0	0	0	0	0	0
AT5G51020	1	21	0	0	0	0	0	0	0	0	0	0	0	0	0	0	0	0	0	0	0	0	0	0	0	0	0	0	0	0	1	0.165948031	0	0	0	0	0	0
AT5G51200	1	120	0	0	0	0	1	0.037237539	0	0	0	0	0	0	0	0	0	0	0	0	0	0	0	0	0	0	0	0	0	0	0	0	0	0	0	0	0	0
AT5G51570	1	20	0	0	0	0	0	0	0	0	0	0	0	0	0	0	0	0	0	0	0	0	0	0	0	0	0	0	0	0	0	0	1	0.144077398	0	0	0	0
AT5G51720	1	8	0	0	0	0	0	0	0	0	0	0	0	0	0	0	0	0	1	0.305480924	0	0	0	0	0	0	0	0	0	0	0	0	0	0	0	0	0	0
AT5G51820	9	45	0	0	0	0	0	0	0	0	0	0	0	0	2	0.107762233	3	0.168721994	1	0.054307719	1	0.06193471	1	0.06050656	1	0.062419306	0	0	0	0	0	0	0	0	0	0	0	0
AT5G51970	5	25	0	0	2	0.383749484	0	0	1	0.1426528	1	0.181232156	0	0	0	0	0	0	1	0.097753895	0	0	0	0	0	0	0	0	0	0	0	0	0	0	0	0	0	0
AT5G52310	1	48	0	0	0	0	0	0	0	0	1	0.094391748	0	0	0	0	0	0	0	0	0	0	0	0	0	0	0	0	0	0	0	0	0	0	0	0	0	0
AT5G52520	4	39	0	0	0	0	0	0	0	0	0	0	0	0	0	0	0	0	4	0.250651014	0	0	0	0	0	0	0	0	0	0	0	0	0	0	0	0	0	0
AT5G52640	5	45	0	0	0	0	0	0	0	0	0	0	0	0	0	0	0	0	0	0	0	0	0	0	0	0	2	0.152691445	1	0.077904616	2	0.154884829	0	0	0	0	0	0
AT5G52650	1	16	0	0	0	0	0	0	0	0	0	0	0	0	0	0	0	0	0	0	0	0	0	0	0	0	1	0.214722344	0	0	0	0	0	0	0	0	0	0
AT5G52840	16	14	3	0.922325729	2	0.685266937	2	0.638357818	4	1.018948575	4	1.294515401	0	0	0	0	0	0	0	0	0	0	0	0	0	0	0	0	0	0	0	0	1	0.205824854	0	0	0	0
AT5G52920	8	39	1	0.110363762	1	0.122996629	1	0.114577044	3	0.274332308	2	0.232348918	0	0	0	0	0	0	0	0	0	0	0	0	0	0	0	0	0	0	0	0	0	0	0	0	0	0
AT5G53460	2	158	0	0	1	0.030359927	0	0	0	0	1	0.028675974	0	0	0	0	0	0	0	0	0	0	0	0	0	0	0	0	0	0	0	0	0	0	0	0	0	0
AT5G53480	67	50	7	0.602586143	6	0.575624227	2	0.178740189	3	0.2139792	4	0.362464312	1	0.06871959	3	0.145479015	5	0.253082992	7	0.342138635	2	0.111482479	3	0.163367712	5	0.280886877	8	0.549689203	6	0.420684931	4	0.278792692	1	0.057630959	0	0	0	0
AT5G53490	29	20	1	0.215209336	2	0.479686856	1	0.223425236	0	0	1	0.226540195	0	0	2	0.242465025	2	0.253082992	3	0.366577109	1	0.139353099	2	0.27227952	2	0.280886877	4	0.687111503	3	0.525856164	0	0	4	0.576309593	0	0	1	0.212130177
AT5G53560	11	8	2	1.076046683	2	1.19921714	1	0.558563091	2	0.891580003	2	1.132700976	2	0.858994878	0	0	0	0	0	0	0	0	0	0	0	0	0	0	0	0	0	0	0	0	0	0	0	0
AT5G54160	2	22	0	0	0	0	1	0.203113851	0	0	1	0.205945632	0	0	0	0	0	0	0	0	0	0	0	0	0	0	0	0	0	0	0	0	0	0	0	0	0	0
AT5G54270	325	12	4	1.434728911	2	0.799478093	9	3.351378546	9	2.67474001	4	1.510267968	8	2.290653008	32	6.465734018	35	7.381587278	37	7.535196131	25	5.806379155	27	6.126289202	27	6.319954751	22	6.298522119	22	6.427130898	20	5.808181096	21	5.042708946	10	2.914485165	11	3.889053254
AT5G54500	31	18	2	0.47824297	1	0.266492697	3	0.744750788	6	1.188773338	0	0	3	0.572663252	0	0	0	0	0	0	0	0	0	0	0	0	2	0.381728613	2	0.389523084	4	0.774424146	5	0.800429991	3	0.582897033	0	0
AT5G54560	3	28	0	0	1	0.171316734	0	0	0	0	1	0.161814425	1	0.122713554	0	0	0	0	0	0	0	0	0	0	0	0	0	0	0	0	0	0	0	0	0	0	0	0
AT5G54600	1	15	0	0	0	0	0	0	0	0	0	0	0	0	1	0.16164335	0	0	0	0	0	0	0	0	0	0	0	0	0	0	0	0	0	0	0	0	0	0
AT5G54750	1	13	1	0.331091287	0	0	0	0	0	0	0	0	0	0	0	0	0	0	0	0	0	0	0	0	0	0	0	0	0	0	0	0	0	0	0	0	0	0
AT5G54770	10	21	0	0	1	0.228422312	1	0.212785939	0	0	2	0.431505133	2	0.327236144	0	0	0	0	0	0	0	0	0	0	0	0	0	0	0	0	0	0	2	0.274433139	2	0.333084018	0	0
AT5G54800	9	18	2	0.47824297	0	0	2	0.496500525	4	0.792515558	1	0.251711328	0	0	0	0	0	0	0	0	0	0	0	0	0	0	0	0	0	0	0	0	0	0	0	0	0	0
AT5G54960	5	33	0	0	0	0	0	0	0	0	0	0	0	0	0	0	0	0	0	0	0	0	0	0	0	0	2	0.208215607	0	0	0	0	3	0.261958906	0	0	0	0
AT5G55070	10	33	2	0.260859802	1	0.145359653	2	0.270818468	2	0.216140606	1	0.137297088	2	0.208241182	0	0	0	0	0	0	0	0	0	0	0	0	0	0	0	0	0	0	0	0	0	0	0	0
AT5G55220	33	44	0	0	0	0	1	0.101556925	0	0	0	0	0	0	6	0.330634125	6	0.345113171	8	0.444335889	2	0.126684636	3	0.185645127	4	0.255351707	2	0.156161705	1	0.079675176	0	0	0	0	0	0	0	0
AT5G55280	7	22	0	0	0	0	1	0.203113851	0	0	2	0.411891264	3	0.46854266	0	0	0	0	1	0.111083972	0	0	0	0	0	0	0	0	0	0	0	0	0	0	0	0	0	0
AT5G55480	65	40	5	0.538023341	1	0.119921714	5	0.558563091	12	1.069896004	8	0.906160781	1	0.085899487	0	0	0	0	0	0	0	0	0	0	0	0	8	0.687111503	7	0.613498858	6	0.522736298	10	0.720386992	2	0.174869109	0	0
AT5G55730	120	20	5	1.076046683	6	1.439060568	8	1.787401891	10	1.783160007	4	0.906160781	4	0.687195902	0	0	0	0	0	0	0	0	0	0	0	0	18	3.092001767	18	3.155136986	13	2.265190627	17	2.449315773	13	2.273298429	4	0.84852071
AT5G55860	1	52	0	0	0	0	0	0	0	0	0	0	0	0	0	0	0	0	0	0	0	0	0	0	0	0	0	0	1	0.067417456	0	0	0	0	0	0	0	0
AT5G55960	1	33	0	0	1	0.145359653	0	0	0	0	0	0	0	0	0	0	0	0	0	0	0	0	0	0	0	0	0	0	0	0	0	0	0	0	0	0	0	0
AT5G56010	7	46	1	0.093569276	2	0.208559502	1	0.097141407	1	0.077528695	1	0.098495737	0	0	0	0	0	0	0	0	0	0	0	0	0	0	0	0	0	0	1	0.075758883	0	0	0	0	0	0
AT5G56030	83	49	10	0.878405456	7	0.685266937	8	0.729551792	7	0.509474287	4	0.369861543	6	0.420732185	6	0.296895949	5	0.258247951	4	0.199497746	4	0.227515264	5	0.277836245	6	0.343943115	4	0.280453675	1	0.071545056	5	0.355602924	1	0.058807101	0	0	0	0
AT5G56260	5	11	0	0	0	0	0	0	0	0	0	0	0	0	0	0	0	0	0	0	0	0	0	0	0	0	0	0	0	0	0	0	0	0	1	0.317943836	4	1.542764927
AT5G56350	12	37	1	0.116329371	0	0	0	0	0	0	0	0	0	0	0	0	0	0	0	0	0	0	1	0.073589059	0	0	5	0.464264529	4	0.378995433	0	0	1	0.077879674	0	0	0	0
AT5G56500	31	40	7	0.753232678	4	0.479686856	4	0.446850472	4	0.356632001	6	0.679620586	3	0.257698463	0	0	0	0	0	0	0	0	0	0	0	0	1	0.085888937	1	0.087642694	1	0.087122716	0	0	0	0	0	0
AT5G56650	1	24	0	0	1	0.199869523	0	0	0	0	0	0	0	0	0	0	0	0	0	0	0	0	0	0	0	0	0	0	0	0	0	0	0	0	0	0	0	0
AT5G56670	14	3	1	1.434728911	0	0	0	0	1	1.188773338	2	3.020535937	2	2.290653008	0	0	0	0	0	0	0	0	0	0	0	0	2	2.290371679	2	2.337138508	2	2.323272438	2	1.921031979	0	0	0	0
AT5G56680	3	38	1	0.113268071	1	0.126233383	0	0	0	0	1	0.119231681	0	0	0	0	0	0	0	0	0	0	0	0	0	0	0	0	0	0	0	0	0	0	0	0	0	0
AT5G57020	5	24	0	0	1	0.199869523	0	0	0	0	0	0	0	0	0	0	0	0	0	0	0	0	0	0	0	0	2	0.286296459	1	0.146071156	1	0.145204527	0	0	0	0	0	0
AT5G57110	6	60	3	0.215209336	1	0.079947809	0	0	0	0	2	0.151026796	0	0	0	0	0	0	0	0	0	0	0	0	0	0	0	0	0	0	0	0	0	0	0	0	0	0
AT5G57350	28	59	7	0.510666222	3	0.24390857	1	0.075737368	4	0.241784407	10	0.767932865	3	0.174710822	0	0	0	0	0	0	0	0	0	0	0	0	0	0	0	0	0	0	0	0	0	0	0	0
AT5G57490	1	18	0	0	0	0	0	0	0	0	0	0	0	0	0	0	0	0	0	0	0	0	0	0	0	0	0	0	0	0	0	0	0	0	1	0.194299011	0	0
AT5G57655	21	35	3	0.368930291	3	0.411160162	1	0.127671563	1	0.101894857	4	0.51780616	1	0.098170843	0	0	0	0	0	0	0	0	0	0	0	0	2	0.196317572	1	0.100163078	2	0.199137637	3	0.246989825	0	0	0	0
AT5G57700	15	26	0	0	0	0	0	0	0	0	0	0	0	0	0	0	0	0	0	0	0	0	0	0	0	0	2	0.264273655	1	0.134834913	0	0	1	0.110828768	6	0.807088199	5	0.815885298
AT5G57850	3	28	0	0	0	0	0	0	0	0	0	0	0	0	0	0	2	0.180773566	0	0	0	0	0	0	0	0	0	0	0	0	0	0	0	0	0	0	1	0.151521555
AT5G57870	23	62	2	0.138844733	2	0.154737695	4	0.288290627	1	0.05752129	2	0.146154964	0	0	0	0	1	0.040819837	0	0	0	0	0	0	0	0	5	0.27706109	2	0.113087347	2	0.112416408	2	0.09295316	0	0	0	0
AT5G57950	2	12	0	0	0	0	0	0	0	0	0	0	0	0	0	0	1	0.210902493	0	0	0	0	0	0	0	0	0	0	0	0	0	0	1	0.240128997	0	0	0	0
AT5G58070	70	12	3	1.076046683	5	1.998695234	6	2.234252364	5	1.485966672	6	2.265401953	6	1.717989756	2	0.404108376	1	0.210902493	0	0	0	0	2	0.4537992	0	0	7	2.004075219	6	1.752853881	4	1.161636219	4	0.960515989	6	1.748691099	7	2.474852071
AT5G58090	16	25	2	0.344334938	4	0.767498969	2	0.357480378	3	0.427958401	2	0.362464312	2	0.274878361	0	0	0	0	0	0	0	0	0	0	0	0	1	0.1374223	0	0	0	0	0	0	0	0	0	0
AT5G58250	2	16	0	0	0	0	0	0	0	0	0	0	0	0	0	0	0	0	0	0	0	0	0	0	0	0	1	0.214722344	0	0	0	0	1	0.180096748	0	0	0	0
AT5G58260	1	18	0	0	0	0	0	0	0	0	0	0	0	0	1	0.134702792	0	0	0	0	0	0	0	0	0	0	0	0	0	0	0	0	0	0	0	0	0	0
AT5G58290	7	31	0	0	0	0	2	0.288290627	0	0	0	0	0	0	0	0	0	0	0	0	0	0	0	0	0	0	2	0.221648872	1	0.113087347	2	0.224832816	0	0	0	0	0	0
AT5G58330	146	34	10	1.265937275	7	0.987590586	16	2.102825754	11	1.153809416	7	0.932812569	11	1.11164043	11	0.784445671	16	1.190978787	22	1.581313019	6	0.491834469	5	0.400411058	6	0.495682725	5	0.505229046	3	0.309327155	3	0.30749194	7	0.593259876	0	0	0	0
AT5G58710	4	13	0	0	2	0.737979778	1	0.343731133	0	0	0	0	0	0	0	0	0	0	0	0	0	0	0	0	0	0	0	0	0	0	1	0.268069896	0	0	0	0	0	0
AT5G59613	8	4	3	3.228140051	1	1.19921714	1	1.117126182	1	0.891580003	1	1.132700976	0	0	0	0	0	0	0	0	0	0	0	0	0	0	0	0	0	0	0	0	1	0.720386992	0	0	0	0
AT5G59690	131	7	6	3.689302916	9	6.167402436	7	4.468504729	7	3.566320014	10	6.472577009	10	4.908542162	8	2.771028864	7	2.530829924	3	1.047363168	4	1.592606854	5	1.944853715	7	2.808868778	10	4.907939313	11	5.508969341	13	6.471973221	12	4.939796518	2	0.999252056	0	0
AT5G59850	11	11	1	0.391289703	1	0.43607896	0	0	0	0	1	0.411891264	0	0	1	0.22042275	0	0	0	0	0	0	0	0	1	0.255351707	2	0.624646821	2	0.637401411	0	0	2	0.523917812	0	0	0	0
AT5G59870	26	9	2	0.956485941	2	1.065970791	2	0.99300105	2	0.792515558	2	1.006845312	3	1.145326504	0	0	0	0	0	0	0	0	0	0	0	0	6	2.290371679	3	1.168569254	2	0.774424146	2	0.640343993	0	0	0	0
AT5G59880	27	8	2	1.076046683	1	0.59960857	1	0.558563091	2	0.891580003	1	0.566350488	0	0	0	0	0	0	0	0	0	0	0	0	0	0	5	2.147223449	3	1.31464041	5	2.178067911	4	1.440773984	3	1.311518324	0	0
AT5G59910	18	13	1	0.331091287	0	0	1	0.343731133	2	0.548664617	3	1.045570132	2	0.528612232	0	0	0	0	0	0	0	0	0	0	0	0	3	0.792820966	3	0.809009483	2	0.536139793	1	0.221657536	0	0	0	0
AT5G59970	131	7	6	3.689302916	9	6.167402436	7	4.468504729	7	3.566320014	10	6.472577009	10	4.908542162	8	2.771028864	7	2.530829924	3	1.047363168	4	1.592606854	5	1.944853715	7	2.808868778	10	4.907939313	11	5.508969341	13	6.471973221	12	4.939796518	2	0.999252056	0	0
AT5G60120	1	34	0	0	0	0	0	0	0	0	0	0	0	0	0	0	0	0	0	0	0	0	0	0	0	0	1	0.101045809	0	0	0	0	0	0	0	0	0	0
AT5G60160	1	33	0	0	0	0	0	0	0	0	0	0	0	0	0	0	0	0	0	0	0	0	0	0	0	0	1	0.104107803	0	0	0	0	0	0	0	0	0	0
AT5G60360	14	23	0	0	0	0	0	0	0	0	0	0	0	0	0	0	0	0	0	0	0	0	0	0	0	0	0	0	2	0.304844153	1	0.151517767	2	0.250569388	5	0.760300478	4	0.737844095
AT5G60390	801	35	54	6.640745249	45	6.167402436	62	7.915636949	48	4.890953162	52	6.73148009	49	4.810371318	34	2.355374535	35	2.530829924	63	4.398925308	22	1.751867539	21	1.63367712	32	2.568108597	75	7.36190897	66	6.610763209	58	5.774991489	79	6.504065416	4	0.399700822	2	0.242434488
AT5G60600	190	56	0	0	0	0	0	0	0	0	0	0	0	0	24	1.039135824	41	1.852929051	40	1.745605281	17	0.846072391	21	1.0210482	32	1.605067873	5	0.306746207	6	0.375611545	1	0.062230511	3	0.154368641	0	0	0	0
AT5G60640	110	46	14	1.309969876	9	0.938517762	6	0.582848442	13	1.007873047	12	1.181948845	8	0.597561654	0	0	0	0	0	0	0	0	0	0	0	0	13	0.970918429	10	0.762110383	11	0.833347722	10	0.626423471	4	0.304120191	0	0
AT5G61170	6	13	0	0	1	0.368989889	0	0	0	0	0	0	0	0	0	0	0	0	0	0	0	0	0	0	0	0	1	0.264273655	1	0.269669827	2	0.536139793	1	0.221657536	0	0	0	0
AT5G61240	4	23	0	0	0	0	0	0	0	0	0	0	0	0	0	0	0	0	0	0	0	0	0	0	0	0	1	0.149372066	1	0.152422076	2	0.303035535	0	0	0	0	0	0
AT5G61410	62	19	0	0	2	0.504933532	1	0.235184459	2	0.375402106	2	0.476926727	1	0.180841027	8	1.020905371	9	1.198814174	7	0.900364829	2	0.293374946	4	0.573220042	4	0.591340795	4	0.723275267	4	0.738043739	4	0.73366498	4	0.606641677	2	0.368145494	2	0.446589847
AT5G61550	1	54	0	0	0	0	0	0	0	0	0	0	0	0	0	0	0	0	0	0	0	0	0	0	0	0	0	0	0	0	0	0	1	0.053361999	0	0	0	0
AT5G61660	1	9	1	0.47824297	0	0	0	0	0	0	0	0	0	0	0	0	0	0	0	0	0	0	0	0	0	0	0	0	0	0	0	0	0	0	0	0	0	0
AT5G61780	2	67	1	0.064241593	0	0	1	0.0666941	0	0	0	0	0	0	0	0	0	0	0	0	0	0	0	0	0	0	0	0	0	0	0	0	0	0	0	0	0	0
AT5G61790	90	45	7	0.669540158	10	1.065970791	10	0.99300105	9	0.713264002	9	0.906160781	11	0.839906103	1	0.053881116	2	0.112481329	3	0.162923159	1	0.06193471	0	0	2	0.124838612	7	0.534420058	3	0.23371385	10	0.774424146	4	0.256137597	1	0.077719604	0	0
AT5G62300	3	8	0	0	0	0	0	0	0	0	0	0	0	0	0	0	0	0	0	0	0	0	0	0	0	0	0	0	1	0.43821347	1	0.435613582	1	0.360193496	0	0	0	0
AT5G62530	14	33	2	0.260859802	1	0.145359653	0	0	0	0	1	0.137297088	0	0	0	0	0	0	0	0	0	0	0	0	0	0	3	0.31232341	3	0.318700705	1	0.105603292	3	0.261958906	0	0	0	0
AT5G62670	4	55	0	0	0	0	0	0	0	0	0	0	0	0	0	0	0	0	0	0	0	0	0	0	0	0	2	0.124929364	1	0.063740141	1	0.063361975	0	0	0	0	0	0
AT5G62690	43	26	5	0.827728218	7	1.291464612	7	1.203058965	5	0.685830772	9	1.568355198	6	0.792918349	0	0	0	0	0	0	0	0	0	0	0	0	1	0.132136827	2	0.269669827	1	0.134034948	0	0	0	0	0	0
AT5G62700	43	26	5	0.827728218	7	1.291464612	7	1.203058965	5	0.685830772	9	1.568355198	6	0.792918349	0	0	0	0	0	0	0	0	0	0	0	0	1	0.132136827	2	0.269669827	1	0.134034948	0	0	0	0	0	0
AT5G62790	20	42	0	0	0	0	0	0	0	0	0	0	0	0	5	0.28864884	4	0.241031421	6	0.349121056	2	0.132717237	2	0.129656914	1	0.066877828	0	0	0	0	0	0	0	0	0	0	0	0
AT5G62890	28	21	7	1.434728911	4	0.913689249	3	0.638357818	9	1.528422863	3	0.6472577	2	0.327236144	0	0	0	0	0	0	0	0	0	0	0	0	0	0	0	0	0	0	0	0	0	0	0	0
AT5G63310	28	18	1	0.239121485	2	0.532985395	1	0.248250262	1	0.198128889	1	0.251711328	0	0	2	0.269405584	4	0.562406649	1	0.135769299	1	0.154836777	2	0.3025328	1	0.156048265	2	0.381728613	2	0.389523084	2	0.387212073	2	0.320171996	2	0.388598022	1	0.235700197
AT5G63400	59	21	3	0.614883819	3	0.685266937	4	0.851143757	2	0.339649525	2	0.431505133	2	0.327236144	0	0	0	0	0	0	0	0	0	0	0	0	11	1.799577748	9	1.502446183	12	1.991376375	8	1.097732559	2	0.333084018	1	0.20202874
AT5G63570	38	23	0	0	1	0.208559502	0	0	1	0.155057391	0	0	1	0.149390413	3	0.316258729	4	0.440144334	3	0.318762703	0	0	2	0.2367648	2	0.244249458	2	0.298744132	3	0.457266229	3	0.454553303	2	0.250569388	4	0.608240382	7	1.291227167
AT5G63680	1	40	0	0	0	0	0	0	0	0	0	0	0	0	1	0.060616256	0	0	0	0	0	0	0	0	0	0	0	0	0	0	0	0	0	0	0	0	0	0
AT5G63860	4	28	0	0	0	0	0	0	0	0	0	0	0	0	0	0	0	0	0	0	0	0	0	0	0	0	2	0.245396965	2	0.250407697	0	0	0	0	0	0	0	0
AT5G63890	3	26	0	0	0	0	1	0.171865566	1	0.137166154	0	0	0	0	0	0	0	0	0	0	0	0	0	0	0	0	1	0.132136827	0	0	0	0	0	0	0	0	0	0
AT5G63910	1	30	0	0	0	0	0	0	0	0	0	0	0	0	0	0	1	0.084360997	0	0	0	0	0	0	0	0	0	0	0	0	0	0	0	0	0	0	0	0
AT5G63980	9	28	2	0.307441909	2	0.342633468	2	0.319178909	1	0.127368571	1	0.161814425	1	0.122713554	0	0	0	0	0	0	0	0	0	0	0	0	0	0	0	0	0	0	0	0	0	0	0	0
AT5G64040	160	13	5	1.655456436	0	0	3	1.031193399	8	2.19465847	0	0	5	1.321530582	18	3.357208047	17	3.309546823	12	2.255859132	11	2.358283226	18	3.770024124	13	2.808868778	14	3.699831174	11	2.966368106	9	2.41262907	10	2.216575361	4	1.076117599	2	0.652708238
AT5G64050	1	36	0	0	0	0	0	0	0	0	0	0	0	0	0	0	0	0	1	0.067884649	0	0	0	0	0	0	0	0	0	0	0	0	0	0	0	0	0	0
AT5G64140	17	5	2	1.721674694	2	1.918747424	2	1.787401891	2	1.426528005	2	1.812321562	2	1.374391805	0	0	0	0	0	0	0	0	0	0	0	0	2	1.374223007	1	0.701141552	0	0	2	1.152619187	0	0	0	0
AT5G64270	5	84	1	0.051240318	0	0	0	0	0	0	1	0.053938141	0	0	0	0	1	0.030128927	1	0.029093421	0	0	0	0	1	0.033438914	0	0	0	0	0	0	0	0	0	0	0	0
AT5G64290	53	24	0	0	1	0.199869523	0	0	1	0.148596667	1	0.188783496	1	0.143165813	7	0.707189658	8	0.843609974	6	0.610961848	6	0.696765498	4	0.4537992	13	1.521470588	3	0.429444689	2	0.292142313	0	0	0	0	0	0	0	0
AT5G64430	2	28	0	0	0	0	0	0	0	0	0	0	0	0	0	0	0	0	0	0	0	0	0	0	0	0	1	0.122698482	0	0	0	0	0	0	0	0	1	0.151521555
AT5G64860	1	34	0	0	0	0	0	0	0	0	0	0	0	0	0	0	0	0	1	0.071877864	0	0	0	0	0	0	0	0	0	0	0	0	0	0	0	0	0	0
AT5G64940	4	51	0	0	0	0	0	0	0	0	0	0	0	0	0	0	0	0	1	0.047918576	0	0	2	0.106776282	1	0.055075858	0	0	0	0	0	0	0	0	0	0	0	0
AT5G65020	23	23	0	0	0	0	0	0	0	0	0	0	0	0	0	0	0	0	0	0	0	0	0	0	0	0	7	1.045604462	5	0.762110383	4	0.60607107	7	0.87699286	0	0	0	0
AT5G65220	2	11	0	0	0	0	0	0	0	0	0	0	0	0	0	0	1	0.230075447	1	0.222167944	0	0	0	0	0	0	0	0	0	0	0	0	0	0	0	0	0	0
AT5G65430	1	20	0	0	0	0	0	0	0	0	0	0	0	0	0	0	0	0	0	0	0	0	0	0	0	0	1	0.171777875	0	0	0	0	0	0	0	0	0	0
AT5G65460	1	85	0	0	0	0	0	0	0	0	0	0	0	0	0	0	1	0.029774469	0	0	0	0	0	0	0	0	0	0	0	0	0	0	0	0	0	0	0	0
AT5G65620	27	54	1	0.079707161	1	0.088830899	0	0	1	0.066042963	1	0.083903776	0	0	1	0.04490093	3	0.140601662	13	0.588333631	0	0	0	0	4	0.208064353	1	0.063621435	1	0.064920514	0	0	0	0	0	0	0	0
AT5G65750	2	69	0	0	0	0	0	0	0	0	0	0	0	0	0	0	0	0	0	0	0	0	0	0	0	0	2	0.099581377	0	0	0	0	0	0	0	0	0	0
AT5G65780	2	104	0	0	0	0	0	0	0	0	0	0	0	0	0	0	0	0	0	0	0	0	0	0	0	0	0	0	1	0.033708728	0	0	1	0.027707192	0	0	0	0
AT5G66120	1	29	0	0	1	0.16540926	0	0	0	0	0	0	0	0	0	0	0	0	0	0	0	0	0	0	0	0	0	0	0	0	0	0	0	0	0	0	0	0
AT5G66190	470	33	13	1.695588714	13	1.889675494	7	0.947864639	13	1.404913945	13	1.784862145	14	1.457688278	63	4.628877762	66	5.061659848	63	4.665526842	42	3.547169811	46	3.795411492	48	4.085627313	16	1.665724857	12	1.274802822	17	1.795255975	22	1.921031979	0	0	2	0.257127487
AT5G66420	19	54	4	0.318828647	5	0.444154496	0	0	0	0	8	0.671230208	0	0	0	0	0	0	0	0	0	0	0	0	0	0	2	0.127242871	0	0	0	0	0	0	0	0	0	0
AT5G66510	1	17	0	0	0	0	0	0	0	0	1	0.266517876	0	0	0	0	0	0	0	0	0	0	0	0	0	0	0	0	0	0	0	0	0	0	0	0	0	0
AT5G66570	116	29	8	1.187361858	3	0.496227782	4	0.616345479	5	0.614882761	2	0.312469234	4	0.473928208	3	0.250825888	5	0.436349986	10	0.842705997	4	0.384422344	4	0.375557958	4	0.387430176	16	1.89548001	12	1.450637694	14	1.682369696	11	1.093000953	4	0.482397544	3	0.438890022
AT5G66680	10	31	2	0.277689466	2	0.309475391	0	0	1	0.115042581	2	0.292309929	2	0.221676097	0	0	0	0	0	0	0	0	0	0	0	0	0	0	0	0	1	0.112416408	0	0	0	0	0	0
AT5G66760	10	39	2	0.220727524	4	0.491986519	0	0	0	0	3	0.348523377	1	0.088102038	0	0	0	0	0	0	0	0	0	0	0	0	0	0	0	0	0	0	0	0	0	0	0	0
AT5G66860	1	16	0	0	0	0	0	0	0	0	0	0	0	0	0	0	0	0	0	0	0	0	0	0	1	0.175554298	0	0	0	0	0	0	0	0	0	0	0	0
AT5G66970	1	14	0	0	0	0	0	0	0	0	1	0.32362885	0	0	0	0	0	0	0	0	0	0	0	0	0	0	0	0	0	0	0	0	0	0	0	0	0	0
AT5G67030	88	47	0	0	0	0	0	0	0	0	0	0	0	0	15	0.77382455	23	1.238491239	22	1.143928567	9	0.533692722	8	0.463454502	11	0.65739482	0	0	0	0	0	0	0	0	0	0	0	0
AT5G67150	13	35	4	0.491907055	4	0.548213549	0	0	0	0	5	0.6472577	0	0	0	0	0	0	0	0	0	0	0	0	0	0	0	0	0	0	0	0	0	0	0	0	0	0
AT5G67360	22	42	0	0	0	0	3	0.319178909	0	0	0	0	1	0.081809036	0	0	0	0	0	0	0	0	0	0	0	0	1	0.081798988	0	0	0	0	2	0.137216569	10	0.832710047	5	0.505071851
AT5G67385	1	40	0	0	0	0	0	0	0	0	0	0	0	0	0	0	0	0	1	0.061096184	0	0	0	0	0	0	0	0	0	0	0	0	0	0	0	0	0	0
AT5G67500	39	23	3	0.561415661	3	0.625678508	2	0.388565628	1	0.155057391	5	0.984957371	1	0.149390413	0	0	0	0	0	0	0	0	0	0	0	0	4	0.597488264	4	0.609688306	2	0.303035535	4	0.501138777	7	1.064420669	3	0.553383071
AT5G67590	1	14	0	0	0	0	0	0	1	0.254737143	0	0	0	0	0	0	0	0	0	0	0	0	0	0	0	0	0	0	0	0	0	0	0	0	0	0	0	0
ATCG00020	759	12	21	7.532326787	24	9.593737124	32	11.91601261	26	7.727026698	29	10.94944277	33	9.448943661	63	12.72941385	79	16.661297	83	16.90327781	45	10.45148248	68	15.42917281	55	12.8739819	47	13.45593362	43	12.56211948	43	12.48758936	66	15.84851383	2	0.582897033	0	0
ATCG00065	2	6	0	0	0	0	0	0	0	0	0	0	0	0	0	0	0	0	1	0.407307898	0	0	0	0	0	0	0	0	1	0.584284627	0	0	0	0	0	0	0	0
ATCG00120	1169	29	51	7.569431845	60	9.924555645	41	6.317541169	64	7.870499342	75	11.71759631	72	8.530707757	79	6.605081733	92	8.028839758	99	8.342789379	49	4.709173715	58	5.445590402	72	6.973743173	63	7.463452542	65	7.857620847	65	7.811002163	80	7.949097846	48	5.788770536	36	5.266680269
ATCG00130	302	13	5	1.655456436	9	3.320909004	7	2.406117931	10	2.743323088	11	3.833757151	14	3.700285629	28	5.222323629	38	7.397810547	36	6.767577398	19	4.073398299	25	5.236144617	26	5.617737556	19	5.021199451	17	4.584387074	13	3.484908657	18	3.989835649	4	1.076117599	3	0.979062357
ATCG00140	48	3	0	0	0	0	0	0	0	0	2	3.020535937	0	0	8	6.465734018	5	4.218049873	8	6.516926383	5	4.645103324	4	3.630393601	9	8.426606334	1	1.145185839	1	1.168569254	1	1.161636219	4	3.842063959	0	0	0	0
ATCG00150	23	9	1	0.47824297	0	0	0	0	0	0	0	0	0	0	2	0.538811168	4	1.124813299	7	1.900770195	2	0.619347109	3	0.9075984	2	0.624193061	2	0.763457226	0	0	0	0	0	0	0	0	0	0
ATCG00160	8	16	0	0	0	0	0	0	0	0	0	0	0	0	0	0	1	0.15817687	2	0.305480924	1	0.174191374	3	0.5105241	1	0.175554298	0	0	0	0	0	0	0	0	0	0	0	0
ATCG00180	6	54	0	0	0	0	0	0	0	0	0	0	0	0	0	0	1	0.04686722	3	0.135769299	1	0.051612259	0	0	1	0.052016088	0	0	0	0	0	0	0	0	0	0	0	0
ATCG00190	2	65	0	0	0	0	0	0	0	0	0	0	0	0	0	0	1	0.038935844	0	0	0	0	0	0	1	0.043213365	0	0	0	0	0	0	0	0	0	0	0	0
ATCG00270	866	14	38	11.68279257	32	10.964271	42	13.40551419	51	12.99159434	36	11.65063862	47	11.53507408	88	15.24065876	98	17.71580947	118	20.59814232	54	10.75009626	65	12.64154915	76	15.2481448	40	9.815878627	27	6.761007827	24	5.974129127	30	6.174745648	0	0	0	0
ATCG00280	1463	20	62	13.34297888	49	11.75232798	54	12.06496277	71	12.66043605	70	15.85781367	78	13.4003201	117	14.184204	125	15.81768703	132	16.1293928	93	12.95983827	100	13.61397601	107	15.02744796	97	16.66245397	90	15.77568493	80	13.93963463	123	17.72152001	7	1.224083769	8	1.69704142
ATCG00330	1	7	0	0	0	0	0	0	0	0	0	0	0	0	0	0	0	0	0	0	0	0	1	0.388970743	0	0	0	0	0	0	0	0	0	0	0	0	0	0
ATCG00340	1172	24	36	6.456280103	30	5.996085702	30	5.585630911	37	5.498076689	33	6.229855371	33	4.72447183	136	13.73968479	135	14.23591832	131	13.33933369	101	11.72888589	133	15.08882341	135	15.79988688	47	6.727966809	47	6.865344368	50	7.26022637	57	6.843676427	1	0.145724258	0	0
ATCG00350	1056	32	29	3.900669229	24	3.597651421	28	3.909941638	38	4.235005017	31	4.389216284	28	3.006482074	125	9.471290065	118	9.332435344	115	8.782576571	96	8.361185983	111	9.444695853	109	9.567709276	58	6.226948004	46	5.039454908	48	5.227362986	52	4.68251545	0	0	0	0
ATCG00380	6	12	0	0	0	0	0	0	0	0	0	0	0	0	1	0.202054188	1	0.210902493	1	0.203653949	2	0.464510332	1	0.2268996	0	0	0	0	0	0	0	0	0	0	0	0	0	0
ATCG00420	2	11	0	0	0	0	0	0	0	0	0	0	0	0	1	0.22042275	0	0	1	0.222167944	0	0	0	0	0	0	0	0	0	0	0	0	0	0	0	0	0	0
ATCG00470	59	8	2	1.076046683	2	1.19921714	2	1.117126182	2	0.891580003	3	1.699051465	2	0.858994878	3	0.909243846	8	2.530829924	7	2.138366469	2	0.696765498	0	0	0	0	6	2.576668139	8	3.505707762	4	1.742454328	8	2.881547969	0	0	0	0
ATCG00480	3350	29	140	20.77883252	128	21.17238538	132	20.33940084	174	21.39792009	152	23.74766186	182	21.5637335	278	23.24319901	299	26.09372922	313	26.37669773	181	17.39511107	199	18.68400845	245	23.7300983	197	23.33809763	199	24.05640844	162	19.46742078	189	18.77974366	133	16.03971836	47	6.875943684
ATCG00490	4374	30	156	22.38177103	134	21.42601291	146	21.74672302	169	20.09026942	152	22.95607313	137	15.69097311	442	35.72318045	463	39.05914183	516	42.03417517	321	29.82156334	365	33.12734161	455	42.60117647	193	22.10208671	199	23.25452816	177	20.56096108	215	20.65109378	89	10.37556719	45	6.363905325
ATCG00500	6	30	0	0	0	0	0	0	0	0	0	0	0	0	1	0.080821675	2	0.168721994	3	0.244384739	0	0	0	0	0	0	0	0	0	0	0	0	0	0	0	0	0	0
ATCG00540	615	23	9	1.684246983	7	1.459916518	7	1.3599797	10	1.550573919	9	1.772923267	17	2.539637031	55	5.7980767	61	6.712201102	54	5.737728663	49	5.937653814	47	5.563972802	44	5.373488097	45	6.721742972	46	7.011415525	54	8.181959457	54	6.765373493	30	4.561802868	17	3.135837406
ATCG00560	20	2	1	2.152093367	2	4.796868562	2	4.468504729	2	3.566320014	1	2.265401953	2	3.435979513	2	2.424650256	2	2.530829924	0	0	2	2.787061994	2	2.722795201	2	2.808868778	0	0	0	0	0	0	0	0	0	0	0	0
ATCG00580	79	7	1	0.614883819	1	0.685266937	2	1.276715636	0	0	3	1.941773102	2	0.981708432	8	2.771028864	8	2.892377056	12	4.189452675	7	2.787061994	9	3.500736687	8	3.210135746	3	1.472381794	2	1.001630789	2	0.995688187	5	2.058248549	3	1.498878085	3	1.818258664
ATCG00630	2	2	0	0	0	0	0	0	0	0	0	0	0	0	1	1.212325128	0	0	0	0	0	0	0	0	1	1.404434389	0	0	0	0	0	0	0	0	0	0	0	0
ATCG00650	10	6	0	0	0	0	0	0	0	0	0	0	0	0	2	0.808216752	3	1.265414962	1	0.407307898	1	0.464510332	0	0	0	0	2	1.145185839	1	0.584284627	0	0	0	0	0	0	0	0
ATCG00670	2	11	0	0	0	0	0	0	1	0.32421091	0	0	0	0	0	0	1	0.230075447	0	0	0	0	0	0	0	0	0	0	0	0	0	0	0	0	0	0	0	0
ATCG00680	2067	22	73	14.28207417	64	13.95452673	82	16.65533581	88	14.26528006	79	16.26970494	77	12.0259283	191	21.05037268	186	21.39701663	197	21.88354257	153	19.38274933	175	21.65859819	160	20.42813657	131	20.45718341	116	18.48464093	102	16.15730378	171	22.39748649	16	2.54355069	6	1.157073695
ATCG00710	37	5	3	2.582512041	2	1.918747424	2	1.787401891	2	1.426528005	2	1.812321562	2	1.374391805	2	0.969860102	3	1.518497954	3	1.466308436	2	1.114824797	2	1.08911808	2	1.123547511	1	0.687111503	4	2.80456621	2	1.393963463	2	1.152619187	1	0.699476439	0	0
ATCG00720	364	11	14	5.478055845	11	4.796868562	20	8.124554053	15	4.863163656	15	6.178368963	16	4.997788383	37	8.155641772	36	8.282716114	39	8.664549851	25	6.334231805	35	8.663439275	36	9.192661456	11	3.435557519	11	3.505707762	15	4.752148169	23	6.025054845	3	0.953831508	2	0.771382463
ATCG00730	53	7	0	0	0	0	0	0	2	1.018948575	2	1.294515401	1	0.490854216	8	2.771028864	5	1.80773566	6	2.094726337	3	1.19445514	8	3.111765944	10	4.012669683	2	0.981587862	2	1.001630789	2	0.995688187	2	0.823299419	0	0	0	0
ATCG00750	29	9	0	0	0	0	0	0	0	0	0	0	0	0	4	1.077622336	7	1.968423274	6	1.629231595	3	0.929020664	4	1.2101312	5	1.560482654	0	0	0	0	0	0	0	0	0	0	0	0
ATCG00760	1	1	0	0	0	0	0	0	0	0	0	0	0	0	0	0	0	0	1	2.443847393	0	0	0	0	0	0	0	0	0	0	0	0	0	0	0	0	0	0
ATCG00770	11	10	1	0.430418673	0	0	1	0.446850472	0	0	0	0	0	0	0	0	3	0.759248977	2	0.488769478	2	0.557412398	0	0	0	0	0	0	2	0.701141552	0	0	0	0	0	0	0	0
ATCG00780	23	10	0	0	0	0	0	0	0	0	0	0	0	0	1	0.242465025	1	0.253082992	2	0.488769478	1	0.278706199	0	0	2	0.561773755	4	1.374223007	4	1.402283105	4	1.393963463	4	1.152619187	0	0	0	0
ATCG00790	1	10	0	0	0	0	0	0	0	0	0	0	0	0	0	0	0	0	1	0.244384739	0	0	0	0	0	0	0	0	0	0	0	0	0	0	0	0	0	0
ATCG00800	46	17	0	0	0	0	0	0	0	0	0	0	0	0	5	0.713132428	9	1.339851136	12	1.725068748	3	0.491834469	4	0.640657694	5	0.826137875	2	0.404183237	2	0.412436207	2	0.409989253	2	0.339005643	0	0	0	0
ATCG00810	4	11	0	0	0	0	0	0	0	0	0	0	0	0	0	0	1	0.230075447	2	0.444335889	0	0	0	0	0	0	0	0	0	0	1	0.316809877	0	0	0	0	0	0
ATCG00820	16	5	0	0	0	0	0	0	0	0	0	0	1	0.687195902	2	0.969860102	1	0.506165984	0	0	1	0.557412398	2	1.08911808	1	0.561773755	2	1.374223007	2	1.402283105	2	1.393963463	2	1.152619187	0	0	0	0
ATCG00830	60	18	0	0	0	0	0	0	0	0	0	0	0	0	7	0.942919544	11	1.546618286	13	1.765000895	6	0.929020664	8	1.2101312	11	1.71653092	2	0.381728613	2	0.389523084	0	0	0	0	0	0	0	0
ATCG00900	27	12	0	0	0	0	0	0	0	0	0	0	0	0	5	1.01027094	4	0.843609974	2	0.407307898	2	0.464510332	3	0.6806988	2	0.468144796	3	0.858889379	4	1.168569254	0	0	2	0.480257994	0	0	0	0
ATCG00905	2	6	0	0	0	0	0	0	0	0	0	0	0	0	0	0	0	0	1	0.407307898	0	0	0	0	0	0	0	0	1	0.584284627	0	0	0	0	0	0	0	0
ATCG01010	71	34	0	0	0	0	0	0	0	0	0	0	0	0	10	0.713132428	13	0.967670265	14	1.006290103	7	0.573806881	8	0.640657694	19	1.569661964	0	0	0	0	0	0	0	0	0	0	0	0
ATCG01050	12	22	0	0	0	0	0	0	0	0	0	0	0	0	3	0.330634125	0	0	0	0	3	0.380053908	3	0.371290254	3	0.38302756	0	0	0	0	0	0	0	0	0	0	0	0
ATCG01060	141	8	3	1.614070025	1	0.59960857	2	1.117126182	2	0.891580003	1	0.566350488	2	0.858994878	10	3.03081282	22	6.959782291	18	5.498656636	7	2.438679245	9	3.063144601	7	2.45776018	12	5.153336279	11	4.820348173	11	4.791749404	12	4.322321954	8	3.497382198	3	1.590976331
ATCG01100	40	15	0	0	0	0	0	0	0	0	0	0	0	0	4	0.646573401	7	1.181053964	13	2.118001074	4	0.743216531	6	1.08911808	3	0.561773755	0	0	2	0.467427701	0	0	1	0.192103197	0	0	0	0
ATCG01110	129	26	0	0	0	0	0	0	0	0	0	0	0	0	20	1.865115582	24	2.336150699	24	2.255859132	19	2.036699149	19	1.989734954	23	2.484768534	0	0	0	0	0	0	0	0	0	0	0	0
ATCG01120	3	6	0	0	0	0	0	0	0	0	0	0	0	0	0	0	2	0.843609974	0	0	0	0	0	0	0	0	0	0	0	0	0	0	1	0.480257994	0	0	0	0
ATCG01230	2	6	0	0	0	0	0	0	0	0	0	0	0	0	0	0	0	0	1	0.407307898	0	0	0	0	0	0	0	0	1	0.584284627	0	0	0	0	0	0	0	0
ATCG01240	27	12	0	0	0	0	0	0	0	0	0	0	0	0	5	1.01027094	4	0.843609974	2	0.407307898	2	0.464510332	3	0.6806988	2	0.468144796	3	0.858889379	4	1.168569254	0	0	2	0.480257994	0	0	0	0
ATCG01310	60	18	0	0	0	0	0	0	0	0	0	0	0	0	7	0.942919544	11	1.546618286	13	1.765000895	6	0.929020664	8	1.2101312	11	1.71653092	2	0.381728613	2	0.389523084	0	0	0	0	0	0	0	0
ATMG00060	6	29	2	0.296840464	0	0	3	0.462259109	0	0	0	0	0	0	0	0	0	0	0	0	0	0	0	0	1	0.096857544	0	0	0	0	0	0	0	0	0	0	0	0
ATMG00070	9	15	2	0.573891564	2	0.639582474	0	0	1	0.237754667	2	0.604107187	2	0.458130601	0	0	0	0	0	0	0	0	0	0	0	0	0	0	0	0	0	0	0	0	0	0	0	0
ATMG00160	26	13	2	0.662182574	2	0.737979778	1	0.343731133	2	0.548664617	2	0.697046754	2	0.528612232	0	0	1	0.194679224	1	0.187988261	0	0	0	0	0	0	3	0.792820966	2	0.539339655	4	1.072279586	2	0.443315072	2	0.538058799	0	0
ATMG00220	1	8	0	0	1	0.59960857	0	0	0	0	0	0	0	0	0	0	0	0	0	0	0	0	0	0	0	0	0	0	0	0	0	0	0	0	0	0	0	0
ATMG00285	18	21	6	1.229767638	1	0.228422312	2	0.425571878	2	0.339649525	4	0.863010267	1	0.163618072	0	0	0	0	0	0	1	0.132717237	0	0	0	0	0	0	0	0	0	0	1	0.137216569	0	0	0	0
ATMG00510	72	24	4	0.717364455	6	1.19921714	5	0.930938485	9	1.337370005	6	1.132700976	5	0.715829065	3	0.303081282	5	0.527256234	4	0.407307898	2	0.232255166	3	0.3403494	2	0.234072398	5	0.715741149	5	0.730355783	4	0.580818109	4	0.480257994	0	0	0	0
ATMG00513	6	29	2	0.296840464	0	0	3	0.462259109	0	0	0	0	0	0	0	0	0	0	0	0	0	0	0	0	1	0.096857544	0	0	0	0	0	0	0	0	0	0	0	0
ATMG00640	7	12	1	0.358682227	2	0.799478093	0	0	0	0	1	0.377566992	0	0	0	0	0	0	1	0.203653949	0	0	1	0.2268996	0	0	1	0.286296459	0	0	0	0	0	0	0	0	0	0
ATMG00665	6	29	2	0.296840464	0	0	3	0.462259109	0	0	0	0	0	0	0	0	0	0	0	0	0	0	0	0	1	0.096857544	0	0	0	0	0	0	0	0	0	0	0	0
ATMG01320	18	21	6	1.229767638	1	0.228422312	2	0.425571878	2	0.339649525	4	0.863010267	1	0.163618072	0	0	0	0	0	0	1	0.132717237	0	0	0	0	0	0	0	0	0	0	1	0.137216569	0	0	0	0
