# Supplementary material for: Proteasome targeting of proteins in Arabidopsis leaf mesophyll, epidermal and vascular tissues
Source: Front Plant Sci. 2015 May 28;6:376. doi: 10.3389/fpls.2015.00376 (PMC4446536; doi:10.3389/fpls.2015.00376)
Supplement: Supplementary file 5 [file DataSheet1.ZIP › Rcode_analysis_cell_types.R]

##
## ARcode_analysis_cell_types.R created on Mon 26.10.2013
##
## Description:
## This script performs the analysis of tissue-type specific proteomics data
##
## Author: K.Baerenfaller, bkatja@ethz.ch
##################################################################

rm(list=ls(all=TRUE))
cell_types <- read.table("factor_list_215.txt",row.names=1,header=TRUE)
nrow(cell_types) #1799
cell_types <- as.matrix(cell_types)
dim(cell_types)
colnames(cell_types)
#rownames(cell_types)

ct.sum <- cbind(cell_types,0,0,0)
colnames(ct.sum) <- c(colnames(cell_types),'total_spec_vasc','total_spec_mes','total_spec_epi')
dim(ct.sum)
ct.sum[,'total_spec_vasc'] <- cell_types[,'spec_vasc_s1']+cell_types[,'spec_vasc_s2']+cell_types[,'spec_vasc_s3']+
                              cell_types[,'spec_vasc_t1']+cell_types[,'spec_vasc_t2']+cell_types[,'spec_vasc_t3']
ct.sum[,'total_spec_epi'] <- cell_types[,'spec_epi_s1']+cell_types[,'spec_epi_s2']+cell_types[,'spec_epi_s3']+
                              cell_types[,'spec_epi_t1']+cell_types[,'spec_epi_t2']+cell_types[,'spec_epi_t3']
ct.sum[,'total_spec_mes'] <- cell_types[,'spec_mes_s1']+cell_types[,'spec_mes_s2']+cell_types[,'spec_mes_s3']+
                              cell_types[,'spec_mes_t1']+cell_types[,'spec_mes_t2']+cell_types[,'spec_mes_t3']
#ct.sum[1:10,c(3,5,7,9,11,13,39,15,17,19,21,23,25,40,27,29,31,33,35,37,41)]

###################################################################################################################Epidermis
#Boxplot-Statistik f�r outlier
#bp <- boxplot(ct.vasc.an[,'fc_s_t'],ct.vasc.an[,'fc_s_t_n'],ct.epi.an[,'fc_s_t'],ct.epi.an[,'fc_s_t_n'],ct.mes.an[,'fc_s_t'],ct.mes.an[,#'fc_s_t_n'],notch=TRUE)
#bp$stats
#bp$out
################################################################################################################################


##################################################################################################################################
# Vasculature
ct.vasc <- ct.sum[which(ct.sum[,'total_spec_vasc']>=5),c('fact_vasc_s1','fact_vasc_s2','fact_vasc_s3','fact_vasc_t1','fact_vasc_t2','fact_vasc_t3')]
dim(ct.vasc)
ct.vasc.a <- cbind(ct.vasc,0,0,0)
colnames(ct.vasc.a) <- c(colnames(ct.vasc),'avg_vasc_s','avg_vasc_t','fc_s_t')
ct.vasc.a[,'avg_vasc_s'] <- (ct.vasc[,'fact_vasc_s1']+ct.vasc[,'fact_vasc_s2']+ct.vasc[,'fact_vasc_s3'])/3
ct.vasc.a[which(ct.vasc.a[,'avg_vasc_s'] == 0),'avg_vasc_s'] <- NA
ct.vasc.a[,'avg_vasc_t'] <- (ct.vasc[,'fact_vasc_t1']+ct.vasc[,'fact_vasc_t2']+ct.vasc[,'fact_vasc_t3'])/3
ct.vasc.a[which(ct.vasc.a[,'avg_vasc_t'] == 0),'avg_vasc_t'] <- NA
ct.vasc.a[,'fc_s_t'] <- ct.vasc.a[,'avg_vasc_s'] / ct.vasc.a[,'avg_vasc_t']

#Normalise each row to an average of 1
m.vasc.s1 <- mean(ct.vasc.a[which(ct.vasc.a[,'fact_vasc_s1']>0),'fact_vasc_s1']);m.vasc.s1
m.vasc.s2 <- mean(ct.vasc.a[which(ct.vasc.a[,'fact_vasc_s2']>0),'fact_vasc_s2']);m.vasc.s2
m.vasc.s3 <- mean(ct.vasc.a[which(ct.vasc.a[,'fact_vasc_s3']>0),'fact_vasc_s3']);m.vasc.s3
m.vasc.t1 <- mean(ct.vasc.a[which(ct.vasc.a[,'fact_vasc_t1']>0),'fact_vasc_t1']);m.vasc.t1
m.vasc.t2 <- mean(ct.vasc.a[which(ct.vasc.a[,'fact_vasc_t2']>0),'fact_vasc_t2']);m.vasc.t2
m.vasc.t3 <- mean(ct.vasc.a[which(ct.vasc.a[,'fact_vasc_t3']>0),'fact_vasc_t3']);m.vasc.t3

ct.vasc.an <- cbind(ct.vasc.a,0,0,0,0,0,0,0,0,0)
colnames(ct.vasc.an) <- c(colnames(ct.vasc.a),'fact_vasc_s1n','fact_vasc_s2n','fact_vasc_s3n','fact_vasc_t1n','fact_vasc_t2n','fact_vasc_t3n','avg_vasc_sn','avg_vasc_tn','fc_s_t_n')
ct.vasc.an[which(ct.vasc.a[,'fact_vasc_s1']>0),'fact_vasc_s1n'] <-  ct.vasc.a[which(ct.vasc.a[,'fact_vasc_s1']>0),'fact_vasc_s1'] / m.vasc.s1
ct.vasc.an[which(ct.vasc.a[,'fact_vasc_s2']>0),'fact_vasc_s2n'] <-  ct.vasc.a[which(ct.vasc.a[,'fact_vasc_s2']>0),'fact_vasc_s2'] / m.vasc.s2
ct.vasc.an[which(ct.vasc.a[,'fact_vasc_s3']>0),'fact_vasc_s3n'] <-  ct.vasc.a[which(ct.vasc.a[,'fact_vasc_s3']>0),'fact_vasc_s3'] / m.vasc.s3
ct.vasc.an[which(ct.vasc.a[,'fact_vasc_t1']>0),'fact_vasc_t1n'] <-  ct.vasc.a[which(ct.vasc.a[,'fact_vasc_t1']>0),'fact_vasc_t1'] / m.vasc.t1
ct.vasc.an[which(ct.vasc.a[,'fact_vasc_t2']>0),'fact_vasc_t2n'] <-  ct.vasc.a[which(ct.vasc.a[,'fact_vasc_t2']>0),'fact_vasc_t2'] / m.vasc.t2
ct.vasc.an[which(ct.vasc.a[,'fact_vasc_t3']>0),'fact_vasc_t3n'] <-  ct.vasc.a[which(ct.vasc.a[,'fact_vasc_t3']>0),'fact_vasc_t3'] / m.vasc.t3
ct.vasc.an[,'avg_vasc_sn'] <- (ct.vasc.an[,'fact_vasc_s1n']+ct.vasc.an[,'fact_vasc_s2n']+ct.vasc.an[,'fact_vasc_s3n'])/3
ct.vasc.an[which(ct.vasc.an[,'avg_vasc_sn'] == 0),'avg_vasc_sn'] <- NA
ct.vasc.an[,'avg_vasc_tn'] <- (ct.vasc.an[,'fact_vasc_t1n']+ct.vasc.an[,'fact_vasc_t2n']+ct.vasc.an[,'fact_vasc_t3n'])/3
ct.vasc.an[which(ct.vasc.an[,'avg_vasc_tn'] == 0),'avg_vasc_tn'] <- NA
ct.vasc.an[,'fc_s_t_n'] <- ct.vasc.an[,'avg_vasc_sn'] / ct.vasc.an[,'avg_vasc_tn']
mean(ct.vasc.an[,'avg_vasc_s'],na.rm=TRUE)
mean(ct.vasc.an[,'avg_vasc_t'],na.rm=TRUE)
mean(ct.vasc.an[,'avg_vasc_sn'],na.rm=TRUE)
mean(ct.vasc.an[,'avg_vasc_tn'],na.rm=TRUE)
mean(ct.vasc.an[,'fc_s_t'],na.rm=TRUE)
mean(ct.vasc.an[,'fc_s_t_n'],na.rm=TRUE)

boxplot(ct.vasc.an[,c(1:8,10:17)],ylim=c(0,5))
boxplot(ct.vasc.an[,c('fc_s_t','fc_s_t_n')])
bp.vasc <- boxplot(ct.vasc.an[,c('fc_s_t','fc_s_t_n')])

#make a t-test on the normalised data
ct.vasc.an.t <- cbind(ct.vasc.an,0)
colnames(ct.vasc.an.t) <- c(colnames(ct.vasc.an),'ttest_n')
for (i in 1:nrow(ct.vasc.an.t)) {
    ttn <- t.test(ct.vasc.an.t[i,c('fact_vasc_s1n','fact_vasc_s2n','fact_vasc_s3n')],ct.vasc.an.t[i,c('fact_vasc_t1n','fact_vasc_t2n','fact_vasc_t3n')]  
    ,alternative='two.sided',paired=TRUE)
    ct.vasc.an.t[i,'ttest_n'] <- ttn$p.value
}

##Get the significant differences 
ct.vasc.an.t.eval <- cbind(ct.vasc.an.t,0)
colnames(ct.vasc.an.t.eval) <- c(colnames(ct.vasc.an.t),'higher_syla_vs_twe_vasc_n')
agi2 <- rownames(ct.vasc.an.t.eval[which(ct.vasc.an.t.eval[,'ttest_n'] < 0.05 & ct.vasc.an.t.eval[,'fc_s_t_n']>1.5),c('ttest_n','fc_s_t_n')])
length(agi2)
ct.vasc.an.t.eval[agi2,'higher_syla_vs_twe_vasc_n'] <- 1

###in all three replicates syla > 0, in all three replicates twe == 0 -> 2
agi3 <- rownames(ct.vasc.an.t.eval[which( ((ct.vasc.an.t.eval[,'fact_vasc_s1']>0 & ct.vasc.an.t.eval[,'fact_vasc_s2']>0) |  
  (ct.vasc.an.t.eval[,'fact_vasc_s1']>0 & ct.vasc.an.t.eval[,'fact_vasc_s3']>0) | 
  (ct.vasc.an.t.eval[,'fact_vasc_s3']>0 & ct.vasc.an.t.eval[,'fact_vasc_s2']>0)) &
  ct.vasc.an.t.eval[,'fact_vasc_t1']== 0 & ct.vasc.an.t.eval[,'fact_vasc_t2']== 0 & ct.vasc.an.t.eval[,'fact_vasc_t3']== 0),])
length(agi3)
ct.vasc.an.t.eval[agi3,'higher_syla_vs_twe_vasc_n'] <- 2
##ttest < 0.05 and fold change < 1/1.5 -> -1
agi5 <- rownames(ct.vasc.an.t.eval[which(ct.vasc.an.t.eval[,'ttest_n'] < 0.05 & ct.vasc.an.t.eval[,'fc_s_t_n'] < 1/1.5),c('ttest_n','fc_s_t_n')])
length(agi5)
ct.vasc.an.t.eval[agi5,'higher_syla_vs_twe_vasc_n'] <- -1

###in all three replicates twe > 0, in all three replicates syla == 0 -> -2
agi6 <- rownames(ct.vasc.an.t.eval[which( ((ct.vasc.an.t.eval[,'fact_vasc_t1']>0 & ct.vasc.an.t.eval[,'fact_vasc_t2']>0) |  
  (ct.vasc.an.t.eval[,'fact_vasc_t1']>0 & ct.vasc.an.t.eval[,'fact_vasc_t3']>0) | 
  (ct.vasc.an.t.eval[,'fact_vasc_t3']>0 & ct.vasc.an.t.eval[,'fact_vasc_t2']>0)) &
  ct.vasc.an.t.eval[,'fact_vasc_s1']== 0 & ct.vasc.an.t.eval[,'fact_vasc_s2']== 0 & ct.vasc.an.t.eval[,'fact_vasc_s3']== 0),])
length(agi6)
ct.vasc.an.t.eval[agi6,'higher_syla_vs_twe_vasc_n'] <- -2
###outlier
agi9 <- rownames(ct.vasc.an.t.eval[which(ct.vasc.an.t.eval[,'fc_s_t_n'] > bp.vasc$stat[5,2]),c('ttest_n','fc_s_t')]);length(agi9)
agi10 <- rownames(ct.vasc.an.t.eval[which(ct.vasc.an.t.eval[,'fc_s_t_n'] < bp.vasc$stat[1,2]),c('ttest_n','fc_s_t')]);length(agi10)
ct.vasc.an.t.eval[agi9,'higher_syla_vs_twe_vasc_n'] <- 3
###################################################################################################################Vasculature

##################################################################################################################################
# Epidermis
ct.epi <- ct.sum[which(ct.sum[,'total_spec_epi']>=5),c('fact_epi_s1','fact_epi_s2','fact_epi_s3','fact_epi_t1','fact_epi_t2','fact_epi_t3')]
dim(ct.epi)
ct.epi.a <- cbind(ct.epi,0,0,0)
colnames(ct.epi.a) <- c(colnames(ct.epi),'avg_epi_s','avg_epi_t','fc_s_t')
ct.epi.a[,'avg_epi_s'] <- (ct.epi[,'fact_epi_s1']+ct.epi[,'fact_epi_s2']+ct.epi[,'fact_epi_s3'])/3
ct.epi.a[which(ct.epi.a[,'avg_epi_s'] == 0),'avg_epi_s'] <- NA
ct.epi.a[,'avg_epi_t'] <- (ct.epi[,'fact_epi_t1']+ct.epi[,'fact_epi_t2']+ct.epi[,'fact_epi_t3'])/3
ct.epi.a[which(ct.epi.a[,'avg_epi_t'] == 0),'avg_epi_t'] <- NA
ct.epi.a[,'fc_s_t'] <- ct.epi.a[,'avg_epi_s'] / ct.epi.a[,'avg_epi_t']

#Normalise each row to an average of 1
m.epi.s1 <- mean(ct.epi.a[which(ct.epi.a[,'fact_epi_s1']>0),'fact_epi_s1']);m.epi.s1
m.epi.s2 <- mean(ct.epi.a[which(ct.epi.a[,'fact_epi_s2']>0),'fact_epi_s2']);m.epi.s2
m.epi.s3 <- mean(ct.epi.a[which(ct.epi.a[,'fact_epi_s3']>0),'fact_epi_s3']);m.epi.s3
m.epi.t1 <- mean(ct.epi.a[which(ct.epi.a[,'fact_epi_t1']>0),'fact_epi_t1']);m.epi.t1
m.epi.t2 <- mean(ct.epi.a[which(ct.epi.a[,'fact_epi_t2']>0),'fact_epi_t2']);m.epi.t2
m.epi.t3 <- mean(ct.epi.a[which(ct.epi.a[,'fact_epi_t3']>0),'fact_epi_t3']);m.epi.t3

ct.epi.an <- cbind(ct.epi.a,0,0,0,0,0,0,0,0,0)
colnames(ct.epi.an) <- c(colnames(ct.epi.a),'fact_epi_s1n','fact_epi_s2n','fact_epi_s3n','fact_epi_t1n','fact_epi_t2n','fact_epi_t3n','avg_epi_sn','avg_epi_tn','fc_s_t_n')
ct.epi.an[which(ct.epi.a[,'fact_epi_s1']>0),'fact_epi_s1n'] <-  ct.epi.a[which(ct.epi.a[,'fact_epi_s1']>0),'fact_epi_s1'] / m.epi.s1
ct.epi.an[which(ct.epi.a[,'fact_epi_s2']>0),'fact_epi_s2n'] <-  ct.epi.a[which(ct.epi.a[,'fact_epi_s2']>0),'fact_epi_s2'] / m.epi.s2
ct.epi.an[which(ct.epi.a[,'fact_epi_s3']>0),'fact_epi_s3n'] <-  ct.epi.a[which(ct.epi.a[,'fact_epi_s3']>0),'fact_epi_s3'] / m.epi.s3
ct.epi.an[which(ct.epi.a[,'fact_epi_t1']>0),'fact_epi_t1n'] <-  ct.epi.a[which(ct.epi.a[,'fact_epi_t1']>0),'fact_epi_t1'] / m.epi.t1
ct.epi.an[which(ct.epi.a[,'fact_epi_t2']>0),'fact_epi_t2n'] <-  ct.epi.a[which(ct.epi.a[,'fact_epi_t2']>0),'fact_epi_t2'] / m.epi.t2
ct.epi.an[which(ct.epi.a[,'fact_epi_t3']>0),'fact_epi_t3n'] <-  ct.epi.a[which(ct.epi.a[,'fact_epi_t3']>0),'fact_epi_t3'] / m.epi.t3
ct.epi.an[,'avg_epi_sn'] <- (ct.epi.an[,'fact_epi_s1n']+ct.epi.an[,'fact_epi_s2n']+ct.epi.an[,'fact_epi_s3n'])/3
ct.epi.an[which(ct.epi.an[,'avg_epi_sn'] == 0),'avg_epi_sn'] <- NA
ct.epi.an[,'avg_epi_tn'] <- (ct.epi.an[,'fact_epi_t1n']+ct.epi.an[,'fact_epi_t2n']+ct.epi.an[,'fact_epi_t3n'])/3
ct.epi.an[which(ct.epi.an[,'avg_epi_tn'] == 0),'avg_epi_tn'] <- NA
ct.epi.an[,'fc_s_t_n'] <- ct.epi.an[,'avg_epi_sn'] / ct.epi.an[,'avg_epi_tn']
#mean(ct.epi.an[which(ct.epi.a[,'fact_epi_t1']>0),'fact_epi_t1n'])
mean(ct.epi.an[,'avg_epi_s'],na.rm=TRUE)
mean(ct.epi.an[,'avg_epi_t'],na.rm=TRUE)
mean(ct.epi.an[,'avg_epi_sn'],na.rm=TRUE)
mean(ct.epi.an[,'avg_epi_tn'],na.rm=TRUE)
mean(ct.epi.an[,'fc_s_t'],na.rm=TRUE)
mean(ct.epi.an[,'fc_s_t_n'],na.rm=TRUE)

boxplot(ct.epi.an[,c(1:8,10:17)],ylim=c(0,5))
boxplot(ct.epi.an[,c('fc_s_t','fc_s_t_n')])
bp.epi <- boxplot(ct.epi.an[,c('fc_s_t','fc_s_t_n')])

#make a t-test on the normalised data
ct.epi.an.t <- cbind(ct.epi.an,0)
colnames(ct.epi.an.t) <- c(colnames(ct.epi.an),'ttest_n')
for (i in 1:nrow(ct.epi.an.t)) {
    ttn <- t.test(ct.epi.an.t[i,c('fact_epi_s1n','fact_epi_s2n','fact_epi_s3n')],ct.epi.an.t[i,c('fact_epi_t1n','fact_epi_t2n','fact_epi_t3n')]  
    ,alternative='two.sided',paired=TRUE)
    ct.epi.an.t[i,'ttest_n'] <- ttn$p.value
}

##Get the significant differences 
ct.epi.an.t.eval <- cbind(ct.epi.an.t,0)
colnames(ct.epi.an.t.eval) <- c(colnames(ct.epi.an.t),'higher_syla_vs_twe_epi_n')
agi2 <- rownames(ct.epi.an.t.eval[which(ct.epi.an.t.eval[,'ttest_n'] < 0.05 & ct.epi.an.t.eval[,'fc_s_t_n']>1.5),c('ttest_n','fc_s_t_n')])
length(agi2)
ct.epi.an.t.eval[agi2,'higher_syla_vs_twe_epi_n'] <- 1

###in all three replicates syla > 0, in all three replicates twe == 0 -> 2
agi3 <- rownames(ct.epi.an.t.eval[which( ((ct.epi.an.t.eval[,'fact_epi_s1']>0 & ct.epi.an.t.eval[,'fact_epi_s2']>0) |  
  (ct.epi.an.t.eval[,'fact_epi_s1']>0 & ct.epi.an.t.eval[,'fact_epi_s3']>0) | 
  (ct.epi.an.t.eval[,'fact_epi_s3']>0 & ct.epi.an.t.eval[,'fact_epi_s2']>0)) &
  ct.epi.an.t.eval[,'fact_epi_t1']== 0 & ct.epi.an.t.eval[,'fact_epi_t2']== 0 & ct.epi.an.t.eval[,'fact_epi_t3']== 0),])
length(agi3)
ct.epi.an.t.eval[agi3,'higher_syla_vs_twe_epi_n'] <- 2
##ttest < 0.05 and fold change < 1/1.5 -> -1
agi5 <- rownames(ct.epi.an.t.eval[which(ct.epi.an.t.eval[,'ttest_n'] < 0.05 & ct.epi.an.t.eval[,'fc_s_t_n'] < 1/1.5),c('ttest_n','fc_s_t_n')])
length(agi5)
ct.epi.an.t.eval[agi5,'higher_syla_vs_twe_epi_n'] <- -1

###in all three replicates twe > 0, in all three replicates syla == 0 -> -2
agi6 <- rownames(ct.epi.an.t.eval[which( ((ct.epi.an.t.eval[,'fact_epi_t1']>0 & ct.epi.an.t.eval[,'fact_epi_t2']>0) |  
  (ct.epi.an.t.eval[,'fact_epi_t1']>0 & ct.epi.an.t.eval[,'fact_epi_t3']>0) | 
  (ct.epi.an.t.eval[,'fact_epi_t3']>0 & ct.epi.an.t.eval[,'fact_epi_t2']>0)) &
  ct.epi.an.t.eval[,'fact_epi_s1']== 0 & ct.epi.an.t.eval[,'fact_epi_s2']== 0 & ct.epi.an.t.eval[,'fact_epi_s3']== 0),])
length(agi6)
ct.epi.an.t.eval[agi6,'higher_syla_vs_twe_epi_n'] <- -2
###outlier
agi9 <- rownames(ct.epi.an.t.eval[which(ct.epi.an.t.eval[,'fc_s_t_n'] > bp.epi$stat[5,2]),c('ttest_n','fc_s_t')]);length(agi9)
agi10 <- rownames(ct.epi.an.t.eval[which(ct.epi.an.t.eval[,'fc_s_t_n'] < bp.epi$stat[1,2]),c('ttest_n','fc_s_t')]);length(agi10)
ct.epi.an.t.eval[agi9,'higher_syla_vs_twe_epi_n'] <- 3
 ###################################################################################################################Epidermis


##################################################################################################################################
# Mesophyll
ct.mes <- ct.sum[which(ct.sum[,'total_spec_mes']>=5),c('fact_mes_s1','fact_mes_s2','fact_mes_s3','fact_mes_t1','fact_mes_t2','fact_mes_t3')]
dim(ct.mes)
ct.mes.a <- cbind(ct.mes,0,0,0)
colnames(ct.mes.a) <- c(colnames(ct.mes),'avg_mes_s','avg_mes_t','fc_s_t')
ct.mes.a[,'avg_mes_s'] <- (ct.mes[,'fact_mes_s1']+ct.mes[,'fact_mes_s2']+ct.mes[,'fact_mes_s3'])/3
ct.mes.a[which(ct.mes.a[,'avg_mes_s'] == 0),'avg_mes_s'] <- NA
ct.mes.a[,'avg_mes_t'] <- (ct.mes[,'fact_mes_t1']+ct.mes[,'fact_mes_t2']+ct.mes[,'fact_mes_t3'])/3
ct.mes.a[which(ct.mes.a[,'avg_mes_t'] == 0),'avg_mes_t'] <- NA
ct.mes.a[,'fc_s_t'] <- ct.mes.a[,'avg_mes_s'] / ct.mes.a[,'avg_mes_t']

#Normalise each row to an average of 1
m.mes.s1 <- mean(ct.mes.a[which(ct.mes.a[,'fact_mes_s1']>0),'fact_mes_s1']);m.mes.s1
m.mes.s2 <- mean(ct.mes.a[which(ct.mes.a[,'fact_mes_s2']>0),'fact_mes_s2']);m.mes.s2
m.mes.s3 <- mean(ct.mes.a[which(ct.mes.a[,'fact_mes_s3']>0),'fact_mes_s3']);m.mes.s3
m.mes.t1 <- mean(ct.mes.a[which(ct.mes.a[,'fact_mes_t1']>0),'fact_mes_t1']);m.mes.t1
m.mes.t2 <- mean(ct.mes.a[which(ct.mes.a[,'fact_mes_t2']>0),'fact_mes_t2']);m.mes.t2
m.mes.t3 <- mean(ct.mes.a[which(ct.mes.a[,'fact_mes_t3']>0),'fact_mes_t3']);m.mes.t3

ct.mes.an <- cbind(ct.mes.a,0,0,0,0,0,0,0,0,0)
colnames(ct.mes.an) <- c(colnames(ct.mes.a),'fact_mes_s1n','fact_mes_s2n','fact_mes_s3n','fact_mes_t1n','fact_mes_t2n','fact_mes_t3n','avg_mes_sn','avg_mes_tn','fc_s_t_n')
ct.mes.an[which(ct.mes.a[,'fact_mes_s1']>0),'fact_mes_s1n'] <-  ct.mes.a[which(ct.mes.a[,'fact_mes_s1']>0),'fact_mes_s1'] / m.mes.s1
ct.mes.an[which(ct.mes.a[,'fact_mes_s2']>0),'fact_mes_s2n'] <-  ct.mes.a[which(ct.mes.a[,'fact_mes_s2']>0),'fact_mes_s2'] / m.mes.s2
ct.mes.an[which(ct.mes.a[,'fact_mes_s3']>0),'fact_mes_s3n'] <-  ct.mes.a[which(ct.mes.a[,'fact_mes_s3']>0),'fact_mes_s3'] / m.mes.s3
ct.mes.an[which(ct.mes.a[,'fact_mes_t1']>0),'fact_mes_t1n'] <-  ct.mes.a[which(ct.mes.a[,'fact_mes_t1']>0),'fact_mes_t1'] / m.mes.t1
ct.mes.an[which(ct.mes.a[,'fact_mes_t2']>0),'fact_mes_t2n'] <-  ct.mes.a[which(ct.mes.a[,'fact_mes_t2']>0),'fact_mes_t2'] / m.mes.t2
ct.mes.an[which(ct.mes.a[,'fact_mes_t3']>0),'fact_mes_t3n'] <-  ct.mes.a[which(ct.mes.a[,'fact_mes_t3']>0),'fact_mes_t3'] / m.mes.t3
ct.mes.an[,'avg_mes_sn'] <- (ct.mes.an[,'fact_mes_s1n']+ct.mes.an[,'fact_mes_s2n']+ct.mes.an[,'fact_mes_s3n'])/3
ct.mes.an[which(ct.mes.an[,'avg_mes_sn'] == 0),'avg_mes_sn'] <- NA
ct.mes.an[,'avg_mes_tn'] <- (ct.mes.an[,'fact_mes_t1n']+ct.mes.an[,'fact_mes_t2n']+ct.mes.an[,'fact_mes_t3n'])/3
ct.mes.an[which(ct.mes.an[,'avg_mes_tn'] == 0),'avg_mes_tn'] <- NA
ct.mes.an[,'fc_s_t_n'] <- ct.mes.an[,'avg_mes_sn'] / ct.mes.an[,'avg_mes_tn']
#mean(ct.mes.an[which(ct.mes.a[,'fact_mes_t1']>0),'fact_mes_t1n'])
mean(ct.mes.an[,'avg_mes_s'],na.rm=TRUE)
mean(ct.mes.an[,'avg_mes_t'],na.rm=TRUE)
mean(ct.mes.an[,'avg_mes_sn'],na.rm=TRUE)
mean(ct.mes.an[,'avg_mes_tn'],na.rm=TRUE)
mean(ct.mes.an[,'fc_s_t'],na.rm=TRUE)
mean(ct.mes.an[,'fc_s_t_n'],na.rm=TRUE)

boxplot(ct.mes.an[,c(1:8,10:17)],ylim=c(0,5))
boxplot(ct.mes.an[,c('fc_s_t','fc_s_t_n')])
bp.mes <- boxplot(ct.mes.an[,c('fc_s_t','fc_s_t_n')])

#make a t-test on the normalised data
ct.mes.an.t <- cbind(ct.mes.an,0)
colnames(ct.mes.an.t) <- c(colnames(ct.mes.an),'ttest_n')
for (i in 1:nrow(ct.mes.an.t)) {
    ttn <- t.test(ct.mes.an.t[i,c('fact_mes_s1n','fact_mes_s2n','fact_mes_s3n')],ct.mes.an.t[i,c('fact_mes_t1n','fact_mes_t2n','fact_mes_t3n')]  
    ,alternative='two.sided',paired=TRUE)
    ct.mes.an.t[i,'ttest_n'] <- ttn$p.value
}

##Get the significant differences 
ct.mes.an.t.eval <- cbind(ct.mes.an.t,0)
colnames(ct.mes.an.t.eval) <- c(colnames(ct.mes.an.t),'higher_syla_vs_twe_mes_n')
agi2 <- rownames(ct.mes.an.t.eval[which(ct.mes.an.t.eval[,'ttest_n'] < 0.05 & ct.mes.an.t.eval[,'fc_s_t_n']>1.5),c('ttest_n','fc_s_t_n')])
length(agi2)
ct.mes.an.t.eval[agi2,'higher_syla_vs_twe_mes_n'] <- 1

###in all three replicates syla > 0, in all three replicates twe == 0 -> 2
agi3 <- rownames(ct.mes.an.t.eval[which( ((ct.mes.an.t.eval[,'fact_mes_s1']>0 & ct.mes.an.t.eval[,'fact_mes_s2']>0) |  
  (ct.mes.an.t.eval[,'fact_mes_s1']>0 & ct.mes.an.t.eval[,'fact_mes_s3']>0) | 
  (ct.mes.an.t.eval[,'fact_mes_s3']>0 & ct.mes.an.t.eval[,'fact_mes_s2']>0)) &
  ct.mes.an.t.eval[,'fact_mes_t1']== 0 & ct.mes.an.t.eval[,'fact_mes_t2']== 0 & ct.mes.an.t.eval[,'fact_mes_t3']== 0),])
length(agi3)
ct.mes.an.t.eval[agi3,'higher_syla_vs_twe_mes_n'] <- 2
##ttest < 0.05 and fold change < 1/1.5 -> -1
agi5 <- rownames(ct.mes.an.t.eval[which(ct.mes.an.t.eval[,'ttest_n'] < 0.05 & ct.mes.an.t.eval[,'fc_s_t_n'] < 1/1.5),c('ttest_n','fc_s_t_n')])
length(agi5)
ct.mes.an.t.eval[agi5,'higher_syla_vs_twe_mes_n'] <- -1

###in all three replicates twe > 0, in all three replicates syla == 0 -> -2
agi6 <- rownames(ct.mes.an.t.eval[which( ((ct.mes.an.t.eval[,'fact_mes_t1']>0 & ct.mes.an.t.eval[,'fact_mes_t2']>0) |  
  (ct.mes.an.t.eval[,'fact_mes_t1']>0 & ct.mes.an.t.eval[,'fact_mes_t3']>0) | 
  (ct.mes.an.t.eval[,'fact_mes_t3']>0 & ct.mes.an.t.eval[,'fact_mes_t2']>0)) &
  ct.mes.an.t.eval[,'fact_mes_s1']== 0 & ct.mes.an.t.eval[,'fact_mes_s2']== 0 & ct.mes.an.t.eval[,'fact_mes_s3']== 0),])
length(agi6)
ct.mes.an.t.eval[agi6,'higher_syla_vs_twe_mes_n'] <- -2
###outlier
agi9 <- rownames(ct.mes.an.t.eval[which(ct.mes.an.t.eval[,'fc_s_t_n'] > bp.mes$stat[5,2]),c('ttest_n','fc_s_t')]);length(agi9)
agi10 <- rownames(ct.mes.an.t.eval[which(ct.mes.an.t.eval[,'fc_s_t_n'] < bp.mes$stat[1,2]),c('ttest_n','fc_s_t')]);length(agi10)
ct.mes.an.t.eval[agi9,'higher_syla_vs_twe_mes_n'] <- 3
 ###################################################################################################################Mesophyll  


#Paste and save 
alluniqueagi <- unique(c(rownames(ct.mes.an.t.eval),rownames(ct.epi.an.t.eval),rownames(ct.vasc.an.t.eval)))
length(alluniqueagi)
dim(ct.mes.an.t.eval)
cell.types.eval <- matrix(0,ncol=ncol(ct.mes.an.t.eval) * 3,nrow=length(alluniqueagi))
dim(cell.types.eval)
rownames(cell.types.eval) <- alluniqueagi
cell.types.eval[rownames(ct.mes.an.t.eval),c(1:20)] <- ct.mes.an.t.eval
cell.types.eval[rownames(ct.epi.an.t.eval),c(21:40)] <- ct.epi.an.t.eval
cell.types.eval[rownames(ct.vasc.an.t.eval),c(41:60)] <- ct.vasc.an.t.eval
colnames(cell.types.eval) <-  c(colnames(ct.mes.an.t.eval),colnames(ct.epi.an.t.eval),colnames(ct.vasc.an.t.eval))

cell.types.eval[1:5,]
#over-represented vasc:
or_vasc_n <- rownames(cell.types.eval[which(cell.types.eval[,'higher_syla_vs_twe_vasc_n']>0),]); length(or_vasc_n)
#over-represented mes:
or_mes_n <- rownames(cell.types.eval[which(cell.types.eval[,'higher_syla_vs_twe_mes_n']>0),]); length(or_mes_n)
#over-represented epi:
or_epi_n <- rownames(cell.types.eval[which(cell.types.eval[,'higher_syla_vs_twe_epi_n']>0),]); length(or_epi_n)

write.table(cell.types.eval,file='cell_types.eval.txt',row.names=TRUE,col.names=TRUE,sep='\t')
save(cell.types.eval,file='cell_types.eval.Robj')

cell.types.eval[1:5,]
